# Supplementary material for: Tumor- and circulating-free DNA methylation identifies clinically relevant small cell lung cancer subtypes
Source: Cancer Cell. Author manuscript; Available in PMC 2024 Jun 14. (PMC10982990; doi:10.1016/j.ccell.2024.01.001)
Supplement: Data S1 [file EMS195999-supplement-Data_S1.csv]

	JHSC-0100	JHSC-0101	JHSC-0102	JHSC-0103	JHSC-0104	JHSC-0105	JHSC-0106	JHSC-0107	JHSC-0011	JHSC-0110	JHSC-0111	JHSC-0112	JHSC-0113	JHSC-0012	JHSC-0015	JHSC-0017	JHSC-0018	JHSC-0019	JHSC-0022	JHSC-0023	JHSC-0024	JHSC-0026	JHSC-0028	JHSC-0029	JHSC-0030	JHSC-0031	JHSC-0032	JHSC-0035	JHSC-0036	JHSC-0037	JHSC-0038	JHSC-0039	JHSC-0040	JHSC-0042	JHSC-0043	JHSC-0044	JHSC-0046	JHSC-0047	JHSC-0048	JHSC-0049	JHSC-0050	JHSC-0052	JHSC-0053	JHSC-0054	JHSC-0055	JHSC-0056	JHSC-0058	JHSC-0060	JHSC-0061
DDX11L1	0.658948222845374	0	0	0.857622803720969	0.624408906730438	0.72342095710252	0.548145662646059	0.376192830929111	0.270415007238667	0	0.163558285568853	0	0.754973639203392	0.435468024691717	0.133963517047297	0.262992433158857	0.808788866619413	0.619873196229919	1.74201188206276	0	3.27150103449036	0	0.275518830947883	0.978465238407106	5.76323170767822	0	0	0.490452446014099	0.321521243771624	0	1.42303667753888	0	0.121384817526577	9.0440261265786	0.395300337022337	1.1296803583806	0	0.143409383878001	0.379436709764017	0.62997822309281	0.288640283754567	0.147510581490378	1.36380332032513	0	0.574101034133871	0	0.542302486085745	0.500697467683771	0.160722108016633
WASH7P	1.69248729331861	1.55631227876954	10.7982827896382	2.2027765572996	8.82075794592925	5.34198987660549	34.4934148851626	8.45459276764258	5.55641791335706	13.9982329967395	8.61193089854949	3.81980592965435	16.1593790281012	3.91469960020792	13.9352796952198	11.8210329412077	14.0221000950357	21.1752537966003	2.98286761942155	7.16730052070485	21.0068626752064	10.7816074272536	5.48437465674755	13.0684135912789	3.70066876862387	2.49799259660761	9.32695121299649	14.0142883884654	12.3872544325041	3.81889639898536	15.9907295047278	7.57815969999481	8.8855303695713	0	10.6608199699547	11.6061905065305	7.86671033097998	6.44599173648526	10.7202806896318	10.7197719290339	7.78431438830322	10.6085330108106	10.5086547480271	13.8127085494575	1.47456002105443	4.69957969562221	10.9109440483252	14.6285380616677	11.3522628848906
MIR6859-1	33.6257401951978	0	195.466562745375	109.409967974697	147.367388851325	73.8314917984042	398.594597848397	119.980617952575	227.685459403674	175.107525727732	104.328538772779	98.657722856646	166.945396394436	122.219224282962	167.483947084941	144.268753498651	137.573400351439	120.200705374819	311.128445700768	77.3898897336337	584.299706821845	244.805909818818	35.1489096834247	184.742870528071	0	77.9887982734994	92.6522874173402	103.238436751975	106.645759606897	45.523491485552	172.464720864225	345.402816983587	65.0390562732475	153.837111074646	181.547493017759	14.411731042576	267.930898919847	80.4990615091659	130.696416683054	285.308336072381	147.291438915933	90.3285384302846	34.7970405994719	134.805763418183	87.8881141960824	0	244.44816229419	178.852080735865	180.434201852791
MIR1302-2HG	0	6.17799575499799	0.952561544159396	2.91474155623091	0.795800283920649	1.53664955995699	0.465735908271749	0.319634946945155	0	0	0.277936949521998	1.51632452819678	0.855291716629373	0.739997084074563	0.227646133278218	0.223453414069841	0.68719328285244	1.26403133648452	4.93370978677585	1.03085455472813	0	0	0	1.66272006722461	0	0	0	0.416716451437053	0	0.20212846366422	0.906820017946853	1.1797077553371	0	0	0	1.91968209773784	1.48704710468084	0.731092892345733	0	1.33816383088397	2.69769824459153	0.752000564796689	0	0	0	0	0	0.212710603925402	1.09246956869288
MIR1302-2	0	0	0	0	0	0	0	0	0	0	0	0	0	0	0	0	0	0	0	0	0	0	0	0	0	0	0	0	0	0	0	0	0	0	0	0	0	0	0	0	0	0	0	0	0	0	0	0	0
FAM138A	0	0	0	0	0	0	0	0	0	0	0	0	0	0	0	0	0	0	0	0	0	0	0	0	0	0	0	0	0	0	0	0	0	0	0	0	0	0	0	0	0	0.209951483909603	0	0	0	0	0	0	0
OR4G4P	0	0	0	0	0	0	0	0	0	0	0	0	0	0	0	0	0	0	0	0	0	0	0	0	0	0	0	0	0	0	0	0	0	0	0	0	0	0	0	0	0	0	0	0	0	0	0	0	0
OR4G11P	0	0	0	0	0	0	0	0	0	0	0	0	0	0	0	0	0	0	0	0	0	0	0	0	0	0	0	0	0	0	0	0	0	0	0	0	0	0	0	0	0	0	0	0	0	0	0	0	0
OR4F5	0	0	0	0	0	0	0	0	0	0	0	0	0	0	0	0	0	0	0	0	0	0	0	0	0	0	0	0	0	0	0	0	0	0	0	0	0	0	0	0	0	0	0	0	0	0	0	0	0
	0	0	1.3921135610474	0.19967465974985	0.290754013198419	1.4316492974865	0.127621138579027	1.13862443660844	0.125917884476405	1.50387569063001	0.76160393307021	0.277002566342621	0.11718368796009	0.405548589822936	0.374278103183673	0.489846346248649	0.188304976326447	1.21229629117751	0	1.41237587275553	3.04672801655436	0.837701382230254	0.76976678211687	0.182247685307174	1.34181521911188	0.388174372902793	0	1.25607688300846	0.224573010444351	0.443098575203798	1.40809402858325	1.77795193239277	0	7.0188698021175	0.368140678869434	0	2.44488742975706	1.66945303964259	0.971759206366917	0.880042042726268	0.201606639417944	0.068687831155611	0.635050660430513	0.351460467465549	0.267328312995778	0	0.673390455078738	0.408009309247141	0.89807683545526
CICP27	0	0	0	0	0	0.0823147534478536	0	0	0	0	0	0	0	0	0	0	0.0613522509437164	0	0	0	0	0	0.0627000487532236	0	0	0	0	0	0	0	0	0	0	1.37210434851468	0.17991765076961	0	0	0.065271584739856	0	0	0	0	0	0	0	0	0	0	0
RNU6-1100P	0	0	0	0	0	3.0171523090694	0	0	0	0	0	0	0	0	0	2.19371092082027	0	0	0	0	0	0	0	0	0	0	0	0	0	0	0	0	0	0	0	0	0	0	0	0	0	0	0	0	0	0	0	0	0
DDX11L17	0	0	0	0	0.950306537874834	0	0	1.7176172675316	1.64621065810206	2.457649483898	0	0	1.53202253101507	0	0	4.80307233190122	0.4103066326271	2.26416841149244	0	1.10789736881834	0	0	0	0	0	0	0	0.373217102558974	1.46799831037833	0	4.87296441223019	3.1696884689452	0.369478348085282	9.17624873076835	1.20323874514694	0	0	1.30955411067543	0	0.479391323274572	0	4.04101356135484	0	0	0	0	0.550230885005127	3.0481056366012	1.46764661794136
WASH9P	4.09189393928677	3.01013298298876	13.6915664181861	7.45585465368015	12.0199831955965	14.1505955111115	8.16921452848314	21.9589437352286	16.7920557465672	15.041448165589	10.359667071267	25.8581994822771	11.2516472213419	10.2757361732015	22.6270805171656	15.1879542062803	11.3840265430397	27.0987085469961	17.3078918561425	14.1639563400827	36.5672789216657	11.9161072782245	5.64596659481783	12.1520199616058	14.3152569975973	3.7961619775218	24.8045493873194	12.1823191672793	18.168712087646	5.76131230826456	43.5206532927168	8.19081988038093	6.33164756847649	0	18.655799012085	5.612012660817	14.1285441806935	10.3301977807038	21.2058132532753	23.863187273095	18.8199870053644	19.7856354757817	11.8564003760549	10.0770030738002	0.713003073888523	4.54483333485011	11.2251826933759	15.3905333816576	19.7612261155884
MIR6859-2	0	0	4.76747714013109	0	0	0	6.99288768155082	0	6.89955937586892	0	0	7.58905560435739	0	0	0	16.7754364533315	0	0	0	0	0	0	0	4.99305055481273	0	0	0	6.25687495466516	0	0	0	0	0	0	0	0	0	0	4.84060802529831	4.01842726862509	0	0	69.5940811989439	0	0	0	4.61222947724886	3.19378715599758	0
RPL23AP24	0	0	0	0	0	0	0	0	0	0	0	0	0	0	1.20741143936136	0	0.607466962590771	0.558690906731901	0	0	0	0	0	0	0	2.50448088906633	0	0	0	0	0	0	1.09403978394084	40.7568450119841	0	0	0	0	0	0.709748192900016	0	0	0	0	0	0	0	0	0
WBP1LP7	0	0	0	0	0	0	0	0	0	0	0	0	0	0	0	0	0	0	0	0	0	0	0	0	0	0	0	0	0	0	0	0	0	0	0	0	0	0	0	0	0	0	0	0	0	0	0	0	0
OR4F29	0	0	0	0	0	0	0	0	0	0.37296597599091	0	0	0	0	0	0	0	0	0	0	0	0	0	0	0	0	0	0	0	0	0	0	0	0	0	0	0	0	0	0	0	0	0	0.697306550466792	0	0	0	0	0
CICP7	0	0	0	0	0	0	0	0	0.189410592474399	0	0	0.416678063057168	0	0	0	0	0	0	0	0	0	0	0	0	0	0	0	0	0	0	0	0	0	0	0	0	0	0	0	0	0	0	0	0	0	0	0	0	0
MTND1P23	708.40033846711	1096.5056730963	187.366977926657	103.99829213939	119.401418226532	149.300375552015	3370.79743952948	147.382642955937	40.3587129083085	129.918486830253	201.38773419881	2365.25566335805	213.618302913311	150.294999167122	98.7188680864936	31.2780718387922	134.540868408209	113.908365110433	165.202354424832	27.7272164077922	20.3442806266695	92.2957764841107	34.0528684137265	68.4531124450133	94.0785606045053	374.544443712319	389.538111614839	89.2109267729678	89.9740899909302	236.885322361019	37.3331950936991	163.51161752435	1922.59846224635	0	411.138916386095	371.450745258653	175.499540421513	66.8858282334223	43.3572740330483	61.7023025763078	170.295827628341	74.9904935982605	152.657984565425	30.8023921788859	32.1311385232989	384.020090853968	108.759346705449	189.15461994876	76.4596544508159
MTND2P28	519.073207840811	118.823846195825	123.899607055591	116.159011976201	89.5008528127807	120.223693541463	337.962778601847	229.755987941367	61.1179359272373	93.9274084363315	160.641966137949	148.291891119627	245.497805867975	193.950116974286	123.114910199823	75.3930534856621	129.70641567617	881.399122715175	180.45563380455	33.6720148588178	47.1192246698149	82.7157899315976	575.782235063151	76.7514131260869	373.533595306558	530.600904450109	437.524690581884	70.5037135696178	86.0269507940101	311.931847405215	57.053513728123	231.897323044094	112.966943207684	20.0400834350113	2556.15624109103	1768.50161621312	219.597259746886	72.4519592266405	52.0226264787807	53.3942749716162	159.735025996762	68.1501712358757	133.721960617894	42.6479098279747	79.1890990617319	264.5471736994	54.3748279750756	135.007868552189	55.5568911312668
MTCO1P12	403.443505012117	2154.35880875211	139.298081260966	98.8447798812235	132.873547643426	112.864569850607	231.132386104402	111.038446167386	84.5296632802502	87.156564976603	341.889286930515	185.953995002945	233.735206757134	97.4412621809369	173.529203365375	102.613920558084	175.82290699484	116.121171253049	106.426802831445	119.370017865229	55.178752056132	88.3316204093498	121.442558201085	114.422726907439	145.808268171412	578.660065950122	261.323885184877	104.229885829367	125.269823413814	324.07139991901	159.210874423352	197.884698777376	2490.92580424961	20.3388014641787	196.908500024014	249.604083202723	126.93291452392	146.902605973305	101.329643044158	95.9838985174636	148.160105211549	92.055493636826	95.0773319296006	92.2959559742119	55.516276930081	203.682464261106	215.050056714966	178.048976771816	81.1438321299918
MTCO2P12	415.736424231536	49.3273404954288	87.9396809719196	64.3625794009509	67.1136574732278	110.422465739549	210.565896522475	126.327979676517	65.3535976072041	80.6213534875483	111.096126097278	108.961924454351	204.228487400638	175.036436376452	102.922088016528	68.9121154950931	113.508141316356	81.6860172503981	129.995295285113	33.6430418009204	102.646143161832	102.211851643561	65.5357090226435	101.559526827511	249.247095627521	639.046575242409	346.427174361023	53.9632529081238	72.797218265389	218.779759080712	82.8118145714779	394.723814761753	111.477360242681	0	270.517004095865	317.56524062732	138.025008534467	85.7354707355686	49.2294094772274	38.8644373370251	99.1301619683482	51.7865960795327	128.371487020926	48.003728070991	71.5648085291658	195.50113716202	139.340727491548	93.3035414898765	64.6022748835771
MTATP8P1	132.553642508606	0	40.7193216606366	43.1297265059676	35.326612603608	31.8331432029352	80.4013173047872	12.6124552978166	9.06608768230119	21.994181975464	35.6430640676858	27.4232540679195	33.7489021325059	14.5997492336257	44.9133723820408	30.8603198136649	36.1545554546778	20.7822221344717	82.738551467699	19.3213019392956	0	10.052416586763	49.6499574465381	21.3229791809394	241.526739440138	109.465173158588	106.527750750372	18.4985868224883	21.5590090026577	86.7365460961435	19.3820001581459	26.1843830043299	42.7309741698631	0	82.8316527456226	118.357211460769	66.0119606034407	7.21203713125597	14.3113628574037	11.8805675768046	43.547034114276	23.4912382552189	45.7236475509969	14.2341489323547	72.1786445088599	61.3442721621797	18.1815422871259	24.1308362897595	18.8596135445605
MTATP6P1	9379.5570572678	2818.87461425538	2644.92070977775	1148.2102189744	1408.27474805465	2888.56225236099	5408.73677346241	1835.40394358699	828.109229289313	1826.67233886903	3476.12273656927	2399.92460900439	3354.52193310894	2500.70550584677	2027.67553162969	896.167956199999	2032.06619206328	1649.7010326819	1677.62650897683	946.170382864986	1283.5717494941	1610.29085614302	988.690828681073	1826.76730078223	2481.44784899687	5776.85547804023	2932.76462197971	1447.58911946729	1307.76877379915	4527.78473494107	1233.57794161391	3289.77358274664	3890.73721797171	130.569530398158	4464.54580561635	3676.79023691212	2775.70116281868	2488.51817780318	1226.74228405005	969.025148390033	1493.18047994703	819.27940142593	1674.75448265535	1045.61424425998	465.123000826257	3197.87420542358	357.383443546942	2758.56917056942	1673.11714445315
MTCO3P12	494.304528171088	126.846563664319	145.20323428626	99.2890458914802	77.2406374294609	190.4501552606	222.545134845405	149.749849156457	53.1783223558745	133.171354118349	120.357369482952	164.156683566283	242.658925205019	147.792434083901	150.418743208921	106.356880475601	134.25353036124	201.726229495583	158.394633103342	45.4096142758813	86.4724907806335	140.752209575902	99.1880383680702	144.004324593648	301.621418119851	809.984374556677	195.806296626043	73.5039825569987	76.4862008149589	178.077024097535	69.9616340963701	313.781774393752	100.873668195715	0	323.488646912813	304.569672490272	180.416601649257	75.9637146832382	63.7862936861978	64.44176234073	98.4186854182334	52.8705430605048	116.795916893292	33.5166066268243	65.5545714661821	174.107829125748	162.836152951791	109.581347977628	92.2712380091468
WBP1LP6	0	0	0	0	0	0	0	0	0	0	0	0	0	0	0	0	0	0	0	0	0	0	0	0	0	0	0	0	0	0	0	0	0	0	0	0	0	0	0	0	0	0	0	0	0	0	0	0	0
OR4F16	0	0	0	0	0	0	0	0	0	0	0	0	0	0	0	0	0.235050030751203	0	0	0	0	0	0	0	0	0.48453524738218	0	0	0	0	0	0	0	0	0	0	0	0	0	0	0	0	0	0	0	0	0	0	0
CICP3	0	0	0	0	0	0	0	0	0	0	0	0	0	0	0	0	0	0.262846434735375	0	0	0	0	0	0	0	0	0	0.0866532580279492	0	0	0.125711233988287	0	0	0	0	0	0	0	0	0	0	0	0	0	0	0	0	0.0884633509604218	0.113585685298924
RNU6-1199P	0	0	3.11719659162418	0	0	3.0171523090694	0	12.5518184935001	4.51125036114506	0	35.471703182745	4.96207481823368	4.1983309744163	7.26477906577047	0	4.38742184164054	2.24879596728314	0	0	2.02404326995657	0	0	0	0	0	13.9070933984212	0	8.18206724840828	0	3.96871464233017	2.96751037924275	0	2.02502556162126	0	19.7840216750122	0	0	2.39245462527241	3.16501293961812	7.88229964230306	2.40764852074122	0	0	6.29587356623382	0	0	9.04706551306507	10.4412272407613	2.68127747508517
LINC01409	0.339734686389137	0.749760331136688	4.62410715125041	2.65299339912495	2.70418857918977	3.02109723661009	1.63912688791373	4.81006333329899	2.45375985410672	2.37278710721045	3.60914987809696	2.94433347113069	2.6468498143711	1.34708847528847	2.29304840988899	2.5491166007297	2.6409252533885	4.3719738315339	1.67651129661652	2.27689831295246	1.12446101169634	5.5650933380303	0.653427965587499	2.34073355380737	1.18854237642003	2.2349209883116	1.87220835147365	2.19990920193742	1.690824156373	0.883089719534303	3.44828021722062	3.79398108668467	2.12780529712729	5.59540663126609	1.95653227547963	1.28134729821073	4.33122575218106	2.18855708975354	3.79515636929367	4.48222055019349	1.78577520140559	3.1333505842432	2.81255052985153	5.37016387867513	2.13112745703088	4.52808665312179	4.54808697768412	2.94285487142437	2.78421966270582
FAM87B	0	0	0	0.38212007304979	0.278209926342401	0.322325464964785	0.488460567381054	0.33523089967232	0.240970743481811	0	0.145749165619908	0	0.448511989049096	0	0.119376837224993	0	0	0.220951206052164	0	0.540576528185629	0	0	0	0.523154757669131	0	0	0	0.327786977594169	0	0.529977302006084	1.10957758402091	1.23726925341466	0.432671100993551	0	0.704515752166158	0	0	0.255588372910458	4.90276272516089	0.421037063584755	0.257211552292847	0.131448823259274	0	2.35408112800114	0	0	0.322169085211014	0.334634093386495	0.286443613157533
LINC01128	2.58807986325747	0.402227628226818	5.93304960252509	11.1014628900228	8.75618818965847	10.5448338066239	7.06512641413667	10.2594828114835	4.57741459932026	3.03719213097457	10.64015379235	23.8908619484706	2.56151197316765	7.13043485399433	10.0636226699607	9.28179486151425	6.93481526449514	12.9205733416948	8.86557634915373	5.43634118929798	16.2876191345386	9.48736077620115	1.95087431376437	8.63865882241927	4.46336239572452	3.25876371262585	3.21405715820897	12.7515446723057	7.2211063424681	3.34260827674384	12.5164523992241	9.25519927260557	15.4843046260125	5.33652521518986	8.3533096661234	5.31181006415568	11.5211539453907	3.98244073065368	11.166549924958	8.85171225401002	8.14320096544537	9.09026198185143	3.77215718780145	9.31092333554998	2.60417530054285	3.03650626615814	12.7396589743981	8.40624656618774	9.03311131001785
LINC00115	11.719221525889	9.57894254495513	61.5391885969845	42.3683247282426	33.9317881120456	38.3593001238102	39.7166285937738	65.9137256651837	38.4740805287634	26.8577981754001	46.9723996588514	27.0370910369361	11.9351185787507	45.8944281148142	22.2367232055503	19.5751638128169	20.5994491642398	42.4639026301164	52.7828277552881	35.4830000127239	112.055741583797	53.7197478645697	9.80006046754257	44.3422318064463	26.5734430864662	22.3301950188773	33.4870833793879	27.6214662007769	24.9905255267139	12.5359551344674	40.0715296768816	71.7933234841573	36.1398639334442	43.6864689004689	51.5556282373893	26.043978649454	40.3489964204782	13.6026577327561	57.9843828451831	52.7002853330999	52.0944208405784	22.7364544340466	41.3231370520684	67.36632520529	12.8573348532867	40.9776943315699	46.6756222268586	47.492124269595	23.0789380847119
FAM41C	0	0	0.65791668296076	0	0.274822286447821	0.159200324780933	0	1.49017023210504	0	0	0.287948884284079	0	0	0.383326749284693	0.117923237989376	0.578756813204739	0.355973790863694	0.545651951019234	0	0.854390664943617	0	0.527866624419064	0	0.172261510769795	0	0.24460302950039	0	0.215863773169574	0.141511760006029	0.104704800305007	0.782904818470943	0.305550892490912	0.106850663829838	0	0.347968586876588	0	0	0	0.16700220483018	0.415910280466524	0.254079600362341	0	0	0.498303539488826	0	0	2.06860013084119	0	0
TUBB8P11	0	0	0	0	0.255989946402956	0	0	0	0.443449940982123	0	0.268217037298639	0	0	0	0.439369947215616	0.215638880685546	0	0	0	0.397921550237209	1.78829687928191	0	0.225909816490821	0	0	0	0	0	0	0	0.875107030551736	0	0.398114666178849	29.6623541202531	0	0	0	0	0.622233167713204	0	0	0.241900622765413	0	0.309438020268581	0	0	0.59287637892802	0	0
LINC02593	2.34051997023414	1.01280245116457	0	0.537563426465275	0.391383472968682	0.151148285232764	1.60337887110703	2.67240066191091	0.564992819796588	0.506091114820036	1.16188623141939	0.248581782801687	0.210321012205826	1.09181650699441	1.73536314171216	0.219793772413592	3.94297558810725	0.310832368629743	0.242645360900681	0.861875843276306	0	1.25292041995421	0.172696955091971	4.57936813890339	4.81657370559813	1.0450417004594	9.10456003522996	4.40633486691737	2.28402434610887	1.6402491151827	0.817637734550506	1.59553200869351	3.24628375196317	16.3766866799117	0.660738039242538	0	4.38807830600906	0.119853218221739	0.634222246089181	0.723936319106832	6.51317634512654	0.554763422440332	0	28.7014197643723	3.11870154742039	0	1.43521206276626	0.313840356369704	1.14173857802278
SAMD11	4.52158203487678	7.55960410576816	0.310823054198384	0.71331522744769	1.03868595702523	3.23410957002837	2.73547284187223	4.69339330054176	1.91176669187547	5.03664982917734	1.83650236995995	2.59759621357199	1.0465638095381	7.60607741114224	3.17553260268276	0.656220332977875	20.5733567783468	1.39204026257865	2.17333936868089	1.05956627554774	1.36051157594458	5.7358048141873	1.71869069401214	13.3467161522703	3.59511278025709	3.23565483990113	15.1015233566135	10.9630287436727	3.74388830834743	5.93594903359067	1.18358994991849	5.91847391492883	3.02880141527245	11.2833547432506	0.657570551039075	2.11408902158593	17.1042496194438	0.954229265688709	0.946772806482123	1.76841621888679	10.443146603867	0.797483500842637	4.5372938844949	20.7166232783456	9.55000282092298	3.04368752099022	1.12763040910686	0.416447797905725	2.27253047744515
NOC2L	14.8584498191054	29.2235554916172	54.8311504441503	63.9238599892599	79.0512665066657	65.7586711924686	37.0799762695374	125.296149156596	60.551728674142	93.6224713367407	81.8026136936373	74.5206904110184	41.2194256968324	77.0538660477749	47.2824717041241	38.8342269723259	47.5348380781093	86.9313974668772	59.1021028879746	25.64762410667	79.9155658840398	82.0696346590251	22.9521111319057	78.875778403428	37.0006757694666	36.3760026604192	191.626337405755	79.2567611585888	52.7631450473888	27.7523475169442	64.4538969157981	55.1148177280669	42.9948748484005	43.4298270254054	50.8813611598508	42.1009846918863	104.689726689861	85.6032356750901	49.6118634795014	70.8780936788754	144.497155480904	45.5501492529612	117.028602969199	53.8944960297965	22.8339877917379	50.9993468431334	57.2915494054797	72.8759967443982	66.0891338949153
KLHL17	3.02453747787493	4.32629195188817	12.864620854322	5.46728235029351	10.2698471090442	11.2526832738015	8.24675643103524	11.6072959966348	22.8930706157579	12.4562084732837	10.5101342763689	8.03966972313464	5.13376156777537	7.32884237322876	12.2977091046064	3.21899027534826	9.349491523002	18.7782221429333	12.4378214624646	5.50692078386774	10.5668265336052	18.6554768137944	4.2856460131348	11.5770672476081	8.81764286844948	2.97600352558808	34.2611927016502	9.69245473576878	11.068241229043	5.88424357904568	8.79960161840118	2.83240827324909	5.63340444302869	16.9121339041498	10.2816432455678	2.88065170751078	17.4052700356515	12.0677605437021	3.67669933491206	15.8232956174314	33.0474883376049	6.92111670120347	20.8659502712883	7.60242463553455	4.09903413260192	25.1949689237524	3.13447223733079	10.21411059884	4.42623583188664
PLEKHN1	1.82208444407475	1.82779880204374	1.59698741639859	1.50910300654755	0.784808354953137	1.0911057901242	1.24011801249177	3.68807416760624	0.8157114533047	1.826679491799	1.15121146232033	3.43937495369892	0.253043420074932	0.437865559455305	2.1552171737079	1.25609179354994	1.8297939948221	3.42807300783773	1.45966899226257	0.975951318808386	3.28951277591468	6.93415754412907	3.18591102549269	3.9354093042859	4.34622153556435	0.69851140415136	9.12830417904829	0.924661323349531	7.11241140235461	5.98009740368499	0.983724101377485	2.96670349310141	0.488212479649055	24.2501849969885	0.596215083802163	1.13589998365131	3.95956993477607	3.24447628115761	1.04919582814348	1.58361665758624	0.362786795359442	0.222484084803657	4.11393583442033	14.0402906304652	6.92714200560255	8.27907700942776	1.18145779712779	0.251727066482568	1.69687337165634
PERM1	0.166950228772886	0	0.284043614657343	1.52100305946133	0.395498486119053	2.56598934696557	19.4428419183306	1.33436388190247	0.548095838269961	0.30684729975654	0.911655922921017	0.452151677362415	0.127519398755635	0.882636708925384	0.882461193633701	8.26229440271559	0.136609100816266	3.45510512559813	0.882707539538226	0.122955899576801	2.76287689585318	0	0.279220310569262	1.28909365959534	1.46016457547046	0	2.76008566488572	2.85798844307719	1.2219027992343	0.662997890015438	0.450673305258828	5.62841877663166	0.615077857501784	6.11035254268453	21.2323846325286	0	0.443421464333859	0.218004042957066	2.30720569430106	1.51629907449288	0.292518044576036	0.373730810288853	0	7.93603689014754	0.5818138400831	0	0.366392061276778	0.44399611163985	1.8731354323609
HES4	15.3391122536233	3.76132001541619	11.3088992626365	19.9638939774939	9.93231833190289	66.517683465065	18.2890908594406	51.3748849966517	10.4912799096397	18.4818318746623	38.8348521428264	25.3873595351491	5.85813624337158	6.08214061320319	22.4526688947429	20.4066132169327	13.8065612875058	74.6487009370406	35.1440769230103	14.6860814006151	5.07697164118138	41.8775762547843	4.70328880915952	84.122629919904	22.359586343519	8.62455404553254	22.54152252014	26.449008082064	29.4387496589287	86.7579479951247	8.00537683702694	12.9282463491861	9.98384695496993	9.35681892046146	38.6478562953726	4.38281623835048	8.14816687233883	22.2553918629992	11.4823725251262	8.06560893631011	23.9645015552847	8.01214674508338	4.23291370440804	24.3050002789492	6.23654477598915	17.0370272865445	19.9175705869029	6.99319405892851	75.574611623331
ISG15	5.2746259129722	2.42511867199268	44.4964533078902	2.57435218763993	6.56007454346122	19.9055492593737	25.7777036104226	83.9393813440759	4.32913529466285	4.84726714817252	43.8588994370273	177.970794172773	9.06490840150785	20.9145196633946	17.1572190691256	6.57860253071822	21.8498929969933	22.8244889463021	6.97206601010124	13.8391332229557	4.3645169510502	19.2004635152014	14.0595638733699	37.5947335891782	5.7665553707161	4.44855890330121	3.63342303597412	25.0274998186606	64.6630397616478	236.841171388885	19.2220741520499	10.4193911608925	8.74474706194924	0	2.37316984336939	6.7819910788593	35.0236469176271	57.1098511241498	51.6331522698486	28.050198188834	9.53062251808981	3.54229562471704	16.3750779291633	27.5653241723455	4.59545695142914	0	11.5757916291736	4.50887598493776	35.379255265253
AGRN	15.3520362028628	1.17233224902016	16.9008194351567	43.6257123488366	19.3545146708798	45.0512064883628	28.4134393632681	94.4074979302029	15.9572747650428	27.4678471729776	39.0020622672836	64.1652852994009	3.89518970807288	33.3500683811041	35.8111209036119	12.2542840695426	18.8647253562479	79.4541953712325	39.5083740572404	17.2727387386537	35.5159981277402	56.6572919248922	5.33064033113551	63.7028061305966	15.3319315780651	5.600229662035	79.0398660432286	76.2488679309432	46.0071025160388	102.429054459961	14.0529996214302	26.4715084754302	13.2690830221205	16.0398883584939	17.3357620153872	7.37662062842753	34.7082681065205	34.0817511602788	19.1789019390966	69.1448812162156	87.2579614430885	10.3219024957197	21.7687647352147	38.2116991318524	16.1058787468334	4.42509908613437	12.8821828053333	11.9476903402879	69.7585626005619
RNF223	0.300861885957032	0	0.341250995293594	0	0.142545980681225	0.495448168647186	0	1.20233208727212	2.46931598715309	0	0	1.08643322336064	0	0.795302129305399	0.366989529595359	0	0.36927596936439	1.58491788804471	0	0	0	0	0.880572684700536	2.68047977153105	0	0	0	0.447860523070769	1.02759881726483	0.217234906738073	0.812160735371699	0.31696884689452	0.665061026553508	0	0.360971623544081	0	1.59818430934646	1.17859869960788	0.173242813536992	0.431452190947115	0.395361230774348	0.538801808180645	0	0.344616237309641	0	0	0	0.114303961372545	0
C1orf159	3.43597408511511	1.99548676553399	22.5116620669398	21.6535513967006	15.0370000816686	15.4856941038728	10.9815547140836	19.8224226256098	56.9208191723852	24.5405358738961	18.6279744648392	22.2845979499036	17.818667621882	20.9141061368274	11.4338349171095	10.6097603788359	11.9859900211283	34.976065654279	31.0748797848193	7.15874842078915	24.8398453269949	14.9760654258823	3.2891640254214	23.7916252630779	12.6532198833555	6.71083616905784	11.4606277697501	23.3529296789432	17.250489477698	5.67999526792209	20.9424933692335	6.85880073634456	10.9931789425564	10.7554576233776	14.9710154529039	6.82061045229159	13.208657096386	5.27384493163498	19.5768215739999	24.031745993701	17.1102234640717	17.6908866392119	18.7140047513769	13.6194822669746	2.99355276656486	15.0643755981942	13.0969224257468	25.1461482880316	27.8764640750393
LINC01342	1.4114508230083	0	7.80453665162201	8.72578263106844	6.68734230356365	9.10360523872299	10.8605588930752	32.6347280831003	13.6117233118994	35.0215051455465	31.1800650198944	7.64527083105633	2.42570234077386	7.46209405274202	12.9125945598367	22.8145935765308	3.75354586144051	15.8002616616803	40.4229197530098	2.85864876645719	43.2127590347961	21.8360826968019	1.47538633239067	17.3955415625698	0	14.5824172753816	3.88910836072786	5.51531940448262	6.37038772960475	0.764345042226552	22.479807021029	8.17857888900674	8.45010666454303	3.22868010897405	9.31395917539667	16.3332951815861	0.93720684807354	3.68615231153083	17.8803693971513	16.6987977607309	0.463695270661272	4.10753230310554	1.46061651899018	6.66896237015879	1.22971023978058	0	17.2303782693272	12.6016589513188	5.33607319733
MIR200B	18.051713157422	0	218.4006369879	140.966106106347	131.142302226727	99.0896337294372	290.315252800384	738.575425038587	745.733428120232	552.97113387705	292.734897844969	239.01530913934	216.015176873125	111.342298102756	146.795811838144	60.0384041487653	86.164392851691	262.643535733123	254.517104452959	31.0211263269134	139.411859873282	1073.28064673197	12.5796097814362	275.195923210521	0	116.721990908855	0	40.3074470763692	237.81572628129	36.9299341454724	194.918576489208	164.82380038515	77.5904530979093	110.11498476922	57.755459767053	226.946838312565	0	28.8101904348594	159.383388454033	115.053917585897	2.63574153849565	48.4921627362581	0	44.8001108502533	0	634.91321687856	125.452641781169	226.321843517639	61.6411579535371
MIR200A	12.7030574070747	0	338.596820885755	297.595112891176	174.539634123011	111.567587606478	581.186665088891	848.502930160609	1037.38708304731	575.909195726764	536.016848094814	126.146968712429	198.907591943457	159.502260377361	144.621059070171	78.5836000969394	137.726259685163	384.782842819743	212.686747008144	39.7612055698136	294.313926399152	1121.34707025342	2.6556953983032	354.6175460707	0	74.9952888448196	105.005925739652	63.8201245375846	275.820571427752	73.377124053749	312.050202546148	120.448161819917	86.5810929013178	116.232483923066	160.030753104543	108.888634543908	118.088062857266	35.9399850374256	193.83945914639	227.710878555422	2.78217162396763	93.8413149247957	0	36.3761583826843	0	141.091825973013	233.481305537176	518.812980229829	108.442777881223
MIR429	27.5487991960656	0	390.588488589053	358.54832878455	137.050232028455	117.196374029395	406.767008753342	920.063418246444	1062.69839832661	818.574939546508	321.382178234027	93.2630929692113	210.422371729781	100.131412665559	131.615120453276	101.703609919475	101.439663873591	339.488866036427	194.209838739206	35.5061084464671	296.340184067993	952.67842013829	2.87966970900347	257.713597311057	60.2361868242272	63.8944371397345	0	25.6305721034476	194.907727474328	54.7013198894665	189.634639174741	108.838700439684	88.808349931342	0	214.843351844309	413.252046763023	73.169884042368	26.9799702319877	150.700375149046	131.688218923617	0	61.6700864785076	0	55.2216380267256	0	267.734489045176	238.057723861857	355.857152032116	87.35149750157
TTLL10-AS1	0	0	0.917860831055816	0.631926202345363	0.996853262408341	0.621881902888597	0	0.83157574390686	0.929838692784146	1.28901349629701	1.76755938849466	1.89941255782897	0.988961316736795	1.28347172622898	0.394835847243025	2.58375918194007	0.463511739575914	1.03528651884493	0.570477654846902	0.178794309237387	8.57086341236811	1.17828439040767	0.338353037722662	1.15354735354677	0	0.136498462951662	0	0.180691179324985	1.34247863604814	0.0584295473955745	1.92232835439054	0.170509855350959	0.178881080188514	22.2131728901669	0.38836131638378	0.277462545553558	0.859725421222614	0.563568020449221	1.02513442891368	0.309459857606462	0.070893387926695	0.652145450162021	0	0.463456151534766	0	3.59520507858754	0.443985850018293	2.15209893297685	0.552652888409402
TTLL10	0.571923545090907	0.525907425867346	30.5700460141072	23.2612488190327	19.5100451797815	17.5022001880784	16.413521261549	48.4051869766846	16.6638682674813	40.7328661647802	15.8992726622009	15.8766535955091	33.090996914909	11.527703450037	7.44137515404297	4.05161616791818	4.09485608849957	33.4103590385184	18.8993910416389	5.42309942665704	10.411305193138	33.3102588647916	1.61414202548194	13.6728157764107	6.25263069836275	3.13529936212531	7.87938412253518	2.66050210678609	21.9759126753735	1.60019209690751	10.8071413511192	4.06715904094269	5.63643933209639	19.6240436838593	13.0375944071449	13.9719533569346	27.3426230013251	1.43140356769675	4.19890661123925	18.4538080670227	1.00208282604137	8.0658549823941	0.591845612997522	2.5385063003424	1.24570447001284	26.9973103725251	25.4168683948842	29.3879544509352	2.37143500547803
TNFRSF18	1.79901678463686	0	2.55065653445251	0.58535624093465	1.49162985291919	7.90014389030919	0.748255487561693	9.50027489437225	0.36913456928331	1.92880044074607	1.56287598602181	9.33853891834379	2.061179014977	0	1.82869159777389	0.538503388903166	2.39211026574887	2.03080408269188	0.792654239543374	1.82179819105454	2.9772117990248	0	3.1968638547631	14.4252412567052	19.6679917640081	0.758635045075168	0	4.1843774283756	8.33906199915938	2.76030192275364	0.485635058129419	0	0.331396787425037	0	1.61883418898605	0	2.38910321617488	3.32797779502882	2.589782421088	11.1795112681812	4.13713955098255	8.859919583773	0	2.3182288190381	3.91843152723158	0	0.493519440523875	1.0252282924052	3.51034281553244
TNFRSF4	0.995884291495404	0	1.31783920946713	3.45638923218555	1.57280698777194	3.64441161606525	4.41827049798333	9.4758211623404	2.99702114584782	2.44052300665829	1.48313741530641	2.39747168918143	2.78913509566332	1.75502212041842	2.15959769641868	1.05991143212687	5.70426294140115	3.37258535161331	0.585054319662967	4.52294918861376	0	0.604195770458754	6.24597349775143	7.49247539700122	0	1.95980719977752	0	9.14186840066059	8.42266161819858	6.95101240491743	1.61300215735843	2.09840003170588	1.2230119535924	12.1497369954424	4.77941522462547	0	0.881692853588348	4.62374505975993	2.67610850179093	3.96708847657529	0.727048333789451	2.82385965088869	8.24459498524074	1.71107365214717	6.94122156252451	0	0.728528697916196	3.15298383576997	3.40064460254705
SDF4	24.0993922140962	17.7283127202163	51.8674178238714	53.9485238377765	76.67255035925	59.0659715952558	39.1920104715584	171.978963338429	57.3605863794836	85.4867263038424	95.5283473572408	62.6577002342897	43.073601430605	69.4380569052058	58.2046631676957	34.6739501869281	43.8761708962327	94.4445544072896	59.4624348163356	34.1220245695715	63.4129168690053	96.0594859038215	32.0430026557494	92.7545445393205	35.8318969683746	64.4307272567666	75.0358533426267	74.6630883607914	74.9038092348608	54.0293984949941	54.7112832651955	54.8414902046842	72.5389426306219	39.6915311878934	50.1662292164024	31.3995893878722	82.5706100802734	77.0467217180898	56.6179717765077	70.5596525034718	62.3877355307076	49.7943049645024	57.3593713085731	70.94271023537	40.3129292771238	43.4963734160059	84.8206889783093	66.5632638464993	88.4052903758268
B3GALT6	4.68722439084575	5.24707494485688	27.7380488153082	46.94682262187	38.8151943117004	27.9664741660622	18.4781759342797	51.5407648513849	31.2780025039391	51.1900788223674	45.6263476232956	28.8844055729481	20.5471257100845	42.5578786483923	30.1616112499288	19.5205078729675	20.3441876883341	42.5591014245772	34.8392025777483	13.958321930139	12.8158088653565	42.6555751957031	8.94699519214448	43.5757139329111	19.6062882604347	25.6095447774136	39.3070310255383	36.2519542827872	26.151827297542	17.0690101408454	47.640972334424	29.6289595920653	23.9508905641165	18.6469225545025	26.8959248915198	32.4919027141714	33.55902168289	21.2003038024139	29.3370183351413	34.3879957775675	72.1281712994389	30.4744766017324	37.1168433061034	32.9136149644395	15.9796571265604	15.8445366065951	39.9167496576447	40.106224165012	35.3909508868283
C1QTNF12	3.82366276467132	1.17200551204997	3.79484802458595	2.48825345226736	2.71743173873907	4.02286974542587	3.18071145381576	4.54776032373193	1.56913056039828	9.37030238007932	2.05633061928957	0.862969533605857	0.730144517289791	6.73834580013493	3.10938731875667	2.28908965650811	1.30364983610617	2.51784614321484	2.24629551496015	2.46405267646887	9.49172959003475	0	1.0658309290849	2.46034375164685	2.78684699354005	0	1.75595193544569	4.74322739038161	3.26494607492171	0.805246449168441	1.72029587202478	0	0.93914228944754	11.6621221327491	1.14689980724708	3.27758431737515	0	0.55477208701969	1.6513110989312	4.56944906800178	1.25616444560411	1.42659341630884	3.95685411499012	1.45991271101074	0	7.07818524948227	4.72020809377308	3.75278892131711	2.4869820058761
UBE2J2	5.48362635884167	3.58572225728868	46.8556312233221	41.7115298925492	50.8650004396296	46.0876286204812	16.8270552439449	80.7693867074814	46.3069126817005	46.3618731515335	56.5006536306695	42.463767107903	23.3624454820215	34.7891700987994	32.4535258709177	24.5605835773781	29.9634924619624	51.0342884223307	29.4228319695095	21.9430280402711	52.0294893792696	37.4828063797412	13.8078044691143	53.7048302693735	5.32893147133965	25.6934859915407	32.9052890294796	49.3400806486833	41.0858022105247	18.4772389231488	42.8951063303543	24.9061430324707	28.6430390246629	24.5299848825059	36.5511663149518	39.9018466810866	45.9592972353096	41.637176637655	51.7143278183436	49.629418510992	47.1326324785137	36.7174308314107	40.3529952805644	30.49827988043	18.0485077827526	27.7461542230025	63.7158215825272	58.0559834504851	44.1076146231875
LINC01786	25.6289754704139	4.098592375473	23.382012640487	4.35080574402304	38.0122615149934	28.7482270696516	2.7807974406167	15.9038635882555	11.8892991974038	30.0379381365311	14.382289009768	23.1370038308284	0.851123628341705	26.5100709768466	15.8575722664661	17.3444278651989	16.8681615635586	23.4802650080698	19.6386654670493	7.3859824587889	213.912377583343	26.3655487670364	5.59093768063832	39.7108114300896	29.2374474059114	4.69895293513907	24.5627896467023	41.4685669509972	9.78665540252223	13.2754665228822	34.8928315937471	16.4354216908269	20.9371063914993	50.9791596153797	25.4017068419909	0	14.7980028643191	2.42510020495449	14.7577211531512	54.8636736636455	6.83340398869243	19.4567319620788	13.8374196535912	17.8689900827221	9.70823873510981	6.18823798127251	6.72504415006266	18.627312223674	55.9880006103555
SCNN1D	6.24895743254855	1.56713879896968	11.8399258367082	3.88167538553708	8.20923188121937	9.12117001161652	1.77211066712592	4.21616362812725	5.36194328638956	8.61398511654435	5.00569625038489	11.4109228615083	1.62717920996011	12.013507940812	10.8562037243447	8.2756041296236	5.28760373524663	9.03135996186612	14.5174870138282	3.55628174040569	34.3148624035923	14.2169891727077	1.84084227609092	18.1362482264254	16.1477877225692	0.7186771246886	7.04387576390213	22.4097166078144	4.57358976699238	4.25564531585019	17.3287860754588	5.98500182956111	10.6216992936517	3.89848082723326	6.47506862605781	0.243477692147868	7.92143527241288	1.23634922250102	5.39742827764939	21.2492437230848	1.92851151077508	4.76889799166099	2.93937734256409	11.2246431580854	4.70192312800573	7.88712070656596	4.67525373097524	9.4964583063302	22.8624702968753
ACAP3	22.9127732374076	5.07110780532568	97.0666449401492	112.106577498916	58.1987718759259	120.763712911442	58.4360293682827	119.152177071524	116.659369623914	174.805858921035	136.069241564682	95.3639315245148	58.8721050479307	93.4550790856574	33.8482896788461	45.1470595295309	61.8329786304494	72.555064813663	141.39433145718	39.0926046424781	233.595894757239	150.919596006657	15.8664608498602	119.86991427284	45.9364052501284	32.1703691093834	70.1888696226916	255.221860158343	45.4882214471201	36.0507153429629	128.701405702442	52.0830744518191	77.1588928819879	76.2913340553946	82.7079808166352	51.3241020062245	171.235344227554	36.8636398904958	54.5136856010854	108.648452264918	118.281436780073	64.4897558740622	89.9519685095802	44.2931010880003	22.8796438319115	126.880555572378	93.3654667212559	162.827023509355	115.614886326631
MIR6726	0	0	0	0	0	0	0	0	0	0	0	0	0	0	0	0	0	0	0	0	0	0	0	0	0	0	0	0	0	0	0	0	0	85.7452750252124	0	0	0	0	0	0	0	0	0	0	0	0	0	0	0
PUSL1	5.57922000798726	3.42021616692582	14.3702889640714	9.98438260004963	16.6313305642308	12.2502027872098	8.89538538751158	40.0800645835555	13.5465931950773	28.199503939887	14.4252554626861	20.5666801738258	10.8313183008121	10.4466282133243	13.7055192359389	8.72131677996704	15.2175538412328	18.981631477396	18.8464102355197	7.61876555783573	14.6190906333164	19.8861246385965	4.27676038116335	25.2678003676656	2.03318564717806	10.1951418054307	12.8108083456265	26.5592764444062	12.2502339686716	7.21760548210677	22.9677338502432	9.30669001455238	14.3884695456066	25.5248236349961	7.80955281518712	15.5428673139128	19.7579516080245	15.7849466614151	6.55913214326716	12.4458487506501	16.6998182878252	17.2771543615469	23.09425386675	8.92022102674202	4.86083104134494	15.491985771742	24.2334301935971	24.3761680942507	29.0306350128783
INTS11	14.6805659785996	12.7956297992798	58.7532370244101	54.784884158703	63.0942932504069	57.5168528792218	31.5428940455542	94.5755690918475	72.6368412579306	98.9348995165693	70.5980149031459	64.4441615633893	46.1284972885234	44.5082666814292	48.0356061498113	29.6845186627452	38.4857233894533	72.7545985243503	45.2475712867092	25.8001464917249	101.785783768242	62.1773043225922	17.8619434895612	61.3678487128761	29.2089786158375	20.6552610811994	60.5803417728763	86.9733034411501	42.3675461729443	25.8217636222495	67.6141605397081	35.6975747360637	39.4751818341359	28.6478553972989	48.082685589903	34.113844366604	68.1893268794305	42.8521936045628	56.2490907243525	80.1866010025008	84.8467529334628	46.0089920367985	78.9116918755308	48.2152342730565	20.3674500279139	59.5037946685116	65.6962014682911	81.8645082649058	65.4028062593561
MIR6727	0	0	0	0	0	0	0	0	0	0	0	0	0	0	0	0	0	0	0	0	0	0	0	0	0	0	0	0	0	0	0	0	0	0	0	0	0	0	0	0	0	0	0	0	0	0	0	0	0
CPTP	11.6341112847573	11.5209747321515	23.6004112987781	19.5096600427679	21.7305907926956	18.6673752257413	18.0528716819997	51.4747374461426	22.5862679529423	27.8253054581054	40.3169573552609	28.8829654390494	16.0637509220719	36.0765232041079	32.657998452315	10.536681182116	16.1103567065169	27.1079889266355	21.292771458638	10.2160712365401	17.7723813537089	41.5355623900029	6.36119602255014	25.5143906237319	21.5247117692835	25.2849645923546	9.86357032388122	29.4746563422113	20.6324146088791	13.1658807469239	25.1245340601875	16.9711695714952	30.9927982628719	16.3771797308429	14.4953771333161	19.561598143113	20.2040521298985	16.5552241780103	12.496536412864	20.6410330620101	18.7184071295513	18.1305226842783	13.891577851844	18.8358737926776	13.6447300578393	27.3348155994683	35.475355650448	27.2003164440342	25.2113542314858
TAS1R3	0.493500071929521	0.605058385213712	1.11949966801352	1.28458322111299	1.55877619162203	1.44476012727813	1.23155316866449	6.19825051362481	1.6201555253839	1.41093833679899	0.979937699436985	2.07907365045992	2.01036625652625	3.69615234195171	0.334426909463397	0.131307013390105	0.740323046495516	1.60935136011117	0.289917565024354	0.424029784324716	2.17786255917152	0	1.92585680682707	2.54034917436228	7.19367410994368	0.693687152727006	3.62610391043403	2.44873379520708	0.802646558192471	0.296939800577222	3.73009649972153	1.90637378420013	1.51512703891087	6.02067542623074	0	0	2.62148217648196	7.51815957064022	1.89445378831819	2.12311725617141	0.864674921981307	1.54663252851854	0.680920506694703	1.60159776476279	4.58619991584353	1.82708839389514	1.62456658421658	0.562474169631804	0.401227132962386
DVL1	32.6902481959496	37.9135631641514	54.1149182644865	38.3301278839743	49.3256094407753	46.6391745910966	33.6854713150439	86.7569278252436	53.5400120140843	81.8251034698883	52.1932943276248	63.144383312917	49.9387251609085	66.1727428556527	45.3238056342955	30.501736389025	35.4246190085778	47.429720562227	37.371135893402	18.9244395997795	87.7288144488528	64.5910492354261	17.6088612963226	78.5408652960033	32.1973435497865	31.1721420292279	61.6727230001049	63.8420445528817	32.907061558249	35.3524349128742	49.5288337176445	37.0776799007731	38.5725116250702	48.505055114726	52.6486690496288	35.8474175546404	78.221282528549	39.1618074982767	34.0862599123015	86.7201862071962	115.070962376157	46.8745081576013	119.468046653725	41.0707630580384	23.6058750820321	57.2435924542751	46.9397120523307	52.5321219692832	61.0574262744795
MIR6808	0	0	0	0	0	0	0	0	0	0	0	0	0	0	0	0	0	0	0	0	0	0	0	0	0	0	0	0	0	0	0	0	0	0	0	0	0	0	0	0	0	0	0	0	0	0	0	0	0
MXRA8	6.47077330647511	1.16100380376458	1.87961274326538	13.3515201117659	6.35592928769129	18.2795113943178	33.2152511522364	30.3641727333098	16.8393442525349	26.5900439398821	6.34612469972909	2.27965005453916	0.482193728701596	6.46649577803534	36.8982202358669	3.0234690548688	19.6940386753786	13.836932023298	10.2915932973513	18.4812697471021	12.0144716345792	41.6514748552861	10.0963350730633	35.3401005033626	44.1709862521114	7.453976804013	20.0038897737051	34.1830595259288	45.4341829357845	141.58953784702	14.4000448441663	30.5942321574611	13.0827162180943	10.1085677624974	22.9120309919338	0.270568114548638	28.0851549668421	28.1651753786901	13.7226292666381	40.8898827753855	5.59967728843844	6.50072860781176	13.0657027099066	77.6433132127367	61.8759500828299	2.62940316211441	8.74566318325377	20.5665079035029	35.0298316181752
AURKAIP1	22.2626979722549	39.053274144486	71.8692180022159	36.9987932444093	148.48183787556	75.9548660382625	36.4686005873088	151.148261283622	53.6917178992124	83.9341046028675	112.727329946842	110.384609857028	64.0943518442943	69.2613328307608	71.0231384417622	31.4401229634637	53.8094162668782	90.4717743333918	39.2361473935745	37.9632417751472	26.0733470703691	94.1307325501655	32.6512100498393	85.8481598088114	29.9556830821501	58.639216262726	52.8489979756188	92.7921922575626	77.2084431905394	41.4230132231226	78.9581791021042	55.9300931158994	93.1244828673187	40.7405650659038	71.5022281268264	61.6535408292347	50.0330318534167	111.810341983971	50.0940574074011	67.9448876696226	97.6677264519254	61.7975650874655	80.8108624107569	75.7164614867856	23.8721460568548	28.5311511479281	78.9246697844382	158.361324075336	111.273818474715
NDUFB4P8	0	0	2.65004178906469	0	0	0	0	0	0	0	0	0	0	0	0	0	0	0	0	0	0	0	0	0.925142882090642	0	0	0	0	0	0	0.840929371774511	0	0	0	0	0	0	0	0	0	0	0	0	0	0	0	0	0	0
CCNL2	23.1756231825149	14.7183518526538	158.761090868615	192.262848200075	147.406305937645	116.736557708232	65.5334639662324	284.560360520427	124.254453581348	159.555464597765	181.553871212136	106.266700147	89.6558263447174	91.1228114173526	101.112564138234	92.3630038915699	109.587234951086	171.399232760317	115.189064336058	94.8587640707663	230.397420455595	154.159533119098	38.8303953090096	146.714277087048	64.8920390944387	44.9278012194585	63.3986484704915	216.239496391505	120.687572919583	76.1145873098376	174.586724099838	93.0105026741232	113.640051934062	47.2930771686384	122.426076668239	91.7541972283357	166.507637537861	132.590205173913	132.682216650265	204.790352322528	113.311516614473	120.034073527308	104.213508203406	101.457492936975	50.2608417385014	117.130701378355	235.87548259643	233.203752138471	153.029503052287
MRPL20-AS1	10.1795374947868	4.99227041223027	23.7336218531259	24.730895808131	33.3321804450083	30.7947733895995	18.2529035011908	57.7274374877161	24.507497015354	37.6962777981347	34.8119603851237	20.6258939021474	10.7126387507069	37.9711918878894	25.9376058511006	12.4590974023002	26.3768549545993	31.4940718891806	41.4626861890785	15.5772036066939	34.4411683897475	37.0551090248111	7.18834844653498	25.6627386647834	19.7847388461055	20.2231628576963	28.6719781402295	32.4109589064372	26.2694434488755	10.2900745296982	19.7849682902579	20.2574075082964	26.3357499236728	24.8379664892978	22.2553933312892	31.0248582792297	30.6418796152892	18.0186768611732	16.4124770719256	21.7348096191404	33.6899294394181	27.0413689444046	22.4728018434263	19.8219113941259	19.708454575035	16.3313648979448	35.8684343834169	43.4870710184269	27.9183905518168
MRPL20	8.0570530355678	8.35863996197837	39.1322518274873	35.4920084040796	46.1020593103102	37.0825138152628	24.5749330738707	72.6526653385971	43.7462485327952	48.0960316418781	55.5855818577457	31.8921353695221	26.82562039309	39.8657048553158	29.1478372319263	15.9133233114219	26.6247039711586	42.8326329958698	45.1483479468717	16.8126528791767	64.9590601144289	49.6335798367751	11.0565995621442	37.179910961822	14.4549432783834	25.0900651409175	23.9081074145215	40.5170529229094	33.4663293887479	16.3338353259328	40.1530858687562	24.3769319187401	31.8149299655943	13.232104241332	40.6500751342016	37.5423770707943	50.4811379244237	42.7131400391967	20.8179383812974	50.2659214389778	44.613283323254	32.7428709958712	60.7156169187751	30.4076813657928	21.5988137525609	37.860744772303	41.7117565734281	65.3023860273651	43.6368945638003
RN7SL657P	0	0	0	0	0	0	0	0	0	0	0	0	0	0	0	0	0	0	0	0	0	0	0	0	0	0	0	0	0	0	0	0	0	0	0	0	0	0	0	0	0	0	0	0	0	0	0	0	0
MRPL20-DT	2.25201936960615	4.1416504700282	13.4102902615375	8.30452547463887	17.6053177715945	15.8643175909572	3.43445829665136	34.0703989836701	14.4786551315017	16.0965552211967	14.1607324590341	7.45451555096432	3.15357231433503	7.44127074366509	12.8193322222411	7.78961829270914	9.21371427173133	10.5923834089847	9.92249052980593	7.18714773731133	14.9075621663579	5.46513521591582	2.51096610213829	10.0319991449291	3.28273375338861	4.43176362182125	8.27361200837706	22.3489164500187	7.8749482572495	2.84559185123083	11.347853216487	5.53602844871584	7.32891720003702	13.7372600828311	12.1587946735465	9.65198008104237	5.98138579335181	13.0697455563142	12.103109232	11.3033108462179	10.522198656634	9.57850226952788	6.21457323903898	12.4677312381886	3.27007647479405	2.0844163390629	14.2091797158579	32.6550581701867	12.2673285925105
ANKRD65	4.97264160980421	11.1331658247531	48.3094733503753	95.9530384794734	93.8301909143737	137.428777188293	25.3584746939143	100.8418034943	2.66170596194641	84.6397193192292	82.7494195276745	37.4745499131959	20.1469074899372	42.5775402432599	50.2829325219663	0.172576350805831	48.6502001999228	88.5928680071674	84.5903576165044	19.2666872232478	180.328502559238	57.4516138587656	4.97189569652075	189.924765657574	24.5820142145768	2.18810546661998	23.8288787608893	110.631204285399	50.846930886705	10.9274745068698	37.3520217175486	27.5609447432111	49.6238487853875	25.7170964807086	45.1351054249899	76.3538307278384	172.270245145136	27.6670546983091	75.5676765704285	70.0701856250723	67.144618504302	27.4903040558128	93.9678025265619	12.1345581291708	8.66471322508023	50.4280542906572	28.7060696965232	121.648985214147	113.798121461482
TMEM88B	1.16186500674464	0	5.27135683786853	1.51217028908118	3.85337712004125	11.4798965906055	0	15.256072071368	0	9.25364973357935	5.76775661508049	1.04889386401688	2.66235622767863	9.2138661321967	0.944823992183175	1.39113375466651	0.950710490233524	4.80905689026342	6.14307035646115	8.12908435250852	65.3746090869195	2.11468519660564	1.943191754856	28.2939531439388	0	0	6.40280034997879	5.62101367878455	1.70072974982856	0	0.627278616750499	0	5.99275857260275	21.2620397420242	9.757972750277	0	0	0.505722115911242	18.0637323870888	4.44313909376433	1.01786766730523	2.08073869012851	4.80934707472377	0.665417531390566	0	45.1665906316049	3.82477566406003	7.50410152913253	10.7687079080657
LINC01770	2.68689815895822	0	3.42854995271472	6.99400970367042	4.45560879685145	8.11192066175182	0.558773633778444	19.9413144573586	2.20526457137056	9.05373811048205	5.00188529016381	1.81923307084478	0	5.32693553118775	9.28614320871924	0.804274744178524	6.59576349511014	9.09924320482274	9.47086757658876	2.22620975402979	24.4561681328823	11.0033208584839	4.21291279401801	6.78256926129673	0	0	0	8.99931250823755	9.17714572410428	5.82015966348773	0.72531393523207	7.07686027144051	3.46467358134025	12.2925071128977	0.805929594281733	1.15158367907775	10.7046422600174	4.09331837179393	7.73587181481281	7.06412126188383	6.76744449073208	3.90963709226261	2.78049208080387	3.07765382321183	3.51139351664724	3.7303949287812	7.37089552180781	7.14567655113912	8.19191708016622
VWA1	11.0603125696346	5.39654739428025	20.8658308474681	48.0323800174801	38.7674409453875	61.1460316330417	43.9371485839434	184.275068741692	15.4691799155711	47.847742469335	52.2165881402857	20.9886457859503	11.0341918916939	36.2478769101977	54.0569901375672	2.6125299653283	35.0004113904965	48.4549920955031	43.7595219074271	28.5100381148632	152.780928370509	79.2900483825805	10.7591055425828	58.9899595656454	19.7417710026095	13.706655527131	45.4023647324459	73.8793017845418	44.9905977729573	108.666776200774	11.8208271296351	28.4176808242451	31.1434138495656	19.6206858349894	28.7066870609192	32.8923219846355	111.210278347317	29.7202852955854	36.5879245094808	42.889669919422	12.8534681146777	32.6419219822766	64.0018223543298	19.6495892073098	35.7914873738307	13.1620706361794	33.747132167195	46.737118263088	62.3220996222759
ATAD3C	1.86668891814587	0	8.06195832890292	7.84915520059621	13.2663365592549	9.69490387782361	5.37509075748443	16.3132652311906	1.29637538637276	4.39858140486642	5.06102170504877	5.18518745135697	2.41290662382931	5.12421492506493	4.96263995894252	7.79398323639334	2.17366663705238	4.5385742084174	11.3880580835678	3.85996897902796	39.9220096095307	7.31773505863836	0.420268299656121	9.5521409257608	3.76759872374593	2.30096429333336	7.91303132928803	13.7868141427588	2.31206968250996	8.70904072227993	7.51978013207757	6.80754494083934	7.35337089143354	22.3355564433924	3.44559700946373	7.63123060481041	35.8497510235214	9.43760548487264	12.4024621597696	14.345613750741	1.25795250518506	8.87175547004302	17.8311888527814	4.44079702938572	1.25102398169087	0.797429310322231	8.1933400811615	16.6388208026601	17.0211616052129
ATAD3B	7.95800434752338	4.65051055249806	40.7028168013794	30.1041114068292	40.206275243147	34.9873472551051	17.1992647322452	62.331226679666	37.6019702233148	48.7093273491923	46.8156332404066	41.6282311058688	34.3120424783937	22.6090964420023	21.8032334371014	23.7763328842066	23.0649341260558	50.51369741877	30.4100365499133	17.0076516454431	35.6938100768459	29.6452121472631	2.02131382774834	34.4121615911449	18.8639736775845	11.2279664630501	36.0676091533544	49.1009198237814	25.4025208535413	14.5798369295908	31.6410890709994	16.1412446883314	23.0166839790832	8.8467347248235	22.8436895253501	22.9507660631187	30.0257369593584	23.5995758352398	38.2008743667049	45.2933113629364	60.0414789575216	27.6376025078349	34.4801276614075	22.2346073486665	6.86852206528495	24.7819366463138	28.808731816779	51.4828849179646	39.0379488123772
ATAD3A	7.35060289554113	7.54513596393894	45.0800320487276	35.3750171573692	66.5754523408904	46.9174402128017	31.2839712069379	68.1191393600599	40.5472909254115	60.4288530770942	61.2693054974687	55.0932756732596	55.4922933819379	48.1248163471733	26.8986643851144	20.2629614002083	31.5423223832083	77.1875594826969	29.5249481964843	18.1921783857102	26.0265647490706	40.4471486767036	12.6510848370126	75.1346602626126	13.4558706811297	40.2241050686394	22.608931379351	53.4379033209441	36.6999577594584	18.5760531045909	29.0716626866006	17.4693057663457	38.1654339101729	23.4619995957145	35.4818698142762	21.9796137312014	47.6731115003915	54.1679200324835	30.2190589521912	61.4492514379225	102.509379721606	35.129265618596	57.3152211787953	20.0699797296808	10.127458135035	46.5172661887701	55.5232983959719	86.4423707879871	74.9667221323455
TMEM240	1.70723021399212	1.04657933729102	14.0390217824866	20.3680079753792	13.7508268073775	14.2132053026545	5.44394043501517	4.54839415792339	11.4431716477826	6.44995366045405	12.0063505048614	16.4398058686727	7.60673207908179	16.1712752524269	6.47879308925606	0.79493357409515	2.5610976471597	11.6702159785984	17.551629589889	5.65805226683729	33.9037588542008	19.6795193806566	2.0225057040338	15.0412851954837	2.48860303952755	1.91981113447593	3.13606547754063	21.3898542501943	5.83107342798363	2.56810803137343	9.67801294415056	2.69794289790756	7.33807172155439	13.0175753522597	16.3865664844302	3.41462617036644	18.1376815595317	0.743101884604274	9.83060265964016	16.0497065223732	6.48111657549453	11.5926869878588	44.7563727770212	9.94052312199785	2.97480924108193	34.7637898738883	8.89845766740497	18.7016984087385	22.6246967434763
SSU72	8.75756378548148	15.4981171151178	66.8149621801173	68.2804222741353	71.2029431756586	71.7906950349348	26.5283011801338	92.2111481463523	51.6704102644926	61.6508068612164	78.2130804676916	49.0771359967289	41.5864737191206	30.684478019667	36.5822631250064	32.6770663887007	45.0916255697347	67.9577762703621	52.1277564342459	31.9142975255358	87.2313590622059	63.9081767033154	20.7957185547142	60.5054676568462	18.7873523871488	33.2371291279511	31.8705656963824	69.0562218583683	51.3979752405191	27.4110327110384	63.8741705101696	32.9887652332336	48.092527863218	45.3573791866278	65.1251449154613	56.3721764613784	56.833827043604	40.3484239505402	43.1492037242807	63.149535160015	67.4573076509337	56.88996400728	46.5100493516284	47.8846727199723	16.8434223766448	43.5877696223899	79.2804850683858	86.2244060690452	64.9272948815827
FNDC10	1.61479543310272	0	1.52631094881786	2.10166040177384	6.24813126243976	4.28424263849026	2.46265536054615	2.3047124352472	7.95203453489977	1.97861610991788	0.668017009091243	6.07410288484348	4.72806388455922	3.2014280628819	11.3805918154493	3.11498688191805	4.8448636281957	4.75965723037371	5.691884398077	0.891951271506287	1.78156129781569	2.93905400206208	1.91300092250654	10.8699932982364	0	3.85871643572014	7.41567272172685	13.2207414296315	2.49504420925885	2.7205501502979	3.05133835605751	7.08852176435484	6.1475352266167	0	3.22903053076156	0.461392519253846	18.5852883431533	1.05430203825564	2.01464100487933	1.15785192485808	16.6222965669253	9.03710659907508	7.79820683867639	9.71058465300471	4.22061565348418	1.49461680056158	4.13450326020802	4.08997225250161	24.4193180216797
MIB2	20.3434385759472	5.99571657527561	40.0844387992863	29.6169426254764	54.093329888031	36.8294252888527	21.4787817370595	53.1566005505501	30.4502967230661	44.8604428863336	47.160735975599	43.6766727014322	33.5674926408902	27.836028102813	34.9687259084799	18.5285623662484	29.2910355989502	51.3266602144414	38.2668368092913	14.9105521326423	106.826617845184	62.8978341356093	8.15156418025997	35.203654715876	31.9354164889937	11.2183146473862	37.7288315364326	63.7449021559008	17.5935419723339	19.3967702742744	31.4007075238498	32.3549014584129	23.3255596343973	41.7625555329824	31.4486285003957	24.2568157025495	51.2614837217091	24.0669964996036	37.3953120038102	70.9391983016503	28.2755208960324	30.418610124217	51.0107865614707	34.7289204588876	15.1108342798633	39.4693399337077	31.123473921985	65.4480466861984	55.9168841479152
MMP23B	3.11095283438564	0	1.02916966834576	0.67481885009337	2.82506093232179	1.84997275367884	1.72522943254587	1.77603962357009	1.48942869066377	2.85889837922828	1.41565073926601	1.63827232094064	0.990082588070964	1.37058870356486	2.42440550919383	3.0005587923782	1.27278792161876	1.26813967718511	0.913799127854539	2.00476666738556	2.5741742833745	3.30293687850786	3.36026764683262	1.38582627643782	0	1.96780641283783	4.28595615263887	10.8055237312313	2.15040115307121	2.2462384914413	0.699821041816883	4.37000133587002	1.62369396505505	9.48836603453598	0.622082616538553	0	4.13136079967112	0.45136558916704	1.19423617494888	2.60241004063339	3.63385681497813	1.97316308438037	2.14621202790394	3.2664305486492	4.96903321380723	0	1.84907521899682	2.16685060561106	8.72600778286223
CDK11B	22.4396415228125	16.8688197367605	92.3333280388942	78.0227874771995	121.449992422815	112.746399868079	43.0553497138006	154.944826457585	63.4522228446673	94.6283075995711	91.7182376851264	98.0358117096987	50.2933585611452	38.1015805214506	45.4863717818432	28.3711564819896	54.0123418800981	124.866617237808	72.1678752478244	48.4332096162216	84.0294570869456	70.6535107922648	43.0085684561883	88.2382194895788	17.1906137756247	31.3580382951221	53.2551543149526	94.4806046162905	74.32530127331	38.0223331750578	71.5399579564377	45.3837629779918	53.6463505229957	26.9765936898806	60.5273908590248	34.5386012722366	73.9560933981241	61.098766716699	56.4950275319343	96.4606770361993	92.1225652910314	83.3791938547742	59.6634644547966	59.2858420861628	22.5470367460055	55.4866851426822	88.6076681921437	118.732011681304	106.347608369969
SLC35E2B	7.09311584122288	1.49083754806262	60.1867227518228	85.7230072881402	37.7674413480627	49.9117287677584	26.1303602565158	67.1437740400351	67.5312107949619	45.4426998934177	52.0464035354481	37.1399161767488	34.1066018087064	15.3571694550345	41.1182667229213	37.2604210857546	42.7287178921831	41.4076320634026	44.1702874933257	18.9803688912307	82.7282789368584	47.0908555551383	13.2753386135932	47.0651955157271	14.7707501371155	27.2904657975164	23.8254995769478	90.7801424821626	35.2687374734006	15.6572405600982	55.6918445174642	36.723736409287	49.3281102535886	17.9252412573388	29.9885430573729	28.3738406014319	48.0852901394006	37.6075093872885	51.7742556314936	57.7377051558158	28.6732672330675	47.2725044243105	32.1570382282995	34.6652494916055	18.4805307483923	46.5192855666163	59.1904599753388	41.3977015384588	38.7204097678336
MMP23A	0	0	0.318769366301784	0	0.532620183469671	0.617077365080075	0.467567711254136	0.320892114878076	0	0	0	0	0	0	2.28541496634278	0	0	0.423000981498096	0	0.413963618634186	0	1.02303354644049	0	0	4.91603097975502	0.474053658943234	0	0.20917772709795	0	0.202923462538023	0.303462221672808	0	0	0	0	0	0	0	0.647318280669194	1.34342701212638	0.246209878227224	0.251652761932946	0	0.965738718124362	0	0	0.925166974787382	0.213547223803181	3.83868240287514
CDK11A	1.57383012123049	0	5.54658697365104	4.8282392946946	4.95336770626794	5.30686533968864	1.77675730276571	6.86709125839083	6.18178810549829	2.54827077755205	3.62739147591493	7.10401271912314	2.83356379630221	2.67446733748718	3.06245605489933	1.83952475248331	2.66759828410067	6.1758143298722	6.73623604869762	2.31819626435144	4.09286117622082	2.04606709288097	1.03407608429505	5.0077793175113	0.983206195951004	0.948107317886468	1.85851195999384	7.27938490300867	4.16871103281478	1.86689585534981	5.09816532410317	2.72399972650747	2.89915163984322	1.02860605241651	4.18116590496488	4.23991143356808	7.76305849377729	3.42518577620121	3.88390968401516	11.3385239823467	4.62874571067181	3.22115535274171	5.58394987790936	3.54104196645599	1.17529828226816	0.624300114924838	5.11925726049018	9.01169284449426	6.30640680472344
SLC35E2A	5.07888784198299	0	33.1736951000789	30.543616059603	34.3525332119644	28.9365612386975	9.17816508203545	30.6950414262004	30.3293130897571	17.3819970391499	15.127638122053	13.9132686079885	12.1731018204276	4.86099187489054	24.7095789279228	22.7167368638864	10.461310651724	22.66943127683	9.5684343419879	12.1244160582693	48.1119798275924	12.7503078030634	6.51719367046834	28.6060188036146	13.7856714331182	8.56695132549804	10.6164079332369	48.6211324602105	16.2361332734859	6.70206957981738	26.0020823671393	14.5762940927903	19.0987704929378	6.40987962811024	35.9312746597647	17.4141750097793	18.6063124249894	15.0935740329686	28.7411101502087	62.453057133215	17.337429789063	26.1105931400042	21.74815037467	14.1425689300326	3.05167063180842	14.5889985495993	31.3247251996485	26.6814301990631	25.3735596355487
NADK	17.2414926386867	5.66223847922168	43.8847554629805	38.6018795446813	37.1003425841242	22.3085099994101	27.0626008731615	96.9667414318332	38.1569168786834	40.051523837905	47.7880898892852	43.0818560520252	33.1585235595192	24.6872061322987	36.2619037890424	19.1691737770492	34.724316616533	35.1799739986739	31.1101846705666	18.8581237949132	40.082250556027	45.2033892726488	20.5113134712754	56.8723697306174	24.2350618802681	25.7069001131319	20.9257769427314	34.7554238953932	35.5034205369956	23.1567730477075	41.9990625164209	25.4087235436989	47.0736642223915	21.5979570664943	26.4734126064196	26.2153786217918	22.6242069644467	41.5436645164	24.406397806549	53.1298128852112	39.6946461322635	33.174520667065	30.5864112702001	23.8632823573301	16.4520659009782	20.5178418380863	59.516805369253	41.992853888086	39.4999828537862
GNB1	25.2992167153522	83.5526510203368	227.139044896057	227.01076478141	277.632565957626	281.266113215488	90.3310652484199	350.961911331581	150.540923692404	178.02734889321	443.902080783412	306.722261041187	127.442930835047	102.904684114426	186.897581847847	124.650093625241	162.112361554846	253.844787458636	219.79880845309	107.103651666893	118.527547998857	208.668712051033	76.1324178700105	236.616285104618	73.2371403463644	205.406852035401	107.018662044152	218.966247244687	202.159175143873	144.014183692447	218.973316923171	157.106298025979	217.757306925531	83.1396448818563	232.249266343533	268.479971287783	150.242275925394	208.063393797417	362.657116135642	186.128892036606	139.225643118044	200.054416108961	231.199411407057	177.136075602637	62.2443794581781	138.024612364904	345.889179478468	195.889593892185	178.036490073881
CALML6	2.80214501626648	0	3.81398171210487	0.729399786497981	1.59316096055487	0.922893647480053	1.39857753631016	1.1198191008907	3.2197943754055	3.77682898628442	1.39104718363706	0.252968520145246	0	2.59252899994162	0.911477263047298	1.00652618719989	1.0318005026358	3.05773724199102	0.987709351431009	0.722305637513915	7.41967881678533	1.02002462424507	0.702978193668495	4.16087546234394	2.45078603255434	0.236329691737877	3.08840958057801	6.25687495466516	3.0079573222458	1.11279645853572	1.51284842863356	0	1.65178555614597	5.12790370248819	0	1.4411731042576	7.44252496999576	0.121968275013888	0.161353600843277	1.4734233318292	2.57760018102884	1.38001933712935	5.79950676657866	0.320966103376626	1.46480190326804	6.22463938116235	1.69115080832458	3.40670629973075	3.28062185186892
TMEM52	0.714546979147952	0	1.82356000610014	0.929984727784926	6.77093408235819	6.86402150313289	0.89159317939773	1.83570345467439	0.879693820423287	1.96995966443699	1.06415109548235	32.8985560448893	0.272891513337059	0.944421278550161	1.45266688798163	0.57036483941327	9.79350643751809	3.76417998410618	2.51865884614907	0.394688437641532	0	0	0.29876573230911	4.6685022687499	21.8732653405475	4.2184849975211	0	9.57301868063769	1.74324799357427	2.19271483988742	0	0	6.05482642924756	3.26903861033622	2.14326901479298	3.0624928465474	7.59137546939568	0.311019101285414	0.411451682150356	4.09879581399759	2.66045161541905	9.75736399502137	0	0.613847672707797	0	0	1.17611851669846	1.35735954129897	11.6769634039959
CFAP74	0.219396500985746	0.403488368569881	0.217743150902169	1.42772554639789	3.35233351227867	5.90113535483312	0.319383471158913	1.31515887496662	0.0450172747609947	2.72187863825491	0.381196579971929	31.6407257839702	0.712209668275572	0.28997774816355	1.27118806547615	0.0656724052289315	17.0996529279653	9.67952634561943	0.386668024739831	0.343361015283364	1.6338670969605	2.29608306321142	0.550403191358177	2.34561269587058	53.7282280481688	7.03138656822883	5.74298384874321	6.75636833043578	7.06532289853937	5.80189371431036	0.384962006595298	0.404498720370093	0.505187724065944	21.0784297269808	0.197422592036199	1.50450617677247	34.0890781009132	0.167118304279247	0.568499733541079	5.03402287652746	0.552590218922759	7.68627507496233	1.81631069718986	7.53910018293975	0	5.17824059054669	0.541678073321109	0.270898852993846	37.538913734852
GABRD	1.55195723977836	0	0.234706566898762	0.403975266368113	1.32354910569174	5.56575861249509	0.946729409194573	0.767875954896479	1.78327073099381	1.45790881148881	0.821787874640971	23.2575365598153	0.158054813154496	1.36748782414503	1.80893179897079	0.660694112623517	7.61944986561818	1.09007927141537	0.182346341802648	2.17167936729458	0	3.95455700476552	0.302821375734121	7.49725744845727	4.52452806010032	0.174520387744894	5.70167922568247	19.8679844714291	0.757247997208734	8.21757384764836	1.22889841587464	1.1990314751304	0.838598820812569	22.7205579433323	1.48962045553033	0.177375151293243	25.831286665093	0.40530996004615	1.19153428315035	2.81908128383545	0.317243099203549	11.6732265048368	1.28481380674973	15.1693518395845	0.721133244685804	1.14916419344536	0.0567659012584475	0.511005944959613	28.9199434018599
PRKCZ	8.09727051094236	0.8197184750946	17.2731985272066	11.4087795065493	19.2877030650152	10.6429606598284	8.89855180997344	33.2496774751796	6.21901804171889	13.8356563537961	16.6687041856798	27.7644045969941	5.33370807094136	10.2112865984891	14.5889664851489	11.4443575315671	18.9652843525415	15.1224087730545	15.7109323736394	1.9422398317556	40.3237125559406	11.2222592187899	5.43563385617614	18.1787270102188	12.3447000158293	9.64851669348557	17.1939527526916	18.0250037680334	17.1085235184833	3.03056104461756	21.1763391741362	14.0092403936096	10.1811811472389	25.8294408717924	7.8433340424393	12.4808025559099	18.9414436663284	11.8668236695773	17.1959533436718	21.9454694654582	6.3778437227796	22.3835565991095	3.07498214524249	17.7413544392741	6.60160233987467	13.6141235587995	9.86339808675857	17.1597058060512	18.6264286820212
PRKCZ-AS1	0	0	17.0133497941933	9.86835005261974	13.9011103420964	11.9433295556242	1.64538533683549	4.32871249083799	4.87027720649571	4.44332821915815	14.8923874954085	9.82113078210956	7.30228732343688	6.97150655446486	3.21697857546105	3.28930126535911	3.23702118473975	16.9943205741489	11.0391045159936	2.67070992021952	8.72903390210039	9.60023175760069	2.34326064556165	7.24481845208122	5.7665553707161	4.17052397184489	19.9838266978577	25.0274998186606	5.95157331139544	0.95212531211612	11.0348944206212	6.94626077392834	5.34401209341343	3.01641394264011	3.95528307228232	0	27.143326361161	2.43936550027775	19.1726043354953	16.7040506068337	5.19852137350353	10.9220781762109	15.010488101733	9.25137592085569	1.72329635678593	7.32310515430865	5.7878958145868	8.39151919418972	4.82444389980724
FAAP20	3.56095233287364	4.81535793472346	20.2840516944163	17.3797072616457	19.7992136230188	13.5390425712217	5.66298342844533	23.0499957420945	14.226390842072	19.0250573024084	20.9528712094485	12.1969944597697	7.7597586789871	6.50609015637341	13.1586388680491	8.61085796402592	9.36270420676844	22.9756261397048	17.6278431518678	7.0771054898958	22.5322785614175	17.3467727413755	3.72225536772068	21.1815852961037	9.16013834080406	6.05069826373231	15.5835104157417	20.8329403721381	10.3738905883643	6.95724838728749	13.3445538197387	12.9098890920945	12.5018800521052	27.3118652677413	15.581699250089	9.60606037612523	24.8965959879411	7.2483748045996	12.7853069425981	21.7531059140339	17.6625589539169	15.9898173103811	24.2775981316946	14.2758760087413	5.01865071291908	14.2500676195719	12.038442860551	19.000049277252	20.2829945751771
SKI	28.1018781417576	24.3963235931208	72.410335237985	62.6994283648585	75.8344617224117	87.4283218719653	41.1630194579959	87.8895577688382	61.457693469572	73.3045550451057	89.2912125308549	91.3142977542923	70.8601352494153	62.5192467754733	73.7378147963561	21.316841631812	60.6646186618416	94.4123660135684	46.7586130827064	41.4252129156181	71.9255735071427	105.789790494987	25.6528011985716	92.1648525616914	60.3005613750317	27.3810498421435	52.422805674605	151.544377146244	89.2117141139078	109.330514513291	63.3262184380205	56.1784937953966	65.4315129559577	48.7111707433306	53.7158841936513	45.035009309839	143.482791314685	46.8760392044214	42.765848123353	93.6152448509984	96.7176303476992	50.1311896107618	132.218129227429	72.3246886439233	61.8929121753378	67.3686543100152	51.1387104665223	75.4318890126451	148.068738636337
MORN1	2.06731418506244	0.556384728398426	17.614896572798	15.8155645688395	20.2345635274143	9.27208136614431	9.89872642793751	13.1264320418927	7.24219428180649	11.0282061717916	13.1161135875511	11.2888624602525	4.92971526254121	5.99791232738922	14.6176447544275	10.4041147385256	10.7272546450271	36.1244405284249	15.284795679197	6.29440500358022	31.2082018504374	16.8861446130648	3.8159370237593	17.7295795302586	4.40998809774266	4.76286565831085	11.9482794570126	17.0569795668062	12.7933521271394	3.0945962281202	22.8396476714479	13.4397922468198	6.11169397692802	17.9931206919803	8.40897995748363	10.4595327704256	19.5526297703408	6.62805106029425	18.6980600373876	20.0776037932433	7.95116526563917	10.8133440421894	7.09630042039156	12.186349963609	2.89936973708519	16.2410543260812	15.7410587398529	23.2177085868128	27.4991174546267
RER1	8.33994013278679	3.32627895896623	45.7020800341342	61.3342010660756	48.7021660485318	41.1465538314011	20.0604547306925	81.8593021173918	59.5431125184849	45.5544275051932	59.109113407	34.8330848903112	27.0924814084674	29.4830759484107	41.2640128489772	19.0088193975665	38.0267484711968	55.6928118583573	31.6990636991165	22.2747936448306	64.5195132828916	51.2074235690619	14.8726411302408	45.4772205217396	12.3034714518812	24.660706310999	48.1746293163108	62.7469203574541	43.3406567430383	23.470457976192	35.4244269423683	24.136211016823	40.3510103120735	15.6297855864203	32.5502624148557	38.4143943627391	46.7038392386797	35.426327585331	36.4513355253611	49.280652782112	32.1742083214678	33.920173598154	24.5395898901532	35.7942933074823	19.7847386618239	24.5528050120027	64.8322669777881	55.4300876488974	51.9080991379822
PEX10	4.08096635367419	2.22377354692507	13.5435680575274	14.950574153708	20.7675397555143	13.1088965474956	9.80705348041924	24.3336682163784	16.6231583905123	10.9268577661938	21.1592179746887	17.7385646595768	8.54319280251397	8.19064461566507	16.4702158002783	15.3826582813732	14.1611117812838	24.7400210483673	9.58981686529525	8.62706967522474	26.514267374102	16.2308519003354	6.19334569355744	18.762885902961	19.8292048112541	23.8379298794726	13.3270344672219	17.8309355529828	14.0861075313669	9.38555890031758	21.7062948522928	14.0130066633431	12.696299872333	12.4468947617244	8.16051660841326	13.7334422732533	10.8390871324	26.8420504123636	19.5825760938826	19.6522556214938	20.9876669571117	16.2409852280787	11.8873020768159	20.6022557524352	6.05750972160554	4.19694088364992	23.5513949404098	15.5044770449803	12.7555643394322
PLCH2	11.7934296493658	3.50137866547486	1.3796529275909	2.82204635686424	2.53072196250598	7.17037732587426	1.58373476218303	4.19671311273101	2.69114093150739	85.8608461797559	3.25542876836738	6.58855562876212	1.93894608421558	2.72605642434684	1.31168737410498	10.1102695190658	3.4402895841423	12.0592261494699	11.8371606424621	2.3369469894586	11.202623581269	6.73788122593193	4.09078808231551	1.53916592179073	5.5504895991239	0.936660560093501	24.1895415942024	126.687680528088	19.7145559010564	7.00702657361727	2.08431296134804	2.56296393917856	2.06530500428465	16.9364568580654	3.2994723291845	2.53861928994955	38.4871288484488	0.667558807458747	54.3882101449189	5.40995037589345	24.2542355561541	1.96523834651882	15.9804338547302	9.8739613928019	12.2561461866557	4.69914491167405	2.98862570623101	5.98750142743408	83.1218342650884
PANK4	6.53686510892448	9.53456061478824	30.3607081282008	17.8956051718866	25.2041079406393	23.1997121556993	9.37532260144826	36.2250629155865	25.3455422498402	35.1457928215362	31.1076766082117	21.0614248199792	12.051991125296	13.1086865161537	22.4086469470983	21.2762278424666	18.1677175779563	39.9064146579982	22.0481965238602	10.7076358476883	32.0807485118498	28.5132277652734	8.01106853194775	40.3657423007771	22.6717035976833	8.1746216716272	19.8749386258017	49.1988736084298	22.3817644600861	11.1487078517193	27.1990580658984	12.4675246363282	23.5433176888175	24.7498191318831	18.7958607606451	11.7862500718859	34.4246127358242	14.4226523309009	30.5019385821242	30.0621459543988	32.8792127643178	25.1288579899707	29.3908757744751	21.1070650867981	9.6228705474943	17.5252070904965	22.0135747604969	31.3862632104778	32.1076633925026
HES5	0	0	0.979421285585844	0	0.613679826195607	0.947987432456852	0.359151331076628	2.7113444782032	0.354358034410186	7.93538636228394	2.57196639391505	3.89770227414126	0	0.57064729821762	2.10658642365916	0.51694698436248	1.58978325179533	3.24918427631091	0	0.158988293108371	0	2.3574587237084	0.180523101093118	12.3091518209281	18.8806778943008	0	0	16.5495287698168	0.42132882019922	2.4939354852105	0.23309749202511	0.909729318881552	1.272523615762	0	1.03602127603286	12.5830521791676	1.14673345459149	1.12756169650301	0.994445153233489	0.412768964148801	2.83680641416639	0.386602505869798	3.57431836973428	0	0	67.135838642748	2.13193688827515	5.74109775776	42.9652438907908
TNFRSF14-AS1	6.52022663064776	1.37042717198478	3.43364004552378	3.15197691672258	4.10426507843775	1.27824604914135	21.6179020847942	13.0283662707505	0.688044702302718	9.35885097583448	8.18444381729949	2.60676702199534	1.70751737202918	8.49471314583166	6.36266676697837	6.3198320156595	6.74528860448886	5.81814173850999	9.35724648724114	5.35083558933933	12.9484699572708	5.4250617134364	5.76403172647852	5.42181666893793	9.77598860631094	3.92791731420294	3.59316350094948	2.21850413905025	12.3166421706665	2.85835403602727	32.2349864627405	21.8836076958136	9.88325983732767	3.40913265539381	2.79389801504707	2.7146750994326	6.67971770160284	3.40565155717448	14.1061485944981	8.63794892092263	0.530412383907794	0.792355600265655	1.15668833017635	16.1105423633919	6.16758696112859	3.62098135746286	4.80387336134507	12.6689839539849	4.31660769982753
TNFRSF14	24.2858580618036	10.8275655673905	37.0933351739714	15.92378098428	16.2572154021217	13.9369713356177	49.3575883026745	72.5274533034464	6.34217623993616	24.7416169277356	39.456133311737	19.350015609179	13.631400988063	21.6423543716677	37.478525182043	58.927297538352	35.7549149609872	24.2303185330298	27.7238920303503	24.1868936359664	73.3788802197526	50.0622964116934	26.7706404489399	63.9277602415354	48.274253360903	13.8101122729092	11.6598147345285	40.0544714671033	49.3293735420181	33.1777901898564	106.135057413251	83.7360893244357	33.3154832983046	24.409943920116	22.8468200096375	7.88540160037953	23.9444736401923	23.4240327327927	41.4762365141588	55.4069598287412	6.4472596371313	9.39044670517603	29.7012396748631	41.357830539695	21.9602422446815	8.17397125044815	32.4533507665319	30.4761511429084	32.1753297010221
PRXL2B	6.44385291192458	5.61352743920464	20.2918309126671	14.5663582400012	29.7270318655892	20.571411649852	24.5446001329307	46.3720995307181	13.0827598726058	25.4531852882198	24.749168165475	28.6272414906581	10.7505170486982	6.499725203905	24.2700086416866	23.0785417074963	13.043150030353	36.3704299858546	21.8169202929555	8.99201186913962	27.5018946353405	35.8022288759054	6.38123189743576	37.4678750621604	32.6286790688338	8.58106029923351	27.1003130802425	36.5389618384866	25.5669477313296	9.79522569688136	23.254154309723	31.9789690978422	26.6767532306369	10.86123774422	17.9040211974401	15.1171406011714	28.3747644361868	13.5811366684108	27.6335392580364	26.5066000430577	44.8646839154199	13.2103142824474	25.2694023694771	10.9743557031118	5.3186518231981	15.067652729245	23.1664994093081	28.5403869140525	36.3145667168463
MMEL1	1.18167975879765	0	0.837696241676781	0.57673471490538	2.09951444414207	0.324324382576969	11.5500098347475	2.27684149416979	0	0.0904948453373294	0.586612145657799	0.266695494106616	0	0	1.44140590435387	1.23800120182725	0.725193118131618	1.72299120719515	0	0.108785788152705	0.488893565447096	1.88190589589401	0.617603581000745	3.68479389781529	3.87566163287663	0	1.62799884867678	0.934489334314331	0.72072268468187	0.426611186359006	1.11645868531717	1.71179558142002	0.653031498941429	22.9761886824665	1.59499089472966	0	0.784638291410406	0.257173417083546	0.595382279080619	2.40067282818119	0.582314991062993	0.529056039040427	1.22284173682899	0.338382868676133	0.77214363893199	0.820301313796589	0.729375824309122	2.3008471811166	4.97179513209592
MMEL1-AS1	0	0	0	0	0.726105531620181	0	0	1.74985137174801	0	0	0	0	0	0	0	0	0	1.15332975384333	0	0	0	0	0	1.82052245430169	0	0	0	0.570331765304599	0	0	1.65480471550266	0	0.564618387154453	0	0	0	0	0	0	0	0	0	0	0	0	0	0	0.582245379645672	0
TTC34	4.02104948556143	0.238549794488047	4.15626212216557	3.29198133729177	4.48630077614838	1.92243332967254	5.44896217346166	4.92445976293663	3.14057547265556	5.40381744927878	4.82936734959088	3.39587421188853	0.99075657213364	2.48588310215155	2.0568734697085	7.45473445659277	3.15760141718813	9.44431037537096	4.8007112111759	2.34048661304713	17.6021651984322	6.84645527233249	0.73216925548863	4.08326621273998	5.10510909436098	2.57082945811523	6.43331063074792	7.09595212693816	4.20879479274569	1.17071228387321	8.33353947209172	13.5288949627545	3.34517496904987	8.30797196182567	2.64565088279415	3.22440817063307	5.33997366805686	1.46793676122909	5.90055509686919	7.53352532184718	3.46587751658323	4.23938114333194	4.02688693118464	7.50304696388927	3.0512551558885	5.40259714838802	4.7325849094893	3.49888912846751	13.9837716104737
ACTRT2	0	0	0.225600866756377	0	0	0	0.330909090010756	0.227103187773837	0	0	0	0	0	0	0	0	0	0	0.70108805738318	0	0	0	0.332654955946121	0.236275182830387	0	0	0	0	0	0	0	0	0	14.5593925582128	0	0	1.05655886839188	0	0	0	0	0.178100806461939	0	0	0	2.20916220208267	0	0	0
PRDM16-DT	0.91870325890451	0	0.347344763066694	0	2.32146311395138	0.392229800179022	1.27370454199676	4.60382771172308	0.418901819249184	0.875537628638662	0.202695446758543	0	0.155938007621177	0.404751976521498	2.19975271608647	0.366663111051388	1.46171737873404	0.499329997891637	0.179904203296362	0.601430000215668	5.40576599508646	0	0.469489007914316	4.6685022687499	2.67835902129153	0.688732244493242	3.37519047020311	0.11396450810283	0.448263769776242	1.17927520800668	0.991996326775432	0.107543001624926	0.225645705437797	9.34011031524635	0.244945030262055	0	1.08448220991367	0.266587801101783	0.470230493886121	6.58735041535327	0.134140417584154	3.61045318785334	0.422535492993588	0.467693464920227	0.355737605079381	0	0	0.193908505899853	4.68074439222012
PRDM16	1.22907640520995	0	1.49365005107005	0.533215365577514	11.7574528552058	2.63440922409582	3.16459133331162	46.0100548483968	1.00876121518796	3.65741120594424	1.07501015072105	1.58510017742286	0.0894085023731535	0.928273192800404	9.18569745077767	1.3314547290491	6.48920503142297	2.48856843425528	0.618898457126833	0.883640882880602	11.2354919320421	2.23701519927608	1.00332917167388	17.5899338066957	4.09509860256853	6.17017215042066	0.967598373765608	1.06726258569388	3.05563690488293	4.39496442832427	12.3233562999985	0.986572432230306	0.862507047849333	17.6722881771017	1.61507729588168	1.30438929473095	6.68432774002281	0.56045215343742	1.51656194915663	20.7590627895718	0.102547536052867	14.9884766338365	2.42264642240616	0.972066892380526	3.77336089753495	2.60023842276466	0.578004390309471	0.35577356667609	14.84626659697
MIR4251	0	0	0	0	8.87991355063369	0	0	74.899375928427	0	0	0	0	0	0	7.62054760908397	0	0	0	0	0	0	0	0	11.1320471385989	0	0	0	3.48743849932156	0	13.5326663213881	0	0	0	0	0	0	0	0	5.39608763475877	13.4386747999921	0	8.39117570117398	0	0	0	0	0	0	9.142716636356
ARHGEF16	4.40216771526161	0	25.8181632051577	24.3151529127839	26.0459673190638	17.6223456429042	5.35893721651528	80.1769803393976	7.40238226051151	21.9706662633594	37.896891003654	40.2259859419545	8.36511926683097	2.83823073944451	18.1610646251047	39.4670185649603	15.0674398469054	36.5630877494483	30.6553518464425	4.94225441574671	25.2316463144062	22.8643385907977	1.16722900676737	45.8527850724839	7.5125522260118	15.7564965024938	2.95846898214647	11.9872510401173	25.9326147804437	5.50431797876897	32.5199897758337	10.8593384060031	15.7042177663821	18.6661859042489	18.6791289042815	16.9345960560397	13.4032549609916	17.1516168552587	42.7835558299093	45.0631445616064	0.14109435358213	22.1127338631613	3.55552030167407	11.8065367553115	2.43216544419412	11.9254924282224	21.6785181139511	22.2317340347991	19.4317073814212
MEGF6	15.7784899951527	6.2930498827931	52.8634523193696	55.83413463788	34.6765496735338	71.7240082446863	59.143039413768	13.2043850463714	31.9333115021926	39.5986423328427	24.4420914514957	28.6030252242713	36.6880420546708	13.7355139946548	17.8551939407386	5.13397904449147	22.2700849720881	70.2203433461144	14.7417345168685	9.61381288450275	154.784320644145	101.378303692013	6.17336575794459	85.0982747701306	49.879649215938	2.03084776671325	22.3491162199459	115.740742427102	40.0400159925274	30.632265061098	28.0875630441484	34.9821731480084	9.08152467807889	20.2933335748618	12.6206019361272	57.1420902262342	65.63876361965	8.77100757865084	12.6979434996851	133.279396826585	18.5138856653117	48.5987763298289	94.1653203762675	21.666012525237	39.8602783742643	17.5954222613502	20.2690638949178	63.3645105899371	86.6140900631438
MIR551A	0	0	6.75392594851905	7.74987273154105	14.1061126715796	35.9543983497437	0	3.39945084198962	0	7.29614690532218	8.86792579568625	21.5023242123459	18.192767555804	0	0	0	12.180978156117	17.9246665909818	0	2.19271354245296	39.4170437141721	0	0	24.7572090009465	0	5.02200594942989	0	42.1035543824343	0	0	3.21480291084631	0	0	0	14.2884600986199	10.2083094884913	0	0	0	25.617473837485	20.8662871797572	10.6637857869086	24.6479037579593	0	0	0	0	6.78679770649486	5.80943452935121
TPRG1L	13.5707381295904	14.8870571039151	20.5233834737172	23.8596664854442	23.4627953207914	21.4329653408945	10.1005141522775	50.6986821116053	22.8625132838039	22.7544973040618	39.239001938097	34.1744561409047	9.45629900443288	23.6006983394459	23.3297939194384	30.6918522499769	17.7281174796899	42.5533525900027	14.6860574119479	14.7288979644653	37.0365891791638	33.3664031604365	8.4615034556516	20.7873941465673	0	17.4693018282542	44.6089313846086	35.0864491418624	30.5522180631426	18.3939427487922	53.2149633022389	36.8718862714033	35.5243967744637	8.7138055419208	14.2825090531811	37.5509326956916	16.4411297129769	33.5760729084462	33.9991727357895	19.3473632758459	11.3673901004259	18.0142920248652	28.5796601674963	44.5876860142607	18.668445747606	21.1549593295647	63.6145736645453	27.4976959969937	18.0017463133582
WRAP73	3.74402399343962	4.13134245864092	25.6072350869708	28.8473124887962	18.7677449807047	21.8670425669625	12.7070130886132	20.5623581451025	51.8705150248715	26.7455298661954	30.927384907565	14.5339262425603	16.8153219640755	10.8867006172929	11.8131465032617	9.71278872461686	14.4908005269312	30.8527795396255	23.4907662884221	11.6362602871174	52.2944483543535	31.6188927274501	3.81969288359565	23.8389712630095	9.82369041081514	9.72561382713799	25.1717113051563	25.3307541719782	16.5510367532438	6.08252047619375	13.098405781892	15.6989679081501	20.3871318527592	20.5546048331332	21.1126316364203	15.7898504637288	14.3195974272069	11.2120063759164	16.2554135887539	27.1320166536562	14.7928145424216	17.7012697788454	24.4864687058375	17.0254144486941	2.87050517066936	14.9704452499529	25.1841987856486	30.6392711758762	20.7112352830525
TP73	14.1072079819959	21.4390238384244	62.2794412867724	119.508603410931	62.8365095865368	95.8925641223843	22.2755559130352	5.06376008382671	59.6949020745343	101.540110973197	153.104404693604	73.8203038423557	27.5512755891649	25.1212989713358	25.0390225822636	11.058351844395	32.6256528570992	121.93117371303	70.1219634423652	24.8233189094482	93.9438571039112	113.928625904671	6.2870164446309	85.8477088741469	17.7317103818325	15.1751112241676	13.0345762703277	281.360580568141	49.4199342525918	6.28238085542202	3.87657628971566	23.4951342695864	157.94421330334	57.9702428314389	83.3109918207694	98.4776774654521	37.244519814384	7.7214731810181	17.8030223930286	75.470660325713	11.0637266737061	56.9197491684851	365.752017697538	52.0565564914903	1.76633419989171	71.7760619051424	41.7588407879538	105.0103246728	132.359299245936
TP73-AS3	0.758140030926209	0	15.9084515710475	7.89376957271024	6.46561344734469	8.32317878363974	8.82921627697133	1.29846398208622	1.24448285824691	3.25133336894994	37.6357593450876	0	6.94896161282698	1.00203849183041	0.924774676699182	57.7929359829892	5.89339632805238	19.9691245841177	54.7825001019162	3.62931896681869	0	0	0.316992819426112	27.0180984928859	0	3.1970329651543	0	65.1743977373211	5.17887998091031	0.821113374275209	37.2473716567021	42.3325767669471	6.42421902307434	6.93695195827315	11.8249324954096	18.1962439688758	2.01362744546304	5.93988734550392	12.2234982495596	5.79847330008501	0	2.03658508397193	0	35.1700523355131	0	0	66.5531256133522	33.1238933155187	25.5183649352934
TP73-AS2	0	0	3.69445521970273	6.35886993357214	0	0	0	0.929764332851862	1.33666677367261	0	5.65930307189094	0	2.48789983669114	0	0.662184336401883	1.29997684196757	1.33261983246409	1.2256182284432	2.87026649133797	0	10.7807299047308	0	0	0.967314637399618	0	0	0	7.87902772068946	3.17857184013543	0	0	0	7.80009845957818	29.8032010059143	1.95397744938392	0	12.9767102040952	0	0	1.55699746020801	0	0	0	3.73088803924967	0	0	0	1.85621817613535	2.38335775563127
TP73-AS1	8.48529141303413	1.95064436630851	37.9294800201338	55.1414509248417	21.078467094858	32.4425514548652	16.9109519646616	25.062233194423	40.7216958689569	44.5485386554008	48.7045754452287	31.8644895244496	20.0737433169081	23.2089509129325	24.1267589930523	17.8499912633614	22.3725179254129	43.214318341396	48.706360121386	13.6485738117183	86.3997544106953	37.1082455817515	9.55951791658054	39.5841183454837	6.69980884273179	23.4570800515995	61.3734253111873	35.0645566215159	26.6527721272999	10.2537742289829	32.354152952453	32.7783885377365	15.8044258655261	28.5758658031658	39.6618548124561	25.8611910101189	44.29150103781	17.2100869570158	32.0305443108905	48.5326267911752	42.8209509508924	29.6004972342928	45.6117068614458	13.4652906661395	9.13821370846116	15.707573657443	41.9317792985713	40.3639913899523	24.7779778462463
CCDC27	0	0	0.305982487521392	0	0.383441288288336	0.444243284770955	0.224406022815222	0.0770050214325162	0.221411060669696	0.247910607448418	0.937430570190524	0.243537414391837	0.309079580938623	0	0.164530463952615	0.215333587319781	0.220740708444971	0.0507541290919731	0.23772145787155	0.0496697734958669	2.2322063453047	0.490998167404424	0.0563974954807193	0.24034504794285	1.17970823652922	0	0	0.752950973779903	0.0658139874874666	0	0.291289362379656	0.284209914629347	0.198775515251167	33.3229041921956	0	0	0	0	0.0776690291930828	0.322384443447978	0.177250197845979	0.362337223528749	0.55832910825014	0.154499964815554	0	1.49814350372478	0.370023129368714	0.307471722427327	0.131596440494978
SMIM1	0	0	0.652947523723896	0	4.63669202014458	2.52796648655161	1.91547376574202	2.62918252431826	1.41743213764074	1.76341919161865	4.28661065652508	9.35448545793902	2.19852175900954	2.28258919287048	6.78788958734619	17.4613203606882	4.47494544949798	7.36481769297139	1.0145654969382	0	3.81071117478401	9.42983489483361	1.20348734062079	3.76112972306135	0	0	9.5171533903008	49.2736778907166	5.05594584239064	3.94873118491663	10.5670863051383	15.7686415272802	2.75713450081767	0	0	4.93453026634022	1.52897793945532	7.76764724257629	10.6074149678239	4.95322756978561	1.26080285074062	3.86602505869798	4.76575782631237	1.64846639196455	3.00926070762014	0	1.26337000786676	1.74966788807924	1.12327435008603
LRRC47	22.0592014853393	13.9892075090995	50.400554516693	47.5201777071739	48.4131547605296	55.5332677831643	29.212249361209	74.5481701609966	50.569225605171	75.2624495143813	59.1588396394417	62.6042386914343	38.0559289390869	33.5123984404582	35.722267584698	23.4774260800849	30.5505091532261	57.1490367957318	37.9837661428558	19.3273912244955	33.568739823114	62.0701611001028	16.2204150076004	54.5924578292898	41.0257994538039	20.5290782124399	44.7131021113622	83.8385165249411	40.6409911475998	23.5253504014639	53.0453174910103	40.7370695886836	40.8687793540773	44.0801835237175	43.5023242922719	35.8615263467959	76.0989512567497	44.2559005067025	42.8515657435811	50.0570021787834	44.9812178725306	42.0591631036555	67.1708674601472	31.2936612034669	14.5797980524883	26.0498880289496	49.3157701390823	64.4452274564835	66.2963546556433
RN7SL574P	0	0	2.18308717527888	0	0.911910314122315	2.11302249254692	0	0	1.57969709615854	0	0.955466752397172	1.7375615525128	0	0	0	14.5951945439086	3.14982869491511	0	3.3921331261267	0.708755892510046	38.2225878440457	0	4.82853708782401	2.28638005203546	0	0	0	20.0557069253913	0	0	10.3912821360689	14.194227823896	0	0	0	0	0	0.837761888984279	8.86629887462047	2.76013186127784	0	1.72344012717715	0	0	23.476286395811	0	1.05599866819166	1.46247492665209	0
CEP104	7.26270720076337	0.88455106799228	22.1490128539738	33.553003893494	23.3122947118298	24.3687408037182	13.1232113461767	37.2340692306976	34.1465782489365	35.3898423893995	33.3078845199356	30.0037479795999	16.8258225471937	10.8070083199682	20.8470226684179	16.5470590348923	15.1324952696203	33.9158521075304	18.6488833370735	14.6473633624253	31.0427874770426	26.4373904293187	7.70229872776705	27.4535858355829	10.095959962462	14.1976777367139	11.3973617336265	40.7210162173622	22.1539904879645	9.37665184321677	32.5110299924644	24.0693634263613	21.6361670943975	10.1220547631782	18.0622485924834	18.1404708790019	39.7293693055457	20.935236098303	35.2287111279935	29.4060291465597	14.8952108063156	20.4572415600771	9.35728580192784	18.8966261552118	8.96752094924548	13.6224543798092	33.1971862348991	33.4765863479642	32.2845209755649
DFFB	0.738549849248529	1.08660356000912	11.6439777593073	11.1502044881707	15.3964392570419	9.5675692860206	8.35532626343437	12.5647919493074	15.5177686841248	12.3072989658768	14.2253445322016	11.2012107524779	4.85140468154772	5.46641773631101	9.96972417178091	9.72715230007127	7.19149842147188	16.9520102643394	7.28914188032806	6.63593307731499	11.7334455707303	7.25877988416262	3.02625754690365	14.8269087793044	0	6.10426769667137	3.25599769735356	20.1739756290211	10.7387680017599	5.59927182096195	20.1760033846602	11.6713335096819	11.0471161904258	27.0308102146664	6.02552115786761	7.34365209714726	11.7695743711561	8.48672276375703	22.454417382469	12.1445801896225	15.7872064243745	9.12621667344736	21.3997303945073	9.47472032293172	3.86071819465995	6.56241051037271	20.7466901136817	15.6569844763788	13.7625053656568
C1orf174	1.05360193525809	0.861182833756973	12.8799013787855	13.560293388959	12.2578450313427	9.89611128037181	7.40103287697208	13.6340047695115	15.2770911267448	11.6905700158183	16.330204537131	7.29220743306264	8.22642448560621	2.939832773697	9.61503047707686	6.86820654464474	9.1959774472066	17.3116378544072	10.1097098882904	6.98363321978873	9.299290263921	8.3097643973928	5.28637298208215	10.9861427730715	3.0716384434226	4.64044457174435	4.51592144282756	20.9553415950428	10.3388207851548	5.28295006658737	11.4397737822784	6.16670908355096	9.57480855349409	8.56925951511441	8.70826484814516	9.23200792569686	12.1263011798661	10.5987258762836	8.35879722902218	12.7029373988321	11.8967322360115	14.3610598678499	15.0219458496184	10.8614456117046	1.22391803508777	5.20100935390997	14.5800479645327	10.0961086504155	10.2221301405254
LINC01134	0.699850126491628	0	2.06388334567869	10.7481094886015	9.08538657476074	6.14659823982797	19.7937761015493	1.67808347146206	39.0592097869955	9.00405984398232	2.43194830831748	8.33978490508226	3.95572418941085	4.43998250444738	2.10572673282352	10.6140371683175	3.32143420045346	11.4816179730677	3.70028234008189	3.2471918473936	7.41241174644568	2.29280755400827	0.409668976721601	2.49408010083692	0	7.43709402109499	6.17076938724695	9.94910527805963	1.77568845574657	2.07181675255826	6.27217179079907	20.7923491878163	2.57838710098691	1.28072031746767	6.88533042950146	7.43876812873414	21.1904212417019	13.3424452853096	8.05977829873371	8.76497309228999	0.858358532370033	5.38933738104294	1.73814796334287	13.3872101001896	0.975578153009076	1.55463569265073	15.282245172902	7.92346999622123	1.16074891673619
LINC01346	1.92280152679306	0	0.0641449239273673	16.7816792983746	4.39427459242874	3.16639807030157	9.31462601349429	0.322860388633759	13.0892313604731	3.53402604357513	0.4491865856145	1.02108385654195	1.209491471854	0.597971525793533	0.229943314282807	2.30222451999025	0.601577393701387	3.83036009463007	4.18613658639735	0.166601108092983	3.74360525975516	0	0.141875298286875	0.0671799441486478	1.97847388461055	6.0097134907305	0	5.303611457417	0.386315344836404	0.20416814543052	0.610647169452405	5.36225492866669	1.2917852019523	15.5237290558111	2.57836873960058	4.0720126491489	4.20574818249068	5.3662179723166	1.75847968627774	3.18993474509772	0.495440138814972	1.01278535372302	0	7.44941114485125	0	0	23.9536603321781	8.7661684661651	1.04831901281526
LINC01345	0	0	0.29906683166874	0.3431677962306	0.124924983069339	0.144734243608495	0.219334115472996	0.451587565725558	1.08203421946284	0	0.130891893663266	0	0	0	0.643247330471571	0.210466730410801	0.107875821308786	0.297642065163905	0	0	0	0	0.440982630714554	0.156608596737669	0	1.77901317765782	0	0.588746536324581	1.54383586146799	0	0.142352896421239	0.277786351060695	0.194282895210896	12.0628731008717	0	1.80811385774016	1.40062278033131	2.52487831301812	0.151827188985371	0.126039231672743	0.115496054500501	0.23609857830794	0	12.3826590804525	0	0	0.867984145164914	0.100174135889223	0
LINC02780	0	0	0	1.62177173237698	1.18076234678726	0.683997471701838	0	0	2.30110645124348	1.14511733445929	0	0	0	0	0	0	0	0	0	0.114714168978465	2.06214506624551	0	0	0	0	0	0	1.1593119807009	0	0	0	0.328196626212309	0.229539682189222	42.7558183368225	0	0	1.65479574264756	0.949159110189818	0.179379479956559	0	0.545821136037247	0.278943715406874	0	0	0	0	1.70916405696415	0.355058626606815	0.151963410032075
EEF1DP6	0	0	0	0	1.45611485642112	0	0	0	1.26120977838464	0	0.762832326510646	1.38724672337716	0	0	0.624802962572745	0	0.628695646767331	0	2.70823531843986	0.565861559342698	0	0	0.642506951202388	0	0	0	8.46821981771389	0	0	0	0	0	0	0	0	0	0	0	0	0	0	0.687986179800555	0	0	0	0	0	0	0
LINC01777	0	0	0	0	0	0	0	0	0.546818225593341	0	0.110246163738135	0	0	0	0	0	0	0.167129758424073	0	0	0	0	0	0.92334579024509	0	0	0	0	0	0	0	0	0	8.12814572888571	0	0	0	0	0.127879310691641	0	0	0	0	0	0	0	0	0	0
LINC01646	0	0	0	0	0.0813814192591129	0	0	0	0	0	0	0	0	0	0.209519262689658	0	0	0	0	0	0	0	0	0	0	0	0	0	0	0	0	0	0	9.42991906827757	0	0	0	0	0	0.0821072879406569	0	0	0.710997223787287	0	0	0	0.188480531522189	0	0
AJAP1	0.912575963151919	0.839151456185205	0.284648220052527	3.26622988685638	18.0731190704069	5.76071864886176	0.493431729764601	0.286543749133225	0.224698293850137	3.18682278623268	0.747487998103822	31.7179878228091	0.0348520451260612	1.44738893264393	2.81999191536664	0.692013534409459	1.12008994539007	19.418388806897	3.77959660820582	0.722503312838905	4.0776252118109	0.498287891154203	0.534191603106966	5.55580497558186	1.19722306187999	3.38648677049678	3.77176457398176	4.80552768309292	0.957339255730443	1.08721493075329	8.89305632808825	3.46115407528498	1.34484456199624	20.8750869114701	0.821175867736775	2.1902886258832	1.09071486629248	0.198607344371273	2.70622753904768	1.50498569160193	0.07994746045884	5.86303931195933	13.2210978012042	1.43727637287905	0.7950712757202	0.506795351914559	5.4825448096416	0.433384272445393	1.53582751925377
LINC02781	0	1.3307454991251	0	0	0	0	0	0	0	0	0	0	0	0	0	0.144396161876777	0	0	0	0	0	0	0	0	0	0	0	0	0.176531442387268	0	0.195329797114712	0	0.133292821777602	19.8625130754606	0	0	0.960933603720972	0	0	0	0	0	0	0	0	0	0	0	0
LINC02782	0	0	0	0	0	0	0	0	0	0	0	1.14934472404522	0	0	0	1.52436037259671	0	0	0	0	0	0	0	0	0	0	0	0	0	0	6.87352070025046	2.68258712293803	0.469048236990225	81.5439475184091	0	0	0	0	0	0	0	1.71000573865795	0	1.45828697302521	0	0	0	0	0
MIR4689	0	0	32.4188445528914	21.2567937779412	19.3455259495948	26.8957577265615	20.3792726719481	32.6347280831003	107.238865727791	100.06144327299	40.5390893517086	7.37222544423289	0	0	23.2426702077061	16.2961382689506	0	43.0191998183564	115.138690109672	6.01430000215668	27.0288299754323	59.4528638131414	3.41446551210412	33.9527437727266	0	13.7746448898648	0	6.07810709881758	15.9382673698219	5.8963760400334	39.6798530710173	0	12.0344376233492	0	0	0	151.827509387914	7.10900802938088	18.8092197554448	23.4216903657005	21.4624668134646	18.2807756347005	33.802839439487	14.0308039476068	0	0	17.9218059687384	37.2304331327718	27.8852857408858
NPHP4	2.17072067790067	2.39528125839331	22.7500663529063	49.4409743638982	32.1088421130436	23.4736145318652	16.4319848763714	20.57175082325	52.9851785410771	54.5523711198571	31.5519547107397	24.8092435204648	17.1440616565972	7.40216267535328	18.3229981587293	24.9336980000211	21.0659595799022	37.1153725173941	31.5238837886661	10.6633123376887	48.7122454102687	28.3673286934048	4.68331792728794	30.1956884315811	14.0491630392042	6.48089352872428	9.80916599527396	34.1711762732567	18.5776986753506	5.78352673783181	29.650312561189	17.6551190333744	19.5935487620983	28.601294745252	24.6898339913268	18.7559370506252	18.4494581165536	6.31155949445299	15.4243601662805	38.9738919960886	18.6175394385804	32.4214075052423	32.5269215233767	14.1228010672349	3.78243067601681	17.3592130383748	21.58048406124	36.8312764422645	30.9836508232065
KCNAB2	1.74832892353126	5.58131357126273	12.721342429434	9.53114938280356	16.9576166642244	12.5484564152144	5.89970672885181	10.0000234359318	17.5170531652565	22.2307436436616	12.5437473082037	12.8946940512839	8.31477402284998	4.66515444883685	10.5422925634814	13.4551991662615	15.8714722132032	10.1037649755156	20.1155510593243	9.15906151866321	27.0771820863007	16.871109573612	8.55143419847185	19.2011592690127	11.2519208696418	3.39417933404829	4.72644827035194	16.2168204578355	11.6853648181423	3.1082806351033	9.11847150290944	10.1479783171031	11.6184512342681	16.2989748937071	13.7335444285656	6.95595351376916	11.8279841695241	8.64370703324227	12.2136733393816	17.0615618163979	4.1903560150935	8.62505750991465	9.14855542565608	4.81754766508514	12.4730895519783	11.7244058746113	13.6825837016798	11.6929212490686	20.7904606020108
CHD5	6.05956225629728	7.08219221448386	20.9081313690631	36.779265239919	17.6014771469268	49.5513613223984	1.60169965521552	1.7135333746823	1.30144254524018	23.2805923842497	88.7530548428183	1.68712510166217	0.129768106203476	2.91915433829652	20.1479457417702	0.429440536907158	42.9797620376723	22.9501080861749	99.3091163827354	0.750744799159641	109.652326876754	58.9581104388296	3.4097297763037	80.92956361916	8.4201763036442	0.907483539900942	8.11418883266581	13.6567732317399	22.7136889354952	2.248964509028	3.91356233093713	1.43191791345256	30.7328824881993	59.5901628989365	55.9874354884698	3.78639892261854	4.36199501907023	0.492996395934874	0.847849711583852	53.8709706746926	9.84812682032529	12.043506832847	13.8305653739926	12.1950584472958	0.197357894634885	54.7230531686494	7.55027539945117	20.7624641546029	66.8263386241359
RPL22	2.94090075019093	0.901426747531683	23.4194011025175	28.5474411615866	31.4670634309808	20.4480787574573	9.88747848821205	31.0607058282884	29.668844818849	18.54300486806	25.7312419229173	19.2483828318878	19.7488049094515	4.37288309039303	17.9862892711295	19.4156348336179	16.5943306276002	30.0627205590229	21.3802551570211	8.70880954224402	36.501956880005	31.8929885728588	7.94146855441151	24.673054960245	6.43035820760239	18.9124545593964	8.1033511824812	34.5207819042169	23.019094620402	8.44957638319899	29.770522132596	21.9466104066302	16.9294741486022	40.3636921662093	24.699280221923	14.0749939185373	34.8243161940123	20.0545649874925	8.46717288026456	28.7603964940739	44.4968542045498	24.3586926785205	32.9695432903893	18.2465617610892	4.69741403491744	10.2076079884013	41.4141625601286	28.6776755392126	24.4481926431346
RNF207-AS1	0	0	0	0	2.86600384438442	0	0	1.72670518958203	2.48238115110628	2.77948453536083	0	0	0	0	3.0744272761516	19.9175023287174	3.09358175393448	5.12133331170909	0	2.22751851931729	0	13.7622369937827	0	5.3893244083693	0	2.55086016478978	8.33380363013113	0.562787694334961	2.2136482458086	2.18384297779015	4.08228941059849	23.8984448055392	2.78574944984935	0	5.44322289471234	0	0	0.658241484201934	0.870797210900225	2.16867503386116	0.662421815230388	0	0	1.73219801822306	5.27018674191676	0	3.31885295717378	0	1.47541194396221
RNF207	10.834677470022	0.318813933073184	2.90024538077421	3.15870476154395	7.2688723734793	4.61516792932406	12.5458448897815	11.5792666739128	1.13824421545798	18.5329875599632	10.0686927002424	1.79973964597649	1.25790780977204	5.95722898979328	26.5378781901481	21.5519208463665	17.695756712377	8.31682786480734	20.9283555373721	6.95816664389014	65.983951873307	7.88798420568594	5.7986374125195	5.66308084154651	13.6456198810304	5.55580824974078	7.16492290869499	2.25797761821123	21.1040060359318	10.5768200991046	11.558666659892	11.9626301731685	7.02541089460112	20.6204709916584	7.79961430705559	0.297194150385191	11.0503721768307	12.5633796182614	5.39036017252324	15.2060456278708	5.23951047303684	13.0778922584559	1.79393385956338	9.23331146817491	8.91097078985803	2.40679763790205	6.61027945700625	1.25136406536736	2.91749009267797
ICMT	15.8335460959872	2.9975652179885	46.3503643098366	88.187553820094	57.2564527697581	35.7879736212224	27.5044087385152	68.5262823903798	57.6190494191709	68.7591261920709	87.3860940322778	53.1821232657289	20.0083390634096	13.387315883318	60.071178194662	27.1823569089013	40.4874874761364	65.0106848578828	86.38332987607	24.4369215973576	46.2407681860756	39.2013536853453	12.55911347222	62.0277213118854	23.4197312927596	45.6583188559165	26.3049467738844	33.8814238889282	45.5019679952095	27.5724631118466	41.10757351417	19.5022991134082	52.8007886967414	45.806488063367	39.8098032890265	48.5009050402293	67.7193982809635	58.783243583068	21.9887823617624	51.3114696606352	28.3033549118499	47.7459606393887	38.5531366315942	26.870942251323	17.8520867396251	25.862045494035	94.3449856979565	43.2585786196463	45.1503099063222
LINC00337	0	0	2.88717445127532	1.5775822354282	1.60802505772714	1.33072027202383	0.604982649294473	1.66080041135371	1.98969481577221	0.445566223225782	2.52724602828718	0.218853172644742	0.555504352848976	2.24290040707417	0.689985968846237	0.967540015968227	1.09101890863949	0.729757418462364	1.70901363606383	0.267812341062957	0	0.441232025754866	0.506812098912825	5.47160417032913	0	1.02229128741575	0	1.26305024530136	0.354859642457867	0.0875204246824296	0.654412806279147	0	0.803826940490881	13.3090630446258	0.290859238648751	0.415605475358426	3.86329540427261	0.738637390669346	0	0.579416993779699	0.212379513279972	0.651223559505869	0	0.138840299170551	0	0	0.931052260886538	0.644717000108078	0.709549255493278
HES3	0	0	1.36981033322076	6.28722069488401	1.90730537531217	0.883898141248501	0	0	0	0	13.9888406917868	0.726839128304651	0	0	0.654723104442425	0.6426646077896	0.329401099433024	0.908856334190628	28.3792546044966	0.296479577571104	0	1.46538748835208	0	0	0	0	0	0.599249995658072	0	0.581332849017378	0	0.84822649168956	0.296623462547339	7.36684757258867	9.65980401033457	0	0	0.700888115572763	0	1.53945382685356	0.70533928494954	0.360465998430713	0	0	0	0	0	0	1.17825151017827
GPR153	7.08078950275246	4.00681827273492	8.34024585924792	12.5829281891815	11.6773613044958	14.1269999492778	29.1109349982806	68.7987955062978	10.0584333921672	31.0338254267348	19.2652413665218	13.3992568221765	3.84830338007478	6.11916597821925	29.9530361657194	19.8364141387178	13.1477961460213	32.4847221115269	20.1588702312074	8.87531884548848	13.0701583730652	23.5446369912691	4.09931066722362	16.580067826129	16.6732846807413	1.03359055271735	21.7615901366121	56.4013011039635	13.3546582833132	19.8114302155005	5.95481358616982	21.6623063778079	36.8228564249453	43.6079471602736	10.2925925055328	6.53643065866239	11.2116550524662	5.57137599253528	6.1159087580234	18.4208228578898	39.128016359945	6.15745992078763	5.6364906163985	24.8775490034985	9.01631281096859	9.83071917510872	5.4538130359846	7.76003549098983	13.8164350502722
ACOT7	4.08312559513116	10.8132577128908	15.5610453853879	41.6633158047647	22.5955743091268	40.3436365898423	7.20067634408833	29.9307077562149	29.7587852394621	28.4174498895291	42.4849656405906	33.9122370434713	17.090805635281	14.6790050151797	25.6333448576416	7.82214636909628	16.7721628371312	36.1975838471599	28.784672527418	9.44245100338599	27.0288299754323	14.8632159532854	9.69708205437569	34.1467594514279	4.28537443406645	8.67802628061484	20.7011682172457	43.8839332534629	27.652893886641	11.6158607988658	10.1404068959266	12.0448161819917	24.7909415040993	19.4274294557124	26.0621512198827	21.8399489856638	19.520679778446	23.0331860151941	62.8227939831858	26.1542209083656	41.0648531697623	13.8202663798335	47.3239752152818	23.6652893249635	1.70754050438103	11.7912454563161	30.3774611170116	28.6674335122343	46.0505575949486
HES2	2.00871353487125	1.55544878018691	0.479657400449661	53.2500964901448	0.500901356194429	5.16492727441213	0.439722916909058	1.81069325410211	3.47083438179461	1.23064286622042	3.41137149159005	1.24074813283742	0.242256198264821	0.139733127952678	0.859725178757392	0.337556405792947	0.519048893502749	2.14817531920774	1.67693209656679	0.31144886269722	0	2.30906258567777	0.618860033634554	3.20249663844841	0	0	5.24349915844389	13.8491362044447	2.47607630675983	1.56487878998482	0.285390308342191	0.89105353667407	0.194750007775671	4.83675030195853	0.761064639985672	0.724984435653907	1.40399028470421	0.552207022811165	1.40016847633929	1.06127503968867	2.91749826297327	0.283999473518557	4.81379440880433	1.63480793175371	0.736870940796942	3.52272914857718	0.638052089695237	0.602489901815708	36.7196660764023
ESPN	30.7526547987726	8.77082260786995	23.2229352522151	13.8052968796612	13.9470333802315	20.9881308496255	19.3571821840857	61.1197007540228	45.8237133922065	37.379109346944	18.7767358619824	11.3573841351747	13.1264272238079	25.2135485182552	34.5697942962717	24.2191744238776	20.6557990918919	25.1234107109504	37.9682748959181	7.35782818157977	40.006711801956	55.2239453500231	4.77887650068657	63.0997482082318	23.0131346670235	2.56590407542793	11.7814473643453	30.6309669457816	21.0634107393899	7.71821374630379	117.819382168738	34.6513699136701	35.4134792404583	21.0663017467006	13.5156665144598	24.1052371350797	9.82773003805539	33.6788232807335	10.0850642460329	22.7972916390353	5.15053924057299	9.79252135552711	2.72289845887698	24.3937932077207	1.14622013144104	35.6179739042921	39.068608955154	16.7131727179505	169.349361907393
MIR4252	0	0	0	0	0	0	0	0	0	0	0	0	0	0	0	0	0	0	0	0	0	0	0	0	0	0	0	0	0	0	0	0	0	0	0	0	0	0	0	0	0	0	0	0	0	0	0	0	0
TNFRSF25	6.16826855093705	1.97286219903134	104.336511204708	135.080118096276	78.9704064214988	57.560160213933	50.4183428994009	98.2180533207078	144.724043957354	85.5204946200185	147.245427990114	59.8009748678333	40.5592453320105	17.5458984896019	60.1376149169595	109.229616443114	44.8767465467304	84.6155267363168	136.360887096225	31.0096913083284	174.866322008544	97.3796907284213	11.9982860359652	206.918199206061	52.7755472175671	10.4044936770736	23.6466546352489	61.9288252022383	46.5847552024352	26.286799587341	288.205610428243	56.3673663689269	55.2813452402617	73.6166330265722	93.312392480783	27.5861424601033	67.6688406842683	23.8717921512051	211.951183204828	135.825292514831	21.2040244106752	66.3391036989951	13.8763708700686	63.8950677854891	13.3182551655335	84.8933928268307	68.2735465475749	79.8304443336801	79.8030696783502
PLEKHG5	11.704763782438	0.909550636748803	140.006401493742	129.916251518102	98.4934145967259	85.1537400359822	58.8310077710744	80.7515405776499	141.258404963716	110.442727834622	206.559374380962	95.1745268957709	45.2681177999932	24.0769548734922	64.482909127075	95.7324690810449	50.855539890548	96.3667295137947	137.427614619006	26.3163566785068	204.616232690727	116.269569641778	7.34097776286552	240.582239220156	42.5344782809287	12.8609698142574	21.8036817685796	88.1303618344055	55.3817444764649	37.971471369559	344.801171378626	66.5200374578636	81.1435188562088	45.2527334668028	94.1493111271138	42.5348682017946	73.7791934588707	32.7926700591052	238.790299973865	147.915207745705	39.0306383988192	86.9832782110809	27.6369285684054	65.9491621262422	15.2246461697996	126.799539347773	57.4350595032749	111.798669068489	133.374899498945
NOL9	6.13226949509452	2.3133851064422	29.9621283723601	37.5524021561895	28.9052116512719	36.3801096466418	11.7064267445794	36.535096492427	28.7141612864521	29.7665935633994	39.6135648251808	29.0995558038075	16.9342113626298	13.404521516487	27.3631215758443	16.9752374156281	16.6938538206677	29.1094021601311	17.7355704748773	12.5067000457446	35.1289290699814	30.7648741709455	8.15226534041088	36.7498409422855	6.18847910297039	12.9297141209362	27.2948974897459	33.9976090921347	26.6222331462642	12.7723728002374	29.3722716233451	15.4059676100293	25.2282925971531	23.7388582898848	19.8085102178639	21.1607262564354	32.1571124270921	27.5130636703037	19.4662878090665	31.6809688827761	42.5303776652458	23.8648222149053	37.0989765819154	19.3162353892923	8.90444837360024	17.4642612262016	31.6607891168264	20.5200056085247	40.8442158080641
RNU6-731P	0	0	0	0	0	0	0	0	0	0	0	0	0	0	2.0939342529465	0	0	0	0	1.89640090158093	0	0	0	0	0	0	0	0	0	0	2.78037008505627	0	0	0	6.17879355615995	0	0	0	0	4.92347845525236	0	2.30568341338564	0	0	0	0	0	3.91310858752857	2.51218790458431
TAS1R1	0	0	0.11728959679049	0	0.293962405891094	1.81640428447594	0.172039204900671	0.826494560715276	0	0.126705879687216	0	2.98729829867614	0.63187615244471	0.273349139956631	2.27044897108562	0.0825419449223256	0.253843828434277	0.466923297594317	0	0.0761579233268755	5.47617394581841	0	0	0.368517479443487	0	0	0	0.0769659003106423	0.302734817986849	0.597317399135077	0.334972228047662	0.217887412843555	0	1.89235230699637	0	0.354557782523578	2.74651789775531	0.450100001860222	0.119088764732375	0.0988614523395464	0	0.185188754620699	0	0	0	0	0	0	0.50443715160792
ZBTB48	8.2386791387347	1.86481409190036	25.3025128217689	23.7548205412025	35.9715256348786	27.6909020791576	11.2816520556461	70.9135998258056	24.6548334593134	39.6030324262277	29.0694933400057	25.173452736405	9.10041765097422	18.7627819419278	27.9324329325426	21.1958197529189	22.8689087014355	35.7221515121385	28.8165845812178	13.0220930201907	88.5179198973691	37.1415618167463	8.58537448054561	31.8448128954841	16.6283930368432	11.6519446241318	16.7636954617627	41.1788386705923	21.70749607963	11.6227900212632	22.1714478356904	16.5582838865518	20.7333881005373	22.0352048235524	17.336242496596	14.3414299155391	28.2782944314517	15.8336997018029	19.9978289861104	29.0823649773665	20.042739703483	18.6699007923349	22.0355538696434	17.9299778458331	10.1594242869677	13.3740034597479	34.8402292308014	33.9490368644177	34.191935731064
KLHL21	6.62672173097652	3.96080460107658	4.79165649093599	2.9108346790544	10.125494816684	7.59337796028364	8.40646228171941	25.347361617942	12.1694590237758	10.8601682381495	8.51197514427268	8.74924306452216	8.54145296055714	11.7146009917249	10.7102870975953	6.77726660366442	6.77799682937102	8.41558031514	3.0657490664617	6.52762020231177	26.8682471571461	19.7501362544018	3.22100717052569	11.709539223169	7.24475221911441	4.33139826271652	9.1296269299799	18.0335085999551	14.0247976529842	11.4236411614616	13.058593710599	19.2863670208678	16.1133464193228	15.1585618795478	7.45376849080301	9.37253280960457	36.0813092879551	12.2947414622027	10.9227573061796	6.69174991610485	19.629609675552	8.23310399545704	14.4008618971297	15.3706532160422	8.66018224218751	2.76009223393085	12.5888935565077	5.66467972604121	19.9209475007342
PHF13	4.40689766875389	4.6312288295543	23.7428762419304	20.4842451053948	34.8240772738026	31.1883167102703	9.03376349169506	29.2023310214967	21.7016977725569	25.4561601278201	25.6271335769612	27.7067393485074	17.0707466492786	9.15298155423064	19.0702525382611	6.15592007296261	16.8709230497057	29.9665681554079	23.0229828447547	11.9971375318351	33.3395259608856	22.6303921315165	9.21304020336463	27.4837738688921	12.3888853407758	12.0793623277036	17.3467938997223	30.8089074034228	21.3490282913501	8.12537502212753	8.07241259551716	11.6070640520295	20.6427715841039	20.1614716055979	25.8702955970607	29.9503705697587	23.4095278791937	13.0847243051793	10.4222342394914	24.7522728121367	12.0647585565777	23.5354919790362	22.8020255029579	12.709621417298	6.03343515222739	20.1032543890513	29.3597867604608	20.9882466518035	37.3134605453483
THAP3	3.36918025531451	5.67985186021468	16.1616538414464	18.6362361952971	14.6326669756267	14.3329553699996	5.83885513685481	12.8230758676229	11.4066389288678	14.0189227375346	20.0007442307423	14.4475341466057	11.3660119503844	6.12296703185763	11.7583253015409	5.09854620693591	8.21318605732685	18.4881138708555	11.6283856354623	6.51352235007636	15.3331525646485	20.9515863388649	3.28701002147548	17.6767722981779	3.68340140452666	3.31511591160794	17.0196245059358	18.6507731335279	10.3430431052933	6.89262032184651	16.8256089479265	9.31757636868222	13.5505639742279	17.9829235932052	8.75834882272968	12.5147055418833	19.3885817489477	11.3653345459896	10.5894244325534	14.8302860984523	13.9586852351814	10.1190737427836	22.0814226200971	9.96949723847634	4.40303911984303	17.1513884716703	13.6328079538721	15.146959124908	18.078868947922
DNAJC11	8.99685356393251	8.68662908931156	50.4491560915544	49.0332297946803	53.8690879973569	56.2995990971109	21.0488257973102	76.8517991648064	51.0428941117794	46.7137133359837	70.789879418801	49.3415521567584	33.5007484403551	31.5116759476898	40.6963928484329	25.3595226652369	29.401138068418	78.328289262028	34.2890403607153	22.5284816134297	50.6225578135187	39.5046326045417	20.2194396841105	60.9185566018624	27.5406055832193	29.2131953399061	56.3970445149027	56.8768766781937	47.4103093904599	24.5634000880793	48.5730599159938	41.23151712899	36.7922802807095	39.1024095039234	34.946711773764	41.8373998159063	58.8432408998996	52.0833088754956	37.6887474344296	53.3281585347972	72.3649243369586	42.7474521333956	39.5685411499012	33.8141547035576	13.7172084586974	39.9709284676646	63.7999368491682	56.9540906882244	77.6267545216475
LINC01672	0	0.96095881563878	0	0	0	0	0	0	0	0	0	0.235857303974544	0	0	0	0	0.106889753472325	0.196614258767625	0	0	0	0	0	0	0	0	0	0	0	0	0	0	0	7.17156550713614	0	0	0.693910006343298	0	0	0	0.114440331881667	0	0	0	0	1.4508985760479	0	0	0.382339384015802
CAMTA1-DT	8.26463975881969	5.06645274365699	3.90588488589053	14.341933151382	24.7995657956252	22.6831691669796	8.02075791907998	20.4458537388099	6.78318126591451	14.3461587343202	15.0434211088268	9.9480632500492	5.26055929324452	0	6.72077210825237	5.49749242807971	8.45330532279929	22.2870553275822	2.42762298424007	6.59399156862961	0	7.5211454221444	2.30373576720278	17.1809064874038	0	5.80858519452131	0	26.1431835455166	6.72095611980442	0	5.94932201332522	4.35354801758738	8.11962056515127	0	21.4843351844309	18.8915221377382	0	3.59732936426503	13.4837177764936	5.92596985156278	6.63698772946495	8.63381210699106	0	7.09992488915043	2.40015733547534	15.2991136597243	16.6262537300344	14.6529415542636	25.5335146543051
CAMTA1	3.46342068051113	4.03402806056098	39.5455561142006	60.7030322165178	40.0389679756534	33.3333939039347	7.25062816461313	15.3237893149971	24.0672906270843	31.1915253341129	34.1284850979698	31.7356327060132	25.6164748862093	12.1307065163668	23.4938027647317	9.51471993043242	19.4364277927597	42.7020836326813	30.7234159966483	8.24741937082578	28.4672015191113	27.4210800228742	8.32670323309244	23.074014499692	13.6311516381998	8.27619277943005	16.8594791402653	43.7153567720168	22.4476405271727	6.16847983184349	23.6226172085695	5.53407185984676	23.5846054907755	18.4859297363252	24.7937895925158	17.1200246374699	22.2306259327956	5.07529907782721	43.4760214280655	37.9955019413288	44.8299632471488	23.8796439069459	25.5663200446085	14.6782923252758	3.41979400217682	21.4779286735653	44.3068377895222	36.5361768482938	57.3587065073053
RNU1-8P	0	50.9715851786097	7.85911383100398	40.5811517578877	19.697262785042	9.50860121646115	14.4095867377411	5.93358692420006	17.0607286385122	14.8576082435652	3.43968030862982	18.7656647671383	10.5848829415587	4.57901225963715	12.6778201132942	20.740539615028	14.174229127118	3.91083634712331	158.751830302729	22.9636909173255	34.4003290596411	6.30560676806045	33.3169059059856	4.11548409366383	0	17.5313662234643	76.3679459924743	14.182249897241	5.07126689039788	7.50447859640615	16.8338770604316	3.64994429757326	3.82913924379293	63.3995366853086	16.6265717511213	11.8787601320627	18.4033344712622	0	3.98983449357921	13.2486329341336	37.938703963195	27.9197300602698	14.3405985500854	9.92077046800481	30.1837967946141	19.2397944508655	7.60319041097994	2.63245486797376	13.5201385410355
CAMTA1-IT1	0	0	14.2110003519524	14.2682588372482	13.3563631213641	12.8952263072555	18.2389837611956	13.4115320889453	10.2831789054046	33.5822652080583	11.6619298135052	19.7939203708171	10.7661309371333	8.27985778454936	12.7357097028527	1.25011471652224	3.20376411777325	21.8042519627286	11.0406963118863	3.46028219302165	36.2852785971557	31.3552774904924	3.92897401392802	5.58127294894135	0	2.64171271860421	25.8918721001882	13.4051403138306	6.87747153629302	2.26162368658815	1.69107440789724	0	0.576993584681126	71.6501613224378	1.87903036913357	5.36985047065846	4.15965779144969	2.04505710434245	13.5271785912446	23.9564321548718	75.4616413076152	9.81652609425011	12.9654726617211	2.69083911323966	0	52.1846479626214	14.6074993854786	13.0901522886915	46.6028063066859
CAMTA1-AS2	0	0	0	0	0	0.843504946621554	0	0	0	0	0	0	0	0	0	0	0	0.289107525660997	0	0	0	0	0	0	0	0	0	0	0	0	0	0	0	14.0603811197257	2.76550840618449	0	0	0	0.442421163602534	0	0	0.687986179800555	0	0	0	0	0	0.291905277698704	0
CAMTA1-AS1	0	0	0	0	0.750242003585395	0	0	0	0	0	0	0	0	0	0	0	0	0	0	0	0	0	0	0	0	0	0	0	0	0	0.854906037233367	0	0	14.4888137854237	0	0	0	0	0	0	0	0.708949747606112	0	0	2.75918364050489	0	0	0	2.31733676517057
VAMP3	3.13741813017762	3.07731853438368	25.8591588457019	22.0501318552738	21.4053679003201	24.1107231723658	9.39549343821976	32.3600852927925	19.5702101286996	14.7364547813313	20.3511271827824	22.4700468168533	11.3430208251335	12.7166860778068	26.7890271329214	16.779119315341	21.0512974851709	30.6942699033278	11.0588752849575	15.0192453401827	34.6143084207878	18.2731085265418	12.9432355306984	21.6164559694637	9.14673162534002	18.1696285502974	19.5949587000449	32.3031487780188	35.7196808050345	21.4452900980359	34.3288723564357	12.3400970763179	25.198342224521	9.56908484547742	18.3193429145862	14.34317908372	34.9986574878835	29.3152288661261	19.7520895346238	20.5964614631907	18.1406141013916	23.7857439286479	19.9131253192734	30.426600096164	17.8584703318299	15.1003875218099	37.1813537660984	24.0778597007589	19.5901019474939
PER3	22.7271640731587	4.93258178586682	108.316327151654	19.5665387843624	99.11864980916	73.6514483408146	38.2808579144632	41.7856686284418	31.0501469479776	65.4680315969346	54.9747892764311	78.6922940676545	13.5856103441786	40.206995535757	84.3153044452902	70.4804458926782	53.4224403142705	105.808428248137	116.432383256972	40.8577338089468	95.5470307688142	73.095677419355	16.0246739245682	47.288177522701	38.8906063592893	26.5492291308544	9.33501253643037	180.294412818859	84.0306231252495	4.00056628472448	127.57913001226	42.7569410090459	89.6341972508312	38.1031293759402	41.2405288634817	39.3257508384899	47.4285218855934	26.1441911538597	32.5950610282342	100.205157571493	13.6652410422808	74.6399171117761	21.6197935913746	24.9005336552169	9.71591038937635	101.520263718698	118.110432594322	90.0191328339923	54.7445417063939
UTS2	0	1.17265916821955	0.361615667070735	0	0.151052628719647	0.525014791092947	0	0	0.261667617155096	0.195323508898753	0	0.575633888562524	0	0	0	0.127242574325325	1.43481460489231	0.479857220505927	0	0	0	0	2.26615390931617	0	0	0	0	0.237293640221545	0.31112066812257	0	0.344251064630503	0	0	0	0	0	0	1.11016299399144	0	0.152399918720862	0.279303342060331	0	0	0.182590867509291	0	0	0	0	0
TNFRSF9	0	0	0.612253910347336	0.702538037986724	0.298372921476282	0.345685691061147	0.074837324889118	1.95171493100065	0.147677065646549	0.165351771225432	0.223303136183475	0.0812174663355843	0.0687167801918941	0.356721918243687	0.256057115917442	0.0718117518933925	0.588919812647018	0.507780923257275	0	0.397545798065125	0	0.654973318684278	1.73033977793126	1.28244546828051	0.786843485428211	0.531128107966145	0	0.569164892004479	1.49248805241486	0.422230264119484	0.242855743973281	0.47390683750361	0.364593837345722	0	0.215878528402189	0.462699580214905	0.955791686420608	1.48803598978228	0.777057001228246	1.46216617013869	0	0.120836099568369	0	0.206097214632772	0.470285785751779	0	0.14807913335832	0.136718619205436	0.351089527741716
PARK7	10.2546583574007	9.64887641835384	51.1235846516185	38.4874780960637	121.464399474928	51.9700394396569	24.4007144632837	63.3089218132735	39.5379005368942	36.6724980873265	58.6015622042846	63.0806607681338	40.6206474587663	30.5745061391291	44.3133094907037	31.5996873901052	41.7598690428483	60.6611995769898	43.2910907222953	54.2717184174589	24.4691535447176	42.5371970961775	34.3013473222641	53.4008527422525	27.1150795091119	49.478386525547	56.5113242403635	63.3674995408642	54.1083232048085	26.7759921550954	75.0630326717756	47.7370687229543	62.3812630246616	45.8238203201073	43.7774096638567	56.4203938688082	25.969661597432	69.7554730292192	41.196664045092	54.833007552019	69.5717009347601	65.9846770093569	52.318954660199	59.4128744548223	15.3752256513241	21.1902617231059	107.684109497186	58.8019252267356	80.0378664569439
ERRFI1	81.6625119026231	1.00625886030995	58.8023071813633	20.6514914425559	83.0204982962512	50.9833040098696	5.46178162062261	99.0209026307041	16.6157371521285	22.7107630879232	140.155243587817	117.807421671661	15.254237261435	288.004421484644	100.056385986272	6.55121136440224	78.517903129509	41.1765492398721	12.5360382866477	23.1202990032656	68.8171215454892	51.7847389997212	26.1375333171119	63.3719553546943	16.7490904737382	64.0278719755024	22.6143415088985	34.2593473827825	38.2438325079898	38.4202726896649	22.5982412799764	26.6605766172347	290.529869759665	10.0128485791586	18.3811345992296	29.782174990114	67.9390865172047	30.0674125195758	11.9723676835327	39.6900224790068	17.5558424800255	19.7199656762933	31.7078560906411	148.612144548353	9.77235632043861	9.87541495503862	91.8605130055939	26.036358179116	12.4779814155196
LINC01714	3.99746561761092	0	0.323864580947966	0	0	0	0	0.652042519142864	0	0	0	0	0	0	0.464389015138983	0	0	0	0	0.630870629596854	0	0	0.238773812035253	0	0	0.481630940205064	0	0.212521227231384	0	0	1.84987660004743	2.40655667971863	2.31431492756715	15.6757096199939	0	0	0	0.994266857256068	0	0.272980074192314	0	0	0	6.54116734154163	0	0	3.75981943400107	0	0
RNU1-7P	34.8559502023391	102.56477505452	13.8373116994049	18.1460434689742	69.3607881607425	1.91331609843426	14.4974500715078	13.9294571086404	31.4687220314021	23.490033939086	3.46065396904829	6.29336318410125	13.3117811383931	4.60693306609835	4.25170796482429	55.6453501866605	2.85213147070057	3.93468291021552	208.864392119679	53.9086646534776	57.6834786061055	38.0643335389015	49.551389748828	4.1405785088691	30.4853872342125	5.87942159933255	76.8336041997455	14.2687270307608	8.50364874914279	8.80861054761088	9.40917925125749	3.67220005548529	1.28416255127202	31.8930596130363	8.36397664309457	17.9267873944238	37.0310998507106	4.55149904320118	8.0283255053728	26.658834562586	24.4288240153256	54.6193906158733	57.7121648966852	1.9962525941717	48.5885509376716	58.0713308120634	3.82477566406003	9.26977247716371	1.70032230127353
RNU6-991P	0	0	0	0	0	0	0	0	0	0	0	0	0	0	0	0	0	0	0	0	0	0	0	0	0	0	0	0	0	0	0	0	0	0	0	0	0	0	0	0	0	0	0	0	0	0	0	0	0
SLC45A1	0	0	5.86032959225345	3.7199389111397	7.50011159891984	8.32734037303155	1.09734545156644	5.89935469194506	2.34585018779543	5.11852767511833	4.47489178613091	2.18331292002282	6.04559660315947	2.90591162630819	4.38034938529846	5.44040308363427	3.32821803157905	7.36290150737254	3.09988781064501	2.02404326995657	7.27699268569331	4.80196207721527	1.19506292923644	3.39527437727266	0	3.89398615155794	6.05803417728763	3.43646824433148	5.04200958141482	5.79432337780206	17.8050622754565	9.49687429733964	5.99407566239893	8.04686427159686	1.8465086896678	1.88461098249071	7.00742351021139	0.478490925054483	12.406850723303	6.20074238527841	1.15567128995579	3.14991826320993	1.82015289289546	8.43647057875332	2.298612217436	3.66296086660708	3.01568850435502	4.17649089630453	2.03777088106473
RERE	33.418438650627	45.5916123807399	181.161428673542	222.690220530812	171.653158822595	231.735769697606	72.7494207981745	377.963432391009	137.273461244435	241.666253619141	199.357406663115	170.738693448033	103.216109806398	67.672817238515	99.0843990714001	84.3260488202839	96.320877610003	201.073300738293	312.333686278407	137.827708382757	245.350986384132	193.826362803508	38.344989679582	166.106677300811	103.449845795916	53.8755332125914	98.219828497974	157.831798920189	120.426417515284	64.9595792902489	102.064525067481	117.571813284394	131.954981976257	80.0580884163973	207.32847204324	143.194109967817	173.646258611177	90.9607450981547	167.309689119303	177.018099638917	110.470666650654	119.332840948739	232.729866775833	101.843963839276	47.9257606843055	196.835694716815	153.237663882008	161.405746815687	140.908427308855
RERE-AS1	0.970522212764621	3.56974174637971	3.3024289867122	11.3682343634151	3.21878020893089	4.26191973029838	3.2293131568452	6.09477094930567	3.58449094909319	2.97296308536048	9.15398791812775	8.32348034026294	2.96520489873885	1.92411805477113	4.73534876897238	1.74305044302867	5.75752855460608	6.57339216239741	3.42092882329246	1.96562436403253	14.4551467610546	1.76642634419351	1.82607238762784	7.49381441503303	4.24414559118069	1.63705457095168	0	3.43118949126799	6.15612194674786	1.57670496826021	2.61987333990871	2.55620037818161	3.75437676280206	35.5209628287807	5.82212296038841	5.82341593910542	0	3.59071288411004	3.0736628208176	4.17534378335918	2.33815781640743	1.73807034896982	0	2.501246883699	0.845556276928919	5.38975566110832	3.19488900970719	2.58105719228327	1.89373757153724
RPL7P11	0	0	0.9853752143736	1.13068052010325	1.23482080529329	0.953750273991544	0	1.48790553570366	2.8520974927604	1.59672515861154	0	1.56855860515593	0	0	0.353232070025928	1.73363173073942	0	0	0	0.319909574582802	0	0	2.17944607155582	0.515999145482167	0	0	4.78750421305405	0	0.423890089622923	0.313637023406032	0.469028996111316	0	0.640129660816447	7.94903005552881	0	5.95743289297975	0	0.756277449934137	0	0.830556395946827	0.761080383456191	0.777905346157466	0	0.497546239276837	0	0	1.42993132729296	1.3202281252756	0.423788537095529
RPL7P7	0	11.963458825705	53.9545492558791	47.6236844953874	47.3869070913262	40.6178228350396	5.41128150606493	85.8808633765798	42.0451100515255	34.8720534877419	27.8526033525964	24.9586010772038	20.4959771041205	10.7473260716946	15.5391962981819	29.2078722885885	25.6164411180703	62.1116469639143	14.3309180435225	32.9374893432478	59.2096702164519	7.39989414459442	16.3194937705119	39.1205155845072	0	4.80055191752046	13.4431483877222	29.0504123072931	25.3924032065442	10.2746239673413	30.7304062032535	31.696884689452	26.3627794309499	0	24.3899745637893	16.7282681802874	15.117959683007	21.943879692399	42.1401438333224	33.0391317391935	25.6450528069847	29.8525326154141	43.7561648505451	26.0790666072161	17.0025370279761	9.03148245915448	41.0442498003824	44.176936422362	40.4594473054104
RPL23AP19	0	0	0	0	0.733976594293571	0	0	0.884409975151771	0	0	0	0	0	0	0	0.618281668740672	0.633806993489016	0	2.73025349176051	0	0	0	0	0	0	0	0	0	0	0	0	0	0.570738911676452	0	1.85866147624324	0	0	0	0	0.740523182294055	0	0	0	0	0	0	0	0	0
ENO1	16.7677435290854	306.760309286433	197.024036105571	64.3286981949389	323.332872169053	134.332690766834	41.2065559394452	464.869688760421	139.239880778655	71.2381460111672	144.933462084099	533.072957926932	130.000159574372	53.5944590588282	152.307221568135	35.997719542724	250.150958771694	127.259634431986	76.2937303856506	104.362402836503	37.3615537045373	168.749932659808	138.568646396127	431.179016009473	37.3820047450198	300.580920506981	167.896744760103	174.028931110604	134.219400732252	71.9299093994106	104.668460416327	134.511223658171	137.360092773408	54.1497193123178	157.655187039067	302.303741723605	80.047095632048	285.116743617012	57.3634323734162	160.934314169231	354.662875039984	81.0578563802439	467.251672466836	285.395231881631	62.6360077655107	115.029330895368	184.475031146773	162.67496097715	130.551893748549
MIR6728	0	0	14.5702672147827	8.35941328346001	6.0862328830186	7.05132225040939	0	3.66682338012363	5.27157345572007	0	3.18846770181978	17.3951386886394	0	0	2.61153597839394	0	0	9.66723591423739	0	7.09552247445451	0	35.0705095526958	0	0	0	5.41699518140752	0	2.39026683661366	0	9.27519826522108	3.46765257799152	0	0	0	0	22.0224204695543	0	5.59135462985013	0	12.2810361468093	16.8805918757587	8.62688288379123	0	7.35697585267772	0	0	3.52395061183059	2.44019692817793	3.13317817313324
ENO1-AS1	0	0	5.68751658822657	3.26310430801728	2.37576634468708	4.12873473872655	0	2.862695445886	5.14440830656893	3.0720618548725	0.622310582153421	4.52680509733599	4.78757040942209	0	2.03883071997422	3.50224024201131	1.53864987235162	4.71701752394259	2.20934986504305	3.69299122939445	0	9.12653611166645	0	8.19035485745597	0	0	6.90828458813501	0.933042756397436	2.44666385063056	0.90514544474197	4.73760428966824	1.32070352872716	2.30923967553301	11.4703109134604	1.50404843143367	0	6.65910128894358	1.63694263834428	2.88738022561653	1.79771746227965	3.84378974363949	3.36751130112903	10.3780647401934	1.43590098879017	0	13.9235354578632	5.50230885005127	3.8101320457515	6.11519424142233
RNU6-304P	0	0	0	0	0	0	0	0	0	0	0	0	0	0	0	0	0	0	0	0	0	0	2.2337624845541	3.17315362361931	0	0	0	0	0	0	0	0	0	0	0	0	0	0	0	0	0	2.39187718584866	0	0	0	0	0	0	0
HMGN2P17	0	0	1.74529445775997	0	0.729037317077598	1.68928043145743	1.27999020819773	0	1.89436085151717	0.471352693748943	0.763859018740135	1.38911381183392	1.1753066523265	1.01687351660852	2.18975358619035	0.921181436468269	0.944312707661293	0	4.06782047830267	0.849934724396301	0	0	0.643371698108448	2.28484143827231	0	1.29774581734931	0	0.572634585352935	0.750793213921625	0	0	0	0.566898138381187	0	2.76923049017667	1.31897403888986	6.13031666438413	0.334879247682814	0.443016616043452	1.1033097749657	0.337005984060682	0.344456068486954	0	0	0	4.27263268424334	0.422115214606894	1.46149075779162	1.12592001645569
CA6	0	1.57969788776683	0.243567577407148	0	0.203484119680186	0	0.535893721651528	31.3842614172565	0	0	0	0.193860173214238	0	0	0.0873128106976187	0.171409418306017	0	1.37364086572513	0	0.0790760706519473	0	0	0.359147386697653	0	5.63441416950885	0	0	0	0.104778241537146	0	0	0	0	7.85944669652586	0	0	0	0	0.247303790924331	0	0.188125804776173	0.0961423211441797	0.888880075418517	1.96775612588525	0	1.19254924282224	0.47127213291198	0.0815843450818315	0
RN7SL451P	0	0	1.08424229273884	4.97650690453472	0	0	0	0	0	1.17128779750992	0.949075670441338	1.72593906721171	0	2.5268796750506	0	1.5260597710054	0	0	3.36944327244023	0.704015050419678	0	0	0	1.13554326999086	0	1.61241662590391	0	0.711484108557242	0	1.38042248428876	0	0	0	52.4795495973708	0	3.27758431737515	0	0.832158130529535	0	0	0	1.71191209957061	0	0	6.66264410851015	0	1.04893513194957	0	0
SLC2A7	0	0	0	0	0.351965384398087	0	0	0.424103029020147	0	0.227560137397963	0.368776641276102	0	0	0	0	1.48242973206828	0.303930838983037	1.11810785752713	0	0.136777452940535	0	1.35207942395058	0.155303824462176	0.220615619056053	3.24860526732349	0.313263529009272	0	0	0	0	0	0	0	16.9930532051266	0.445643979684051	0	0	0	2.35268018383569	0.177552341953545	0	0.332593708753485	0	0	0	0	1.63031373334852	0	0.181190940486587
SLC2A5	0.0861938454943248	0.951105800038141	3.03071224710384	0.785270578346741	0.857597199816176	0.28388164066033	0.430201775342692	2.70643854730175	0.212230113491746	0.792102800336546	0.599039619491472	1.40063390526741	0.460854184163912	0.113922952780478	1.15652611105896	0.928820908574083	5.50127650380002	0.583794931189999	0.455728379882221	0.380881483851901	0	1.2550363289867	3.13541842109682	7.21854172490116	6.78474540978554	0.726948991473566	1.89998659360046	3.68883912435778	0.925246220956188	0.497884587216331	0.744562314695406	0.817274921878209	0.539843967573339	12.6187256370035	2.68878139370893	0	2.28931708968507	7.69106342141252	0.248161448824099	2.01890827187256	0.151022585136964	0.154361193537881	2.14071057970213	1.28347724088482	5.10648673153756	0.957348035100362	0.898522389114223	2.22679007981496	0.420465707793815
GPR157	1.72439693308706	0.396413629075726	3.23943959521728	1.1221535176892	2.09357690329326	0.591598491974393	1.43443849877966	47.1923763946794	1.14992656264482	1.12248413928034	3.42411614433738	3.50264104816495	1.39944365813877	1.28201983513597	3.72478689226059	2.96796183405095	2.7779244301733	4.8664253188186	0.37988821208885	0.833429581746825	1.78357663865032	6.86555035549569	2.7488249880627	7.80964317547632	0	2.63598502323017	0	1.44389422030734	7.04661330735905	3.22944426777848	3.89849402763263	3.29279477071795	4.36770219173213	18.7365712206299	2.19822463055691	2.5867209563598	2.00375672269117	4.26888962548607	6.88855757446298	3.34868939052091	2.26602213716821	0.579029092501825	8.03008629218583	7.34518582727279	3.38031208446471	0.598523017419457	3.07481965149924	1.59689357799879	1.62979611230667
MIR34AHG	2.29916288395112	0	10.2822352293703	2.05190838582746	2.45876254886829	3.64194068656229	2.076490665264	7.53801464571727	3.1270813811109	2.13300364595951	4.46759212690055	6.34543421940983	1.25438526011059	2.25740779060484	8.27996755273373	4.87648173435386	5.83208772576948	4.17734128321204	1.96815446492918	2.53993938266212	4.56589060720357	10.6409831520303	2.58184130885372	12.0953235687718	8.61802489038874	1.7174775575159	3.62006179290918	3.52030105470474	7.46820101131336	9.41509366539464	10.8524534944865	5.74419526031553	4.47730312636095	10.2180935648294	1.73392482925105	3.9416134085648	3.14053685242754	4.71782594457304	11.0073490697084	4.08215318945596	0.115097883777103	2.88223674681786	3.2629723200608	12.9042979691274	7.55462071002868	1.45923515715596	8.2534632750769	3.1446067975853	5.57577536073791
MIR34A	0	0	0	0	0	0	0	0	0	0	0	0	0	0	0	0	0	0	0	0	0	0	0	0	0	0	0	0	0	0	0	0	0	0	0	0	0	0	0	0	0	0	0	0	0	0	0	0	0
LNCTAM34A	3.20394722084089	5.89232476959641	15.1419171195196	1.04248638331799	9.23452943507049	2.6380705850434	1.11050061267038	1.67670251711398	1.095679676691	2.12648092896826	2.12068099364379	6.50794305913132	0.815742963735254	2.47022847262069	11.3987873508134	2.55745093805109	6.44493790530097	4.92279493484228	2.82334480651928	1.08150653938829	10.6044919100248	5.34548168333943	2.34435511573706	15.8583576705869	4.6703442376561	3.15253432789994	5.8854325496302	0.894256766056767	7.42569906650975	9.44631939155281	11.9642921969283	4.21934242713396	13.2794763592538	31.7589925712253	0.320339133458083	4.11956067167516	5.67314374172493	1.39457420473609	9.83947974128829	7.65772221204595	0.233905134196251	5.49874801903181	5.52591957207868	19.8786106061376	5.58280407784549	14.8274922204241	5.12709302001508	2.73881047100026	2.99561687080978
H6PD	46.5429012806948	2.70660101516969	25.6652084102487	19.3938029480143	18.3909087068558	16.6283219299238	14.4358646796572	75.2678238346554	20.786014322238	11.233029434154	89.0103068923806	13.9504459167848	16.5339119001042	96.4480859450497	58.9419356050389	12.848811014459	23.7838759929607	41.7178251832162	27.0184385984668	23.3488003731013	45.8695655665457	55.2467745957238	14.076154219069	33.1441716725823	21.4529221472253	15.3084446534005	24.6688454591116	35.8055407993529	53.0791150500023	33.6502043906648	39.7280943284161	28.6196823032737	76.4287484870554	12.9050226196495	20.4532516151023	17.1357677403897	58.3074966325607	23.9419981851977	26.3060719332345	32.0387887055665	7.62843882306508	14.6881580673575	23.0984860791174	50.3967051611637	39.2143277171821	22.1354640083171	64.9670272686755	20.8743900279576	24.9178749433146
SPSB1	8.60239502780657	0.620412478199366	5.64388264567895	8.12261668410558	6.47324474087947	5.92569069612451	6.45433834992357	91.481238356286	7.06039301136424	13.9507323536405	23.1105106602246	15.6841975370077	4.89578164971768	10.0322118701109	37.7890566079848	11.2423639046345	14.2850633176959	16.3749683581233	6.837315250685	18.2611823612252	3.9079748267813	53.4181086783758	13.1178344548822	20.6381387346759	19.1781781007203	12.0919352456028	29.7449656860626	11.8011049602301	29.9577347730203	27.4636458518522	10.8367980092972	20.4360262751409	7.83001916774416	3.08672869668808	6.47597365343174	6.07257359952745	20.6080419942285	14.4634436006436	16.5114868021388	12.2556695923603	4.5069702613108	21.1450694859917	20.9459908005083	70.0367168625007	60.5457216316869	7.49381194309307	44.2360303713476	8.97162989822867	23.0388905501565
LINC02606	0	0.801592790170664	0.865161692223561	1.70184014234375	0.516274043641494	0.837394922227421	0.362574428017885	1.2441756798742	0.536603169148784	0.667584924619643	2.8128533213919	0	0.665842807989775	1.15217235659951	0.531666112261672	0.347916028616558	0.80246779465384	1.47606861748078	0.768176544765253	0.642014487458586	0	0.793309276957663	0.273365519459346	0.906096860118513	1.90606309813605	0.183801971462169	0	0.567722546401185	0.744352936638653	1.41620926619178	0.705957482519052	0.459200006938305	0.722616822599122	1.99407616337703	3.13768700602556	0	0	0.758872378279317	0.376471230332007	0.625054641860098	0.286384421834259	0.292715431436302	5.412578179407	0.873693472401491	2.27845663947145	1.210280626913	1.55440749442928	0.165594759136741	1.16941724418507
RNA5SP40	5.1967053028942	0	0	0	4.9243156962605	0	0	2.96679346210003	0	3.18377319504968	0	0	0	0	0	2.0740539615028	0	0	0	15.309127278217	0	0	8.69136675808321	0	45.4509409673714	0	0	0	0	0	0	0	0	0	0	8.90907009904699	0	0	0	2.48411867515006	4.5526444755834	2.32664417168915	0	0	18.1102780767685	0	0	0	0
SLC25A33	2.81012007323386	3.80803239853132	6.87799548082043	3.07989767545849	8.75929376760439	4.14048534212267	4.7982246135764	13.5098486243106	6.43363828994349	5.52732681469168	8.51687983275223	6.94305319974327	6.32628191332484	3.32319000990484	4.8109019834838	3.30560734873409	5.02240796625824	9.51653708788996	6.77724501939207	3.97581798331444	5.3847863081715	9.15251072931931	2.10256867239529	8.8725151902856	1.29355847513864	3.24318935311177	11.4107344917604	4.51336801386972	5.12375089443822	2.93674615189244	4.7910128761901	5.76530658128971	6.32080423684317	12.1796005145774	3.01665806998029	5.83181043999712	8.24936014785559	7.72518336957302	4.25823215679541	8.20112659635568	12.8922881721243	7.61501908715854	7.34654207740468	3.7270268355868	1.80399923921238	13.14180009063	12.5777228176463	4.10192999802639	6.56548771648282
TMEM201	4.25800806941052	5.72252970688087	27.4452616111715	34.5297294716878	30.3775469788653	26.7891661259645	17.5738750157753	32.0223302348141	39.9207853187362	44.9495324601198	21.5848438791435	25.0598638864986	40.1538694312888	10.9309897302468	16.9800341010315	10.5886381876464	18.1578758177648	29.2094266063614	29.873220521579	14.4132988162271	39.8405186144103	30.2544476000838	3.56070891392608	35.4069581242586	18.6204972305805	10.7044046021368	20.3062598121373	30.1380428628521	16.3811872766756	7.24271945900106	12.8205290127433	10.9561069697246	22.7164878644441	26.2234869186117	26.6243072572479	35.9374608206794	26.7508718732465	11.9756387946597	14.2396112888592	32.0967632858523	24.6055401896235	21.8866527366891	43.7243432371534	10.129673670812	5.42192825962558	25.0109059793159	20.1270532581162	28.4343588768889	34.2324736856312
PIK3CD	3.33974271005517	4.9800518441915	13.3094893158878	18.7964701020797	14.7970515868999	13.5759943469512	11.1126514490964	10.2547148089957	7.92692152515747	4.47930193713763	8.64808301186773	14.9120808369846	28.2673034500412	6.56158791350183	13.61602818105	2.70187039039919	11.0419326383446	11.9554384462825	4.29520220091741	8.84148634455687	14.3402603375103	18.7286378189195	15.5869568853513	19.1396329178326	20.5257683825489	1.827049061659	8.45618539826664	9.20401817111331	24.2232470289809	10.2648896007213	9.55151295917956	8.08313102375887	10.142714482019	22.2994580714551	3.46550998128536	3.55912637779708	9.34987030811405	12.5330924756099	18.9191109809227	28.3479009400118	7.59133517482405	2.9905074305305	4.10992994921917	7.4957976771519	23.5922618243076	5.01273659307248	5.00186200059137	3.77222926367628	8.76231148339851
PIK3CD-AS1	0.313569711090709	0	0.177832389209498	0.816223567995546	0.297133695331133	0	0	0.537049831318163	0	0	0	0	0	0	0	0.125148620825731	0.256582315521061	0	0	0.346407844337055	0	0	0	0	0	0	0	0	0.3060007448951	0.226410489743466	0	0	0	5.73830145533511	0	0	0	0	0.180560255469163	0.449675898408951	0.137353508588638	0.280779878097429	1.29796969871865	0	0	0	0.172041472546858	0	0
PIK3CD-AS2	0.608772719188884	8.95666832211992	2.41674027550841	0.792319256898765	17.5943335047433	3.67584903256166	5.06407201645853	1.39019075966349	2.99789161379608	1.86482987995455	1.51104166912652	6.04538188717713	3.71992691236886	0	8.16835055222898	5.58823910820243	2.98881508750731	7.55928431312972	2.14582223314085	1.79340149159092	10.0746437608108	4.43205587531406	1.27269747522518	9.03960164343093	0	0	0	2.03898161461932	3.26742967911685	5.93405256425087	5.9160590308226	0.641364013950572	8.07422332556975	5.57024683337376	2.92160206489352	4.17464413586866	1.61690638325787	2.91476900033189	8.76361410330897	4.07406044699796	5.06657452288035	0.545113650449002	15.1194808994511	3.48653275233396	2.12154482262464	0	0.334005968533464	1.15642985414183	3.86058269043148
CLSTN1	27.049441072878	35.3037310052191	165.836524034157	254.525871691413	479.249324020529	304.563708225253	83.0180254810326	222.670840727279	235.883046931539	277.646162716553	195.192505207091	640.02338811791	116.88358502939	62.7091404189002	208.878032204342	106.868588495293	198.264768211116	249.077965748526	232.979547531591	133.586083428937	313.711835032541	239.609447794902	50.1648243526077	223.695524226722	62.9600899490777	93.368490691175	134.037329364296	151.280038257062	224.423637898194	94.0315034203381	229.537295871394	155.242765329812	194.167533949706	75.8471847007985	131.908577258467	192.783369573158	212.633833029438	126.7101669652	155.882171356181	272.314577835139	173.188989185163	335.283586550267	274.950399791134	202.640396897701	52.8346025174185	231.989851234963	170.908578957746	134.756977013677	109.232000812896
MZT1P1	0	0	1.31783920946713	0	0	0	0	0	0	0	0	0	0	0	0	0	0	0	0	0	0	0	0	0	0	0	0	0	0	0	1.254557233501	0	0	0	0	0	0	0	0	0	0	0	0	0	0	0	0	0	0
CTNNBIP1	3.42400469193388	5.0376229736272	34.9529321324975	35.2051720850598	37.3932388375816	36.2745020351249	11.3930245545482	50.0418711546792	18.6881147036114	27.5850729358452	31.9553408726256	40.4931460458914	22.8839843469232	8.82478103946242	19.6995377920959	54.6620990153478	27.8772574656436	35.8171235384938	33.189873983396	20.236795604741	27.1988226167872	33.3409666038057	7.08662653455572	29.7938122953246	25.4547048843919	16.3158791672403	9.43449467562014	57.213209378807	26.814380637908	14.401002278069	33.9215142722184	26.6941119337343	30.9691240726649	21.9306573439747	28.3458399800114	18.1970224844266	17.7336713570788	9.53829169560538	21.8849412248887	27.2516523122931	15.1482120765893	34.2620826361053	32.5981260842013	20.3941804409659	6.26456159888218	21.8673315187285	39.6383758847359	33.2368122481593	33.572581215442
LZIC	3.14144119793934	5.77737100737585	16.3311636784121	27.3935783527782	28.5274746096791	23.9691997325008	9.14622056169131	29.2331599791831	17.2748081240843	15.3968881387272	21.9367045145534	19.0011379374165	11.2775829655323	4.70567114426899	16.3920645355685	15.0035521047345	17.0082960060792	23.9958716700669	18.8241950765492	16.3495534039211	17.6759338729242	16.9624171806133	9.32582538660421	21.8307621619839	5.49507621147923	13.953798542032	10.9641651715702	24.8234837457663	20.2330450399095	8.27912114798608	25.9492719295717	14.6726557263684	18.0935421860485	28.7440654508406	12.4379487797475	24.2351513044235	23.6404804872186	18.7329328636461	19.0538533151878	21.0233161370091	21.0077146620161	20.2531839235516	15.170719294146	17.9915053367371	5.29142581653155	8.72293300346071	35.5629168632275	17.9423089393907	23.9571331974271
NMNAT1	1.73599266083667	0	6.61035008236832	8.2306674389642	8.63624564083865	8.57630452452179	4.33225319273517	10.2647192452268	3.35848399988066	4.4061763523681	5.97094179388506	3.02245251401305	1.23126756559888	3.27781788650815	6.15098864498947	4.15710598791451	5.02247359634431	6.85880951550801	3.49661965625902	7.89947646704093	4.51457680717633	9.25323856527744	2.07386191624545	4.27171179787016	2.16902538239083	9.20301654246935	2.05000722702141	8.39859917992798	7.50239483568624	2.59645192218391	7.76573648919403	2.74339631043196	6.6698455808367	28.3647601764531	2.52915042092708	4.4641978153576	5.92818908672981	3.67016032753286	7.85417527749053	4.32700064239804	2.38989146006764	3.275470862096	2.05310087701874	6.67553795916506	1.29639734605935	3.44313024337614	16.1237939816361	6.54830286301283	9.43623552186158
RN7SKP269	0	0	35.5692651834232	23.3225010102803	23.7725585336714	16.7220228289489	20.8690566546595	24.5527734794485	16.1782771572099	14.2720867364296	23.1288848338902	22.6482160982703	21.8997578101214	4.73690923410739	12.3863759727587	22.1709216574437	19.0618943433656	8.76566767458672	28.4237361947858	17.1567805704156	0	26.0921659368019	8.2418133050789	11.7078426802505	0	16.6245714188024	0	10.0031543162358	9.61791996454771	7.11631591038514	18.3818197786322	13.215315560179	11.2233391628413	295.135774224712	12.8999263586286	24.5767451008193	28.5568983174759	10.9197928977951	8.25482998671561	22.2714088116902	10.9891418376151	19.2549862484619	0	10.2628660013843	9.36738521212163	19.9032356388263	25.5624505196739	12.9353385753883	27.9727004297287
TMEM274P	0	0	0.730154156596654	5.02694447451311	1.21998812294742	0.706720360682923	0	0	1.05668927378173	0	0	0	0	0	0	0.513842197669613	0	0	0	0.474100225395234	0	2.3432998124549	0	0.764701436322671	0	2.17167824840211	0	2.87478038457588	0	0.464804417570201	0	0	0	0	0	0	3.41953849972778	0	0	0	0	1.15284170669282	0	0	0	7.1499236134973	0	0.489138573441071	1.25609395229215
MIR5697	0	0	29.093834855159	76.3064392028657	34.7227388838882	12.0686092362776	6.09636361981354	33.471515982667	24.060001926107	13.469809671364	7.27624680671693	0	0	9.68637208769396	8.93948854142542	2.92494789442703	17.9903677382652	22.0611281119776	38.7485976330627	8.0961730798263	72.7699268569331	0	6.12852784223816	21.7645793414914	0	30.9046519964916	0	8.18206724840828	14.3035732806094	2.64580976155345	23.740083033942	15.4420720281945	8.10010224648504	0	0	0	0	3.18993950036322	4.22001725282416	14.0129771418721	6.42039605530992	13.1246594300414	0	4.19724904415588	0	0	24.1255080348402	19.4902908494211	25.0252564341283
RBP7	4.64206854202846	0	3.00870947126603	1.72618974994882	5.02714363423346	20.3850290580281	4.41314489415736	1.89296566607311	6.53136943237708	17.4701243765487	1.6460187091761	19.7561957960301	1.51958151278177	0.876493065939825	4.31418472532828	1.32335229562244	4.61237966375475	2.49531321452183	1.16875120470955	9.27960441168026	4.38983317466418	4.82795877832935	1.10910712690157	32.6923170897483	5.80000406776201	3.35577195692763	7.30899715125189	34.5507248076638	4.53001798794243	7.18236060560913	3.22226185031463	5.58924184779199	3.17614218017627	0	1.5912902197999	1.13688829570205	0	0.288648817898296	1.14557312895691	0.633997805722752	3.77626542928321	17.2204058183025	0	1.13939243194023	1.15552818355251	0	5.09378475909619	1.25973043276007	69.2279715608998
UBE4B	7.48816147899987	6.60114309515123	45.4502584128986	67.8988524865383	49.7576058796659	56.4926411343696	19.3048214657947	66.0679241262289	42.3609192729542	50.843172458783	36.8656869713492	37.264177329353	36.0191981228259	19.7943011288634	40.0084936995266	33.2450394652057	30.9149190331799	57.1679850352197	34.683707397441	43.1164822066488	72.9196105865294	46.406316779555	13.7399245517928	65.6485876129584	10.8251672759789	17.6414473364838	31.7166323279885	71.049433148731	46.6828866180072	20.0854684529231	39.9600315050048	30.3174165022527	38.9194259936667	25.481301282257	39.1296835178834	37.4514660545626	57.69346735429	47.9205786455993	39.1273311249186	47.3319136977817	53.1043281391938	43.6941609248584	64.8098177409674	34.8757452243209	16.7143142367058	34.7116135675731	54.4959104846747	44.977872512806	49.2377406553911
PGAM1P11	0.840643504879944	0	15.2559268484195	28.4465916734213	13.1435779245777	15.2277451834209	9.79004275417115	23.0362786468944	8.9694271886296	9.27039842087995	9.18091141200459	8.34796116479313	5.77887910596126	7.77758699982486	15.7229827875659	6.03915712319933	8.59833752196496	17.0811528690533	8.88938416287908	11.1441441216433	25.0414160066505	9.18022161820566	2.81191277467398	11.9833213315506	0	2.12696722564089	0	11.5752186661305	9.84422396371354	1.82093965942208	11.8002177433417	3.54259299470345	10.5301329204305	7.69185555373229	5.04298591715996	5.7646924170304	22.3275749099873	8.78171580099992	10.6493376556563	14.4663381670503	7.36457194579667	9.03285384302846	0	5.29594070571433	11.7184152261443	14.0054386076153	16.142803170371	10.539497614792	18.8635756482463
RNU6-828P	0	0	30.2979855634499	6.95315684325178	22.7807128004575	46.9209480587989	0	36.5996950464677	8.76953341231937	62.1877194173255	18.5646297031189	4.82295122519909	4.08062076018033	0	30.4109703652229	25.5864600858289	26.228947356723	26.1331587681604	9.41554708840775	33.4440046848899	159.141709201143	0	6.70128745366229	31.7315362361931	46.7252664150547	45.0572496397448	0	53.6804785830151	18.2470818018989	23.1446536150844	46.148946458504	16.885256329895	25.5872388720742	0	12.8195529856777	27.4765713335094	0	27.9045174985044	36.915291108817	28.0914354853418	25.7415879226912	26.3106490443352	22.1140071099448	30.5967687330989	0	29.6688419102131	43.9670473532134	32.4751441656576	52.1220294222165
KIF1B	5.41233022356566	5.85513196496143	67.0043620917739	167.941101719289	42.2509303585303	93.9866049730006	12.9505709377292	54.2367187969766	37.3663689061261	58.8275463764791	64.9099571023264	47.7685718842693	30.154094261249	22.386282158226	30.6924929337071	22.5286964139176	28.734489891282	52.0519140102363	64.1342703681067	40.5408370515747	58.6941843910947	39.982920108253	13.4049386771495	65.409379398419	10.0242676820268	24.5956622204994	28.0717595962312	73.103159453615	38.9291403789218	16.4592797062921	43.3496163938079	28.7787587974072	56.1255204948596	15.7307121098886	67.2285775066226	26.1987692135718	69.4237734377483	30.2236774114614	74.1185920772549	57.9074280971348	56.0618041521297	42.362935817801	59.6985819340648	28.5903841323554	8.65420138672646	30.9411899063626	87.4430415979576	75.6825276516417	57.3546979900258
RNU6-37P	170.957034263435	550.207297956021	372.665222430434	604.924645362905	202.495224892955	258.065214323394	279.97692362396	167.74860229631	302.548902725018	294.573407766279	119.344048091479	159.15739043157	73.4511736832459	254.199372170511	228.082277739172	1179.10936895528	233.874780597447	150.768223662464	1205.19002731619	700.35680398946	495.10753973689	330.602373540366	638.856070582471	218.947600029732	934.505328301094	328.917922370137	1442.60477418027	347.929027852876	62.5614233207963	108.00838353706	178.827167526703	112.568375532633	147.618685800428	0	705.075414212271	366.354284446792	525.01101377129	90.6896818701393	187.652729803153	773.79135927805	453.988005182008	1502.09887271296	1459.52446925636	183.580612398594	940.211165574289	1394.43556978002	304.83819498228	113.663004579802	205.882016217755
RN7SL731P	0	0	0	0	0	0	0	0	0	0	0	0	0	0	0	0	0	0	0	0	0	0	0	0	0	0	0	0	0	0	0	0	0	0	0	0	0	0	0	0	0	0	0	0	0	0	0	0	0
PGD	6.00279490433323	11.3550561041457	61.9586078013557	65.4030663644724	85.4035610028018	75.5980868991911	15.8362784939531	70.6938904170371	46.1709487906932	44.131509634352	62.1526392400933	109.930874460959	55.5444352378821	34.9093013853525	33.4727923783346	30.8712322322694	51.1535298696486	70.4079612988701	55.919818366346	38.9043828522346	34.0597317422189	51.8183526484176	31.1225509324102	50.3229985710379	9.00018633017256	221.890394280481	51.9831315542833	47.0401357977796	70.7968942124853	23.1573844476559	40.5568655251322	33.0663270522726	74.0553002264903	18.8315455500917	35.8047460977118	51.1609966083886	49.6525608259303	117.651630033198	82.3644051397293	50.5022146499153	87.071203749194	71.1047030687839	68.1533396439703	46.9517651852109	17.9309683928401	30.4788822984007	116.400328445324	64.6384957680686	46.1826514520521
CENPS-CORT	0	0	0	0.663090714998165	0.362082036489743	0.139832370830311	0.211905687319722	0	0.209077556844513	0	0.252917669752193	0	0	0	0	0	0.104222272993515	0.383415328149344	0	0	0	0	0	0	0	0	0	0.0948011356767448	0.124295757117595	0	0.137531675330323	0	0.0938514520537482	0	0	0	0	0	0.440055275027119	0	0	0	0	0.145893683353012	0	0	0	0	0.124265979237459
CENPS	0	0	0.927312487210853	1.70248920418293	0.774706416745788	0.538530618094768	0	0.933487645397607	1.61042346988245	0.400703720200761	0.649367563986179	0	0.249786282230718	0	0.398901662603652	0.652591349443101	0.93656948751838	3.19936840754367	0	0.602118135227356	2.16478043281494	0	0.136734888928655	1.55390131682959	0	2.20646485650009	1.80216119690479	0.365103687285953	1.75521537110453	0.11806244931417	0.706226726410173	0.34453135532013	0	2.99225502090272	0	0	2.60573528697792	0.854057028701365	1.50645924814776	1.25058606071628	0.572987290977315	1.31772181348527	0	0.936457166602284	0.569831404017315	0	1.07653868805351	1.49092123529406	2.23337528817163
CORT	0	0	3.90161148886002	3.25596403600849	8.00066609293966	6.52285882135792	3.12155161277105	4.64170093085672	3.07989083736818	1.14950235707483	3.41521868717895	1.69383735589596	2.38854716268761	1.65325387930006	6.35740432377081	2.74573883306169	3.32644655116719	10.5900656007989	4.40903080288678	5.06675164295475	10.3502084150999	1.13832069664111	1.30750867531339	7.0580101934552	5.4700257181738	1.05495092154326	13.7863359833241	3.72400434938495	5.7981114884746	1.35474723020461	4.0519178920076	0	5.76046658666879	17.1678176472799	3.75189324252601	0	3.3222649756655	1.90558749146424	6.48238974066207	4.18549536075611	3.01351193405684	3.36014256742853	7.76651672023225	4.65646666386659	2.17957394796995	0	5.14712698773943	8.3164260736042	3.96617849706253
DFFA	4.91824033949383	0.634740494677027	44.0896285919323	40.989515549162	41.1263981092972	33.2966097540652	12.7043616807767	42.7083913178083	29.814428047151	36.8452665455787	32.5108198831136	34.5854742349824	19.0467978516311	13.4571122558695	31.6100314824803	20.4900878159031	19.8396417653985	35.0971735876553	36.4967923366507	25.7048912545006	41.4102074340585	36.5915550487674	13.2043179502049	35.1571052499478	21.1303997252081	19.2117311369586	28.0544133674241	43.4779615717683	26.5657837632088	12.0553076924155	32.7953569700584	23.2714939063388	23.0152942925033	46.5807161986022	23.2928858966181	34.6142587697312	33.2301718660339	30.1958469353627	36.3195386749477	34.5639335057105	39.9498847680062	30.5185477010999	37.1448560180325	25.4495840156591	8.26922131052448	12.4586744444095	59.6965212400204	31.8308495601824	26.3489643378031
PEX14	17.7418213103584	12.1909359162688	48.9820877794369	49.2270224257232	46.5559451228994	54.9014699841306	23.354146036066	100.286118700114	40.4843177020631	60.9173520608073	52.8446110171317	34.6735978431008	22.0398057156261	49.991194553542	39.398387084686	21.6318452055783	35.5757681263511	45.8509547859358	52.9158884456968	37.2611731034025	75.5000400746215	56.0665649533888	16.3852420720685	60.7953290609872	23.8725951875007	26.637870574875	45.1253296152666	47.451525065462	34.2466181548015	19.5674416335351	31.9989113745357	28.5509796946939	45.180447523539	57.0855309854075	41.1694784833359	39.1063206598686	64.2108157029375	36.5755068633051	34.4653932933586	52.5630022531751	26.3888788753547	19.4654097992956	44.3864024017821	26.6866018694249	18.344995186904	50.8883376420401	50.7030629299745	42.6651621166826	41.6567365433424
RN7SL614P	0	0	18.5250540302237	7.97129766672794	2.90182889243922	1.12065657194006	10.1896363359741	16.3173640415502	16.7560727699674	8.75537628638662	15.2021585068907	5.52916908317467	1.55938007621177	0	7.47085828104839	5.7036483941327	3.34106829424924	13.0593999448582	7.19616813185449	10.5250250037742	0	22.294823929928	0	16.9763718863633	0	0	0	8.35739726087417	2.98842513184161	1.47409401000835	4.40887256344637	0	3.76076175729662	0	4.89890060524111	6.9999836492512	0	4.44313001836305	3.52672870414591	10.7349414176127	3.5770778022441	4.57019390867511	0	3.5077009869017	17.786880253969	45.3509440627543	22.402257460923	5.42943816519589	7.96722449739595
CASZ1	17.4476538309945	12.6124996847213	40.2089762185651	25.2021267092034	37.7251408470134	20.898623792178	37.291288472575	117.34222976951	42.9603474758585	154.593870631894	59.6285088082559	52.2611182691033	33.2014798160261	5.33194793818016	25.5472539509543	27.3106946747991	32.8447998157318	108.382881687743	88.2508198386037	70.3958535450034	63.5902342488337	57.0875461014506	16.3614825879936	119.02629124278	22.9339610385819	22.5830782708308	25.0102328420131	176.421133491482	52.8018376035341	13.5992194395442	71.0296750407736	42.8730004360768	57.3137968587301	45.2174712509456	70.9078697342943	70.8025869110042	59.0648655963919	40.5180847546135	117.076441949911	52.9584474438527	48.9702456007641	21.493134938187	102.487966790329	42.4249461871444	6.4143230838237	32.2049311666524	75.8348824810745	76.9393919245825	124.150526759219
HSPE1P24	0	0	0	0	0	0	0	0	0	0	0	0	0	0	0	0.958596368761798	0	0	0	0	0	0	0	1.42658587280364	0	0	0	0	0	0	0	0	0	0	0	0	0	0	0	0	0	0	0	0	0	0	0	0	0
C1orf127	0.319976257105156	0	4.99030632636168	5.20562400103513	3.63845324324873	3.9519375332899	1.99629035409511	6.75894172445963	20.2217144651831	11.2719649922694	6.67142024595708	5.48841860667772	6.35448472142271	0.634371975516481	7.02549225421847	130.451202566058	19.9641220493203	25.3443648524042	25.376915326439	19.1471207737286	18.5336225692161	2.038336360792	3.01023407868121	6.36673336908111	6.9963665077118	19.8350260168918	0.881661845001278	1.19078504594803	3.20058965514896	1.03966328161798	54.5031909116781	23.428903572584	22.3982676169248	24.8860481951148	7.48614534134241	5.48557352866033	16.572272225381	1.53202803879745	181.761918585537	30.3614504740562	0.210239669317453	5.22892602817349	0	14.9352992855857	0.557551242217894	4.4424378454979	67.238121749493	14.5271281442129	0.780444605118551
CFL1P6	1.15716109983474	0	0.656251914026142	0	2.19301508740346	0	0	3.96373215584215	0.949736918135803	1.41787470224885	0	0	0	0	1.41149819075138	3.23283714647198	0	2.61250201326051	0	0.426114372622437	3.8299961503649	0	1.45149343631956	2.74921002208312	0	0	0	2.15317559168639	0.564614734760898	0	2.498956108836	2.43822189918861	2.5579270252058	0	0	0	0	0	6.66318513603816	1.10628766909517	0	1.03615732342432	0	5.30178826630216	0	0	5.71393611351478	1.75852248265454	2.25791787375594
TARDBP	8.59258045072049	7.13659861984333	123.240863727817	131.914433021505	118.89353138959	110.460837858725	43.193825058695	156.131881567766	118.448941113188	94.5869324360888	119.435351657175	77.4041966797105	55.6809837460326	49.5794458175356	86.5918132031074	59.5163310692108	83.8804167036908	151.405055122791	123.917852394986	122.414869770744	117.123473677281	94.1713375414233	44.0011855956136	155.577870689639	33.1313631425319	48.935945479106	53.4618823468409	119.89697444241	109.818706639002	27.0850181118069	99.8142524586928	68.3324790670616	84.3159503601308	32.1250278824054	92.1186514326411	78.4061527223385	94.7234825015914	72.4689084229922	176.577744697854	127.947971263952	97.5356433228672	105.276230138092	100.583525792946	83.4999517295753	25.4369349421558	62.5985230799938	210.321242423658	131.633380439532	117.093861895622
MASP2	28.602021434534	0	1.82770089093116	0.524304286277619	0.954324747337307	0.442260521695868	0.781915559412307	0.68995196793024	3.96761131128192	2.63257731890413	34.6634449706881	5.09145943294449	6.87196857639952	55.551582839784	11.3019326591383	1.28623501488546	0.219755490342915	1.81899364982479	1.18330225330001	0.988961710479134	1.33334608758299	8.79852107171226	0.112291560181954	0.7178169930809	0	0	0	1.24931729186408	0.655202440619882	0.290871263426595	11.6720680737704	1.55617780129092	36.6588136905757	15.9727514904847	0	0.460417059382273	6.41976783881241	0.233794015530497	32.9393312842005	1.73310605243027	0.529377264602721	0.84168006210977	0.555837153104086	0.230715592279182	0	1.49145693417562	24.9755964081608	0.66321537371432	1.76862277426337
SRM	12.6762294083269	54.3961544573732	78.3940380423668	27.8897215090727	76.6466878171909	74.8839998652241	32.3873340773832	86.152925245777	137.976616114261	75.0724978304745	88.9976417763486	194.270206928017	192.954759588696	58.2409743055221	55.1000999116158	68.0583176913406	60.1357012412654	98.6897693826602	53.7242964014903	100.582340321179	58.9382617732499	43.3968237706801	24.7341429915884	59.8744267164238	47.5147112541686	72.0368836505339	61.5399036805776	85.3630669633304	67.0055194995813	54.6986943101303	108.685459338601	160.258377923016	58.377188840824	16.5695726817464	58.3005383538197	98.3102244298216	98.5997025064064	101.15510369156	197.948665668112	121.189316570151	178.476162783562	114.993221178364	243.616028695353	43.0406393535351	41.0206404167565	40.2268141633723	73.0261549966942	62.263673151032	81.7124265374426
EXOSC10	6.96537198835594	11.9325067956936	95.9957106273233	95.2493121296663	74.3661262926338	138.377049851174	39.1302898741962	91.6234562439906	59.4391685039804	73.5387305509889	75.976113376896	89.8424603043638	66.5397968090096	34.3024654001861	57.4180469160491	38.1576076843329	39.0767243161483	92.8097408867061	64.9108539217855	73.4696287193852	134.219277544502	57.1356807551597	18.5911976305853	93.9636941665509	30.8772040956771	26.9583894731539	37.3331032925153	97.1168088857141	65.9704865803971	25.3875847024974	85.6679778185263	37.9981682256124	65.5606673229944	39.2873944156582	59.529287942172	60.0332431811929	87.9388178227441	47.6366428541972	226.08895637439	98.7013202191152	70.1324584629597	99.8775409906552	77.016985202637	39.2359765429654	16.1272464596161	60.9372558346139	93.0791174624096	87.7627761504873	65.582319494088
EXOSC10-AS1	0	0	3.02414594709808	0	3.03176152941412	2.34167044882999	0	1.82657060166606	1.75063446850405	0.653386290028852	2.11771362285045	5.77674381824219	0	4.22875199350819	2.60179144116113	0	0	3.61168655191425	0	2.74907369501565	0	0	0	0.633446712177735	0	0	0	2.38134793050689	1.56111760618592	1.15507366455878	1.15157119194495	0	3.14332325983001	0	0	1.82835393823725	11.3304111483518	3.24945329701179	4.91285590627291	3.56860332064467	2.80293409877336	3.8198635654598	4.41454992679868	2.44317481674745	1.85833077280274	0	3.51080154238346	4.8621834315187	1.56074360490033
MTOR	6.67372661606572	4.14880122723207	61.1434920696645	66.5509090737482	56.9375267568524	60.6774308983679	22.8707614874695	74.3759485705452	45.0539014937937	47.5956162176999	43.8620748062555	70.3037432604269	33.3850671582294	21.4305905516603	39.3460971451672	30.8933944097231	28.7848842024483	63.3280253841709	41.1666018757244	52.6640649288578	51.0221110117508	41.7436041243302	13.6376498049838	50.7211505673306	16.4420077494396	21.1664978205684	33.1515871775273	45.9643419344932	39.0758145990372	19.0882024645495	36.9695726996543	15.9435616648908	44.967121917879	27.5219562359968	31.6900024352849	45.7649181771319	51.553696766594	51.7555423005572	37.292142925475	63.106785286082	45.6817804014286	67.459864637663	33.6555443239487	24.8708487306094	13.0209966111437	22.7071651189816	79.9099187864513	60.3518901532915	51.9051935520558
MTOR-AS1	0	0	1.27465968097869	3.90032913356719	1.77481889445824	0.822500236286286	0.623219347765997	0.855431928783757	1.22980350605265	0	0.371918250933106	3.38175479093252	0	0	1.52311076066226	0.897035134070674	0.306520026995343	0.845724767071226	0	0.551770642399695	0	2.72719558775878	0.3132537167068	0.889980177528875	0	1.89559333346764	0	2.50931027015405	2.92445272840769	1.08190386055659	1.21345116425129	0	2.20815369235765	0	0.898880844998368	0	0	1.63050642875708	0.431404122831304	0.358129822105513	1.31268910174095	0.335427075866063	0	0.858153146642618	0	0	0.411050595613267	3.13099972829121	0.365469013642016
RNU6-537P	0	0	0	0	0	3.04644504993416	0	0	4.55504890834065	3.40014613063558	0	0	0	0	0	2.21500908510008	2.27062893783929	0	19.5623988050413	4.08738835098027	0	0	0	0	0	4.68070457422591	0	6.196128595882	0	0	2.99632115962374	0	0	0	0	0	0	0	0	0	0	2.48476562025055	0	0	0	0	0	0	0
ANGPTL7	0	3.7816149075857	0.14576818593926	0.66905376099635	0.608896949852355	1.41089856179504	1.28286788402551	1.02717219686017	0	0.31494159303549	1.53115265537029	16.2427628942182	0.588974489216675	22.7612322528276	0.418033636829246	0.20516720842204	0.210319047299862	1.35402157701661	0.905992390701105	0.94649505429624	6.80582049741101	1.40345114666813	0.107469687880975	1.2213217184434	6.7440694780722	0.216777235227189	1.41644684001329	0.86088297487749	1.8812028707636	0.649555813762673	1.24891623874605	0	0.568172639591576	39.9810477523135	6.47606464901477	0.440646452740633	12.2881977022592	0.559386872815492	1.33203781991122	19.5356275307439	0.112587880466316	4.02768887635037	2.12787658342095	0.294411353816689	1.34361325659478	15.7015408850363	0.705107024399556	0.488258827805385	2.25690262291342
RNU6-291P	0	0	0	0	0	0	0	0	0	0	0	0	0	0	0	0	0	0	0	5.90188317968646	0	0	2.2337624845541	0	0	0	0	0	0	0	0	0	0	0	0	0	0	0	0	0	0	0	0	0	0	0	0	0	0
RPL39P6	0	0	0	0	0	0	0	0	0	0	0	0	0	0	0	1.52097290510205	0	0	0	0	0	0	0	0	0	0	0	0	0	0	0	0	0	0	0	0	0	0	0	0	0	0	0	0	0	0	0	0	0
UBIAD1	1.79689613616774	3.30464108230672	16.3686503931102	24.4098152518794	18.942652521175	18.8023715606447	8.59479476145028	19.8757675948155	14.6558027449695	19.3340725852624	14.9970737228423	14.5996134534121	7.20562267043237	9.05456942892886	12.1921275942191	12.5502675863038	7.62735040848255	19.8192580695571	15.2406075562655	16.7904131690857	23.4179057350995	17.7832976729878	3.09918087739116	18.1437059060543	11.7868844944853	9.18760695502772	12.3779087315896	13.2070460732657	14.247370635106	3.68957911345902	12.065932182477	6.15255836408223	12.8264880366738	18.4967214101539	14.5523334285355	13.6699091303648	20.8800111142514	13.6872846145251	17.9131027042277	18.0916069327726	14.9548557233309	18.5537302414268	14.8759057651181	9.84085856443149	5.08795631626305	3.11843426757642	23.2913057923781	13.3549245242146	17.4762399829913
UBE2V2P3	0	0	0	0	0	0	0	0	0	0	0	0	0	0	0	0	0	0	0	0.481694508181885	0	0	0	0	0	0	0	0	0	0	0.706226726410173	0	0	0	1.56944184149601	0	0	0	0	0	0.572987290977315	0.585654139326788	0	0	0	0	0	0.496973745098022	0.638107225191895
MTCYBP45	0	0	0	0	0	0	0	0	0	0	1.0045084087149	0	0	0	0	0	0	0.761401766696573	0	0	0	0	0	0	0	0	0	0	0	0	0	0	1.11824420393953	0	0	0	0	0	0	0	0	0	0	0	0	0	0	0	0
DISP3	5.51088519865741	2.74846782825837	22.9368622408529	45.8306199182898	32.6597996913748	46.6574010670471	1.94246880043078	6.45229100989402	22.3085753153095	46.3519921043997	17.7126674716452	40.4749632232394	19.833683845151	7.65413323792288	24.9137118566261	10.5498855917618	22.3938923905399	31.8074965977227	26.9973889391142	18.0920364443962	53.1743648536282	24.3105868778409	1.64028245189315	16.477066830882	10.6200728077355	4.96292352649542	26.2514814349131	28.1211768795784	5.87918931166225	1.41628640177273	5.69839574785306	4.92026804819924	17.2405117422735	18.80231357579	20.8443417909278	15.8529041468336	48.3764123049724	1.13837056679629	10.2728459203553	44.5152442979913	47.0923461645109	50.1407025823663	110.577262349433	9.57548875073601	0.813778835148911	24.8985575246494	12.2480316118053	23.563051906471	50.7585103191941
LINC01647	0	0	0	0	0.400943542996784	0.69678128825289	0	0.241559793361216	0.347276119584816	1.03690614790663	0	0	0	0	0	0.506615697480329	0.173112346852292	0	0	0.155810880884888	0	0	0	0	0	0	0	0.157463914477139	0	0	0	0	0	27.1008382204039	0	0	1.12381576156857	0	0	0	0.370681637538248	0.189438089478761	0	0	0.737280010527215	0	0	0.160753165512832	0.206404779725284
FBXO2	2.34944311828603	0	5.1246987911621	1.64651105772861	5.22323084443692	2.48011255250726	1.20269709097807	6.29376671852394	1.18664568462621	3.32167295088964	2.78121479270337	1.46838508690064	3.45104664352905	1.91093777512521	2.86583666803837	1.73111048320183	1.70063861958308	2.51614036243943	0.955545562876664	1.06481441707485	3.5890321181415	12.170638418909	0.83121670702503	4.07905236599308	1.58065238900122	0	5.9756770891993	1.21062518882551	4.05637218865212	1.17442836080337	13.0746837322564	5.14084788039483	3.99499193946148	34.7264297525441	0.650502135378206	1.85899028307651	5.7601331414953	3.61855925618186	2.60165464527573	5.96094237887731	1.18745864443766	11.9752662393612	2.99234746856034	1.34556134390581	1.57455784733207	4.01462672702219	2.47890929855298	1.4418994811143	4.40804390466105
FBXO44	4.86224199023273	0.59613776257943	22.519469564668	11.39079677922	21.040384900098	8.62972285055065	2.56161351986495	18.7832429851698	11.4399271987756	17.3767037155391	14.3214361588401	15.5094734324378	14.8554495493948	7.28331691992186	16.6066143814628	6.14512727465389	11.8031502541382	12.8069633709312	16.2816619484545	9.07175390175036	34.3320550864578	14.7494346006518	7.86091861590174	25.2214881441859	21.2628445126631	7.24467430413929	6.25212486683498	19.9645224666293	12.4948424376404	8.89388163679549	22.0506129909821	17.5874123439913	9.13586808520484	29.6595507600678	7.58378148699077	10.280667792209	35.2987121344171	9.87642170228703	16.4254031320584	24.0171383109206	18.742386670108	15.1657356130234	38.9111222354175	11.0458932883059	9.31957887987945	11.7009807476911	6.22461364097096	9.79053777449556	20.0027708886989
FBXO6	1.64737055711343	1.21186045453467	7.84778945948957	6.00335962604678	1.87322672019132	7.41506481030083	3.56294680719938	8.08814586497588	1.89290505067067	6.25744472341176	8.66858913514922	9.51803169745342	9.0596836704407	5.66108432099232	4.68872309665541	1.05196973263543	7.27909979957472	5.45488412682329	1.74201188206276	4.48905965578841	5.4525017241506	8.39536117246089	5.09709837253583	6.84925666884974	0	1.9451227654276	1.81566442201128	5.14975068314804	6.7519461192041	5.23367095196048	5.33638754077082	5.20669287405983	6.19062569385542	18.0880522531572	3.55770303320103	0.564840179190299	2.62525952832127	8.17433488104603	8.15788925992637	8.18971690020652	1.44320141877283	1.62261639639416	1.36380332032513	1.69825292737604	6.31511137547258	3.65944217221072	4.8807223747717	2.6286617053398	4.66094113248235
MAD2L2	3.78340157430925	21.5065126994585	74.9027455373665	72.7424877328763	85.7977567836724	68.5340156269483	10.0138824801991	24.3484132509293	31.475607212899	48.5707396874155	74.2728803104408	74.6759418493747	39.4067167273732	22.2751589164659	33.6333464798635	5.76542075941212	35.3204391877011	77.7166952193833	55.7681381096786	49.2687692715783	76.272691085907	29.1093669843224	9.56337963829402	71.2966761533188	9.02455506572356	14.0688686525545	18.0064313091461	70.3352555824363	42.2910704578307	6.58109359462212	13.0913273770203	7.06600227282909	67.8566327182979	17.3089890318645	73.4540331423636	43.9288985930746	37.4544397407007	30.1662329285251	84.4689012934425	66.9979660731656	24.105458113799	73.7610598112523	37.0163464379461	19.7967721162081	4.19522085412507	43.9320216251711	60.6694108493469	67.0349405233572	74.5788779291441
DRAXIN	0.232846266117459	1.71289441027915	16.9026969562937	39.5985350486562	6.72956381301588	35.3619263162079	0.193693019285318	0.443105608731844	4.77769895681351	16.6429420243602	13.5240383621382	7.63748542287807	6.87694024105339	8.41195327534156	2.49310379688905	0.185862269462573	4.92200828141267	8.20664979562671	16.0045124235949	5.6590765804407	17.2118414914837	8.89976678261893	0.194714937553799	13.7378379419858	3.39416395547241	0.196379866046953	48.7603891418344	17.7350334763869	2.12077420535309	0.560415916907452	0.0419037446627625	0	6.20512924299641	17.7544527377392	15.458309581236	4.65715137560501	94.0031830018854	0.777019886442853	0.62569705907454	17.8458545963597	2.58384981777849	7.05417031280634	23.7744342561497	1.11128793429789	0.135243081360797	6.89654546507601	5.83401626748817	9.34762741815123	22.4142418989877
AGTRAP	2.11282885004733	1.72696335820752	13.3136938615571	7.33293912668196	6.67361059452142	3.99478400182331	4.29624639490761	21.443763832838	8.67049350725211	4.74624094374962	7.22544754769673	19.7097279843762	7.53113334548271	5.27479646336024	10.8815786598706	8.1514153640993	10.661232298282	16.3419958242216	2.06871363133394	4.06304866675472	11.6551422892008	21.3639654359338	7.2636268388909	18.1267215213735	2.05322525930631	6.92974948258087	7.76224502387573	4.9798043787027	12.2564294250479	9.4923178960702	14.3220459863905	9.39841919744736	7.87057162841215	12.8882015027629	7.04154091102418	6.84187313561309	24.3173423660313	10.9335667638733	10.2736190040007	14.3640209224283	5.8614129079893	7.6726705127983	14.5761730642552	8.20144186944299	7.77217272699099	1.30372323794366	9.78891250037869	5.17301706088479	16.490682327259
C1orf167	0.52774665331746	0.323523294140275	0.199531278983791	0.572386353460487	1.2918846379634	0.241409324621648	0.439005719968108	0.652794991660724	0.43314667261956	0.431100232596356	0.305649388865013	0.158810826618342	0.604652683805763	0.465017401347979	0.607978756010161	1.05314326403435	0.431835261912504	0.562645327675072	1.55018239492172	0.777352208310757	2.91124495811703	0.640360127238021	1.8388412513255	1.25383266740335	0	0.22254773248743	1.45415191822876	0.556466183073775	0.300421257547805	0.762110459090331	0.427387246495032	0.278000065748386	0.35645933874361	8.0481024412032	0.844248142463462	1.50792077380392	0.700850174124851	0.535992296414315	0.405183992269931	2.0181791975369	0.963207594080193	1.77210165407929	1.45634636760369	0.352623169427467	1.68590832996537	1.46540979430349	0.386067523561068	0.167085341289303	0.214535203422725
C1orf167-AS1	0	0	0.173548418377363	0	0.289975763698424	0.167978501147333	0	0	0	0	0	0.276261124783888	0	0	0	0	0	0	0	0	0	0	0.127951063087413	0.181759870303675	0	0	0	0	0	0	0.330429421243304	0	0	8.40009921285539	0	0	0	0	0	0	0	0.137007954435657	0	0	0	0	0	0.116262059211903	0.149278831589325
MTHFR	8.2421470364673	0.913132063153674	14.6987204521926	13.5059017185477	17.1728719886093	13.08227597227	9.99521929015898	39.741065554162	17.4008169927673	19.1031922447696	20.1128531552992	16.9881995166767	8.41927087095661	11.1561968108071	16.5341326327728	20.6288473144867	14.1588397530114	25.0911080326816	17.3263077056377	13.3288338882157	28.5947319639334	22.9538764569976	7.30760272893646	20.8794776262403	7.38237293572349	9.38011082572225	13.9545788570892	18.4037881928933	17.854929505974	11.4362960977978	27.6373085124576	15.5882707471273	14.6706620380184	21.352532224206	10.6632892527875	10.2145162257813	33.3643358595867	15.603633536216	19.9561034754416	20.909922766333	10.5699806160292	24.5638494804843	18.08611925191	17.4597977262845	12.371869805766	8.82360068623031	20.1314822974646	14.0911675823897	12.4009956565044
CLCN6	4.96589604987198	1.80081306990378	25.8620906013523	45.8790948541395	28.5981456653621	35.7436382201561	23.7380002247579	48.5148594408013	29.4487005099488	38.2224184385507	41.8039208437783	20.0790087346903	16.2940240436174	14.6060014203769	26.0495361681864	29.8127810347913	23.1785846425954	49.0828384077051	32.2960292519788	22.2785920182667	50.4661624158934	26.9876574999088	7.66197204110969	37.5544847308758	14.6813268266072	11.5617354636575	30.0640971773873	31.3907868152564	24.7761760594136	11.7162788315358	45.1244573513139	21.4428086930111	21.3102163836928	36.4781991022469	25.1748226379697	16.5471288515274	32.8807893816967	22.2846917548927	34.8372157161442	31.1601427353951	32.2606637468998	22.9219856484045	29.8199525705006	23.6736555044045	14.8684651774277	19.4210576556515	35.9565414624236	31.1430394205779	23.917270652589
NPPA	0	7.50920674506304	10.4203428920008	7.30702286116727	6.04547685924839	14.2883712922358	0.424568180665586	11.6552600296787	0	5.62845618410568	10.3881416463753	0	0	1.34917325507166	0.207523841140233	3.87033283887576	0.208816768390578	20.9334499116109	39.5789247251997	4.51072500161751	0	2.786852991241	5.33510236266268	5.75984046144469	8.9278634043051	0.430457652808276	2.81265872516925	3.03905354940879	2.73938970418814	0	19.2888174650779	3.76400505687242	1.12822852718899	23.3502757881159	17.1461521183439	6.1249856930948	0	0	7.64124552564947	6.09939853273451	28.1694876926723	1.37105817260253	4.22535492993588	4.67693464920227	0	2.83443400392214	33.0433297548615	3.68426161209721	10.2080063872886
NPPB	0	0	2.2894664232268	0	1.53015459488321	2.2159875716329	1.3432665602979	2.3047124352472	0	0	2.40486123272848	0.728892346181218	0	0	0	0	1.32132644405337	0.303807908321726	1.42297109951925	0.594634181004191	0	1.46952700103104	2.02553038853634	0.47955852786337	0	0	0	0.600942792255976	0	0	0.435905479436788	0	0	51.7136051352623	3.87483663691387	1.38417755776154	0	0	0	1.54380256647744	2.47566119081866	0.361484263963003	0	0.924817586000448	0	0	1.32894747649543	2.14723543256335	0
SBF1P2	0	0	0	0.564268321750429	0.616239734458083	0.118992734221926	0.360649497417866	0	0.177918102980313	0.265616269590796	0.107612296345074	0	0	0.573027700295889	0.352562308801003	0.0865172300968176	0.177379431624912	0.24470534595197	0	0.159651497971546	0	0	0.0906380682014745	0.386265571930905	0	0	0	0.322690555113561	0	0.0782605845283159	0.351104754768198	0.228381042510272	0.319457957388868	15.8679158939339	0.520171471167049	0	0	0	0	0	0	0.0970537955577574	0	0	0	0	0	0.164715606073444	0
RNU5E-1	0	0	0	0	0	0	0	0	0	0	0	0	0	0	0	0	0	0	0	0	0	0	0	0	0	0	0	0	0	0	0	0	0	0	0	0	0	0	0	0	0	0	0	0	0	0	0	0	0
RNU5E-4P	14.290939582959	0	37.8219853117067	55.7990836670956	22.5697802745273	5.22973066905363	0	0	50.8267540689011	32.1030463834176	0	12.9013945274076	21.8313210669647	0	3.87377836795102	30.4194581020411	0	12.5472666136873	125.932942307454	24.5583916754731	0	0	17.9259439385466	19.8057672007572	41.6633625534238	16.0704190381756	262.514814349131	31.9100622687923	0	3.43955269001949	2.57184232867705	0	3.51004430681018	0	5.71538403944796	114.333066271103	25.3045848979856	10.3673033761805	16.4580672860142	22.7710878555422	75.1186338471261	19.1948144164355	19.7183230063674	0	8.30054411851889	26.45471736994	28.7495637415179	7.23925088692785	4.64754762348097
KIAA2013	10.8020512544159	5.12667574182908	39.5231265503096	51.4737051404275	56.7924736197798	38.6372055525328	21.449686567244	108.815582209423	38.1799451472954	42.2691741470174	36.84473162048	94.3716759091074	28.3454519187046	24.1790269424607	57.5222438544875	25.7281305190991	35.2130879656016	53.5609360737537	32.8554095139227	33.9392759951024	57.6658975397824	54.8593554386729	14.3509537982066	54.9494268312033	15.2380478708042	31.5922593100374	54.7272578527294	25.2868521483877	37.4046506393261	23.9017986383555	49.289072120455	32.1219572058603	42.8779566647218	25.5066712662625	23.202961111078	48.0888849296319	63.396430314368	65.7491157121496	44.4433026985938	39.8927805527755	57.5428730272611	45.7102966495223	92.3113201395318	48.5939354438602	20.3402544080743	24.1890131392319	71.7882764230859	41.8998397874916	38.840522961246
PLOD1	10.9599687027205	19.7610703817448	62.3392443188119	19.0192365381579	33.9564889694204	36.5098114753105	21.8093970699796	59.7485435205634	21.9592743143257	36.9305721553601	46.406589126298	59.3658154193491	18.3842703721808	32.9482310712237	97.9075637884763	14.9238318884074	55.3034725548098	25.2293051566301	32.3827565933452	30.6650164583647	57.614084947632	75.2939229212482	21.250555095069	54.3116258469743	18.7955019038002	23.743137902267	53.8846197874531	57.8619800788753	33.3969615611071	68.8169150988109	44.6108289643455	46.8661080765468	43.3081406577106	37.3604412609854	29.6512405054067	23.0262620041158	36.5299270707762	56.3108267590433	26.5432739312034	40.3202345111292	28.5695556047654	41.0836378737742	60.0445174254046	68.677093006707	41.9395913356744	18.4984113940182	83.5368390055998	44.7418363086819	56.0326512349754
MFN2	7.87579629156625	7.80710961183024	35.5105772364582	39.1840350421008	38.2676204146568	38.4487918252487	32.0604152841865	71.3027672403873	31.3574658677365	34.6998301911121	39.0972065567094	45.1309286770755	19.3269267995604	24.4364622396016	34.8390229613261	19.9967661111473	22.0528789599899	41.4680873762054	25.1029120878645	25.5052394072308	39.1936522215571	46.8669121372404	13.8493710579873	38.5178185656982	13.678805763094	22.659385061645	20.6235988603382	39.6823066061654	37.2020091651965	17.3422824706865	39.776353701681	20.4787767800133	36.1362388279774	29.6430313698653	29.0181116562161	25.2803787059141	32.3416035241012	54.1441890609823	31.3915842703731	36.6598049157625	37.3122000576077	26.9835251844621	33.2941783808901	27.7992900831516	10.0248901021002	25.1260360402401	48.4207480003535	32.0015350913246	32.6699800696913
MIIP	8.3080967444356	7.45330694299061	35.7400235942901	29.5379764656254	24.9619689672191	27.4741611185306	15.844926643202	42.9191213003553	19.791291906959	33.7676334618527	28.6690830402902	44.0870057583158	19.6567017051012	15.5339054678226	20.5978998650355	15.2043374419985	19.4826563064162	30.4230073157111	27.8561347039529	16.1923461596526	30.8517662250592	22.1288574986879	8.89625009357152	34.0610651814308	14.1782446122959	14.1848080131362	25.6838315350443	25.3380147047482	22.641831437278	15.3627663574071	24.2870895554614	12.809092004954	26.8012599676325	12.9788133412853	29.9039590295115	25.012348523379	31.215865099252	26.2839254684306	33.9546088637373	36.8082809717378	42.6053931780935	30.3923565142663	43.6165670186929	14.1584622134659	12.0050407669469	21.3813383918693	26.2378797060935	30.8713889293662	26.1949688810165
MIR6729	0	0	0	0	0	0	0	0	0	0	0	0	0	0	0	0	0	0	0	0	0	0	0	0	0	0	0	0	0	0	0	0	0	0	0	0	0	0	0	0	0	0	0	0	0	0	0	0	0
RN7SL649P	0	0	0	0	4.9243156962605	0	0	0	1.70607286385122	1.27350927801987	0	0	0	0	0	0	0	0	0	1.5309127278217	0	0	0.869136675808321	0	0	0	0	0	0	0	0	0	0	0	0	0	0	0	0	0	0.910528895116679	0	0	0	3.6220556153537	0	1.14047856164699	0	0
TNFRSF8	0	1.10313635289488	1.02053025874789	0.585509797136365	0.213145878773081	0.329259013791414	0.623709814199181	1.19854720137305	0	0.275615203139138	0.669979703346706	0.541506590867054	0.572699923057837	0.396399277460718	0.792640904250208	0.0598494060244775	0.368113505662299	0.338556137080454	0.792862176122478	0.441763903621162	0.496332134910876	0	1.44210112132414	0.623476407159197	10.4923473376933	0.632361714513732	3.30553806105936	0.334838009116394	1.46337711947473	0.270688826601743	0.809604090874201	0.473956565398416	0	21.9536695762349	0.539752952308831	0	0.796576649464394	0.848530601618128	0.431743632896491	0.931870331968673	0.131372217291231	0.268552842482483	1.24144740858557	0.171765700652759	2.35167566841564	1.66556457733095	0	0	0.146302653414931
RNU6-777P	0	0	0	0	0	0	0	0	0	3.36745241784101	0	0	4.1983309744163	0	0	0	0	0	0	0	0	0	0	0	0	0	0	0	0	0	0	0	0	0	0	0	0	0	0	0	0	0	0	0	0	0	0	0	0
RPL23AP89	0	0	0	0	0	0	0	0	0	0	0	0	0	0	0	0	0	0	0	0.82549215715876	0	0	0	0	0	0	0	0.834249993955354	0	0	0	0	0	0	0	0	0	0	0	0	0	0	0	0	0	0	0	0	0
MIR7846	0	0	0	0	0	0	0	0	0	0	0	0	0	0	0	0	0	0	0	0	0	0	0	0	0	0	0	0	0	0	0	0	0	0	0	0	0	0	0	0	0	0	0	0	0	0	0	0	0
TNFRSF1B	4.69051484459217	15.582895945287	15.7031459851221	9.25553884719778	6.09348223399096	6.81055449754999	12.9640511703499	31.9609565662973	11.7975525590559	7.04508838290506	17.4260140569547	21.8551945408704	13.2906401413496	18.998416402809	20.4250039940668	2.77784887379676	28.5998275902648	9.96341975676597	7.19997764383536	12.7035770294363	3.50559202963521	28.3652162581227	21.2568101759367	24.2647983553102	18.5268525912525	4.59397897332707	15.8426092301752	15.8790145752593	32.7793376028365	23.5433648925103	14.377265744219	14.5060650153686	13.3229315404071	17.9978832967161	8.53223027593607	3.11275080220805	13.6636720994946	20.8773012403338	10.8907274258961	18.8051334328458	2.84992170057034	5.08068142309039	16.2840571148402	8.57891930094539	37.4381344043308	0	13.1994243271611	5.80596352233758	7.97144219167726
MIR4632	0	0	5.31456468080187	0	4.43995677531685	5.14399737939702	0	16.0498662703772	0	0	0	25.3797925129329	0	0	3.81027380454198	0	0	0	0	0	0	0	0	0	0	0	0	0	0	0	0	9.87280014917356	0	0	0	0	0	0	0	0	0	0	0	0	0	0	0	0	0
RPL10P17	0	0	0	0	0	0	0	0	0	1.10827547928945	0	0	0	0	0	0	0	0	0	0	0	0	0	0	0	0	0	0	0	0	0	0	0	0	0	0	0	0	0	0	0	0	0	0	0	0	0	0	0
VPS13D	5.64260904180779	3.54344309040918	35.2161562554522	41.4839104304678	35.5760943310346	24.5823530389549	20.2863779390444	52.3431621941483	35.5582453350348	34.232307128977	34.2556085821039	15.8782571321522	14.5696316442667	18.5901106833256	28.4713756781608	23.5198598070842	27.3311870430472	40.5687128487341	19.0645787083318	25.1672159903422	29.9727443342742	37.0721584351012	15.1339344370755	60.1137513734185	17.8144577944146	17.5499375859892	20.3256847781877	44.9887626747996	45.7434720039597	21.1759055732806	47.0629313651013	23.1118030071442	29.022766196333	16.1185262759259	20.1117231126183	13.1182282178764	32.3130581420733	25.4949401978182	45.0758314343456	43.9983731446069	33.0717791221538	29.9456850487534	20.1664667110576	35.8314268121424	17.1702318630379	20.7887609532656	36.4252421966703	32.2921900117968	29.2172485420683
SNORA59A	0	27.6654985344428	17.0625497646797	14.6839693860778	28.509196136245	2.06436736936328	3.12839712069379	15.0291510909015	12.3465799357654	9.21618556461749	3.73386349292053	0	5.74508449130651	0	6.11649215992266	22.514401555787	16.9251485958679	7.07552628591388	0	15.2335888212521	12.4474874886859	6.84490208374984	15.7245122267953	22.3373314294254	0	3.17179323121888	20.724853764405	13.9956413459615	11.0099873278375	0	28.4256257380095	0	9.69880663723866	0	9.02429058860204	0	9.98865193341536	11.45859846841	19.4898165229116	25.168044471915	77.4249076933098	23.5725791079032	0	10.7692574159263	0	0	10.3168290938461	4.28639855147044	3.6691165448534
LINC02766	11.7459777394184	4.80040613839646	0.740156268330855	1.69860224252954	1.23670028901519	0	5.4282689765463	8.94102139263023	0	2.39873322914702	11.6619298135052	0	0.996863975660491	6.89988148712447	3.71458199666536	1.04176226376853	1.06792137259108	2.94652053550386	0	2.88356849418471	21.5983801173546	2.37539980988579	1.63707250580334	0	11.4146198776504	0	0	2.42846744815771	0	0.471171601372532	7.04614336623848	1.3749790162091	8.17407578298261	11.9416935537396	0	0	0	2.84035708936451	0.75150992173581	0.623865420699786	0	1.1686340588393	0	1.49491061846648	0	43.4872066355178	2.14816167433508	1.98335640737749	0
DHRS3	23.7436947836361	4.78538353028199	15.1257197913917	6.98480705932348	14.1775461866732	7.49867498493039	10.416716899175	43.9152955428349	16.8180440206102	52.3080802316128	58.6115653158985	6.90031912134458	2.36014281805024	62.3344912158286	45.8240980197449	3.95928935467533	24.4853255362334	26.3745023068444	8.59855082611348	11.7377234750483	8.07404593860708	41.143411443945	8.49973633880826	71.962429902365	9.9565361436347	7.406565815603	17.0279879577814	106.03400492162	59.6721475353788	24.1306882890129	4.03885338671331	7.36738400889964	46.4344410431504	29.7608066943838	15.6095837208251	1.95163128770019	31.5317444817004	28.9517638522297	7.95980494629423	9.01773948646222	1.78090644492949	18.8580632863226	8.75123297010902	10.8973242608724	9.35139536538686	25.2881508856325	30.5155074602843	15.4464812665601	38.7934700634229
RNU6ATAC18P	11.3195561053141	0	3.20978658939519	0	8.04467415725726	0	0	16.1558059817328	13.9357436898739	13.8699030279392	25.2867587045311	0	0	7.48056458257554	13.807526856063	2.25887065114166	0	4.25932671468875	0	8.33665346833599	0	0	0	16.8082889963993	0	0	0	65.2945168536344	22.0926478393571	6.12989588320304	0	0	10.4258741786441	0	13.5811105887872	0	0	2.46351763394387	0	5.41095156963379	2.47916283323848	0	0	6.48287971176552	59.1721956963723	0	3.10526341042497	8.60109016268655	11.0436775211429
MIR6730	0	0	4.83863351535693	0	4.04234870588549	0	0	0	7.00253787401622	0	0	0	0	33.8300159480655	0	0	0	0	0	0	0	0	0	25.3378684871094	0	0	0	31.7513057400918	0	0	0	0	3.14332325983001	0	0	0	0	3.71366091087061	4.91285590627291	0	0	0	0	4.88634963349491	0	0	14.0432061695338	0	0
AADACL4	0	0	0	0	0	0	0	0	0	0	0.13999685518597	0	0	0	0	0	0	0	0.497021972599718	0.103848298014546	0	0	0.117914447877301	0.502507307933792	0	0	0	0	0.412806628966774	0	0	0	0	12.9019777418302	0	0	0	0.245501017294851	0	0	0	0.12626090719576	0	0	0	1.56614015016912	0	0	0.137569243911622
AADACL3	0	0	0	0	0	0	0	0.0804802172209626	0	0	0	0	0	0	0	0	0	0	0	0	0	0	0	0	0	0	0	0	0	0	0	0	0	0	0	0	0	0	0	0	0	0	0	0	0	0.78287696285889	0	0	0
C1orf158	0	0.508729225409545	0	0.540034683446364	0.917426345540911	0.0759215679030288	0	0	0	0.847362815038627	0	0.74917364785333	0.42257577676196	0	0.562368018575033	1.04881993214151	1.07515626212231	5.15231161628028	2.68136920470746	0.662111420513257	0.915566464205303	0	0.115660578682453	0.410751799815226	0	0	2.28660375431132	0.154415980008673	2.69944039653408	0.149799052553474	0.149344824312241	2.33144276447941	0	15.1864363219104	0	0	8.8165018759011	0.120404200836357	0.079642232209118	1.05783906805325	0.181753287798515	0	0	0	0	3.84051062713864	1.0623862720399	0	0.202409526306938
PRAMEF12	0	0.727787431158757	0	0	0.0937477893022941	0	0	0	0	0	0	0	0	0	0	0.0789705558204597	0	0	0	0	0	0	0	0	0	0	0	0	0	0	0.106826264950241	0	0	12.6733237922346	0	0	0	0	0	0	0	0	0	0	0	0	0	0	0
PRAMEF1	0	0	0	0	0	0	0	0	0	0	0	0	0	0	0	0	0	0	0	0	0	0	0	0	0	0	0	0	0	0	0	0	0	4.28902154697659	0	0	0	0	0	0	0	0	0	0	0	0	0	0	0
LINC01784	0	0	0	0	0	0	0	0	0	0	0	0	0	0	0	0	0	0	0	0	0	0	0	0	0	0	0	0	0	0	0	0	0	0	0	0	0	0	0	0	0	0	0	0	0	0	0	0	0
PRAMEF11	0	0	0	0	0	0	0	0	0	0	0	0	0	0.409505161430964	0	0	0	0	0	0	0	0	0.1295461169904	0	0	0	0	0	0.151175977762539	0	0	0	0	14.1746931613495	0	0	0	0	0	0	0	0	0	0	0	0	0	0	0
PRAMEF30P	0	0	0	0	0	0	0	0	0	0	0	0	0	0	0	0	0	0	0	0	0	0	0	0	0	0	0	0	0	0	0	0	0	0	0	0	0	0	0	0	0	0	0	0	0	0	0	0	0
HNRNPCL1	0	0	0	0	0.477667307397403	0.830115979214862	0.419326598188233	0.287784198263672	0.413730191851046	0.308831615040092	0.500482584588995	0.455075644705734	0	0.666258397566251	0	0	0	0	0	0	0	0.917482466252183	0.21076947605581	0.598813823152144	0	0	0	0	0	0.181986914815846	0.544305254746465	0	0.185716629989957	0	1.20960508771385	0	0	0	0.290265736966741	0.24096389265124	0	0.225688588082722	4.17319005425766	0	1.75672891397225	2.79944099152804	0	0.57454372118475	0.245901990660369
PRAMEF2	0	0	0	0	0	0	0	0	0	0	0	0	0	0	0	0	0	0	0	0	0	0	0	0	0	0	0	0	0	0	0	0	0	0	0	0	0	0	0	0	0	0	0	0	0	0	0	0	0
PRAMEF4	0	0	0	0	0	0	0	0	0	0	0	0	0	0	0	0	0	0	0	0	0	0	0	0	0	0	0	0	0	0	0	0	0	8.52792680957276	0	0	0	0	0	0	0	0	0	0	0	0	0	0	0
PRAMEF10	0	0	0	0	0	0	0	0	0	0	0	0	0	0	0.152410952181679	0	0	0	0	0	0	0	0	0	0	0	0	0	0	0	0	0	0	0	0	0	0	0	0	0	0	0	0	0	0	0	0.616980205481159	0	0
PRAMEF7	0	0	0	0	0	0	0	0	0	0	0	0	0	0	0	0	0	0	0	0	0	0	0	0	0	0	0	0	0	0	0	0	0	25.207044706207	0	0	0	0	0	0	0	0	0	0	0	0	0.188934701477664	0	0
RNU6-1072P	0	0	0	0	0	0	0	0	0	0	0	0	0	0	0	0	0	0	0	0	0	0	0	0	0	0	0	0	0	0	0	0	0	0	0	0	0	0	0	0	0	0	0	0	0	0	0	0	0
PRAMEF29P	0	0	0	0	0	0	0	0	0	0	0	0	0	0	0	0	0	0	0	0	0	0	0	0	0	0	0	0	0	0	0	0	0	0	0	0	0	0	0	0	0	0	0	0	0	0	0	0	0
PRAMEF6	0	0	0	0	0	0	0	0	0	0	0	0	0	0	0	0	0	0	0	0	0	0	0	0	0	0	0	0	0	0	0	0	0	0	0	0	0	0	0	0	0	0	0	0	0	0	0	0	0
PRAMEF28P	0	0	0	0	0	0	0	0	0	0	0	0	0	0	0	0	0	0	0	0	0	0	0	0	0	0	0	0	0	0	0	0	0	54.1082252745306	0	0	0	0	0	0	0	0	0	0	0	0	0	0	0
PRAMEF27	0	0	0	0	0	0	0	0	0	0	0	0	0	0	0	0	0	0	0	0	0	0	0	0	0	0	0	0	0	0	0	0	0	8.05926313796295	0	0	0	0	0	0	0	0	0	0	0	0	0	0	0
HNRNPCL3	0	0	0	0	0	0	0	0	0	0	0	0	0.230166800916866	0	0	0	0	0	0.531082518956051	0	0	0	0	0	0	0	0	0.112142197395158	0	0	0	0	0.111018797263369	2.7572281373421	0	0	0	0	0	0	0.131995490857716	0.134913473318823	0	0	0.525073955836725	0	0	0	0
PRAMEF25	0	0	0	0	0	0	0	0	0	0	0	0	0	0	0	0	0	0	0	0	0	0	0	0	0	0	0	0	0	0	0	0	0	0	0	0	0	0	0	0	0	0	0	0	0	0	0	0	0
PRAMEF34P	0	0	0	0	0	0	0	0	0	0	0	0	0	0	0	0	0	0	0	0	0	0	0	0	0	0	0	0	0	0	0	0	0	0	0	0	0	0	0	0	0	0	0	0	0	0	0	0	0
PRAMEF35P	0	0	0	0	0	0	0	0	0	0	0	0	0	0	0	0	0	0	0	0	0	0	0	0	0	0	0	0	0	0	0	0	0	0	0	0	0	0	0	0	0	0	0	0	0	0	0	0	0
HNRNPCL2	0	0	0	0	0	0	0	0	0	0	0	0	0	0	0	0	0	0	0	0	0	0	0	0	0	0	0	0	0	0	0	0	0	0	0	0.847748884857412	0	0	0	0	0.433210114458628	0.221393476544815	0	0	0	0	0	0	0
PRAMEF36P	0	0	0	0	0	0	0	0	0	0	0	0	0	0	0	0	0	0	0	0	0	0	0	0	0	0	0	0	0	0	0	0	0	0	0	0	0	0	0	0	0	0	0	0	0	0	0	0	0
PRAMEF26	0	0	0	0	0	0	0	0	0	0	0	0	0	0	0	0	0	0	0	0	0	0	0	0	0	0	0	0	0	0	0	0	0	0	0	0	0	0	0	0	0	0	0	0	0	0	0	0	0
HNRNPCL4	0	0	0	0	0	0	0	0	0	0	0	0	0	0	0	0	0	0	0	0	0	0	0	0	0	0	0	0	0	0	0	0	0	6.08901254544582	0	0	0	0	0	0	0	0	0	0	0	0	0	0	0
PRAMEF9	0	0	0	0	0	0	0	0	0	0	0	0	0	0	0	0	0	0	0	0	0	0	0	0	0	0	0	0	0	0	0	0	0	0	0	0	0	0	0	0	0	0	0	0	0	0	0	0	0
PRAMEF13	0	0	0	0	0	0	0	0	0.192125322505768	0	0	0	0	0	0	0	0	0	0	0	0	0	0	0	0	0	0	0	0	0	0	0	0	2.14187623936853	0	0	0	0	0	0	0	0	0	0	0	0	0	0	0
PRAMEF18	0	0	0	0	0	0	0	0	0	0	0	0	0	0	0	0	0	0	0	0	0	0	0	0	0	0	0	0	0	0	0	0	0	5.06092092553261	0	0	0	0	0	0	0	0	0	0	0	0	0	0	0
PRAMEF31P	0	0	0	0	0	0.228872239345892	0	0	0	0	0	0	0	4.95976163790019	0	0	0	0	0	0	0	0	0	0	0	0	0	0	0	0	0	0	0	26.705494117991	0	0	0	0	0	0	0	0	0	0	0	0	0	0	0
PRAMEF5	0	0	0	0	0	0	0	0	0	0	0	0	0	0	0	0	0	0	0	0	0	0	0	0	0	0	0	0	0	0	0	0	0	18.2457968948999	0	0	0	0	0	0	0	0	0	0	0	0	0	0	0
PRAMEF32P	0	0	0	0	0	0	0	0	0	0	0	0	0	0	0	0	0	0	0	0	0	0	0	0	0	0	0	0	0	0	0	0	0	0	0	0	0	0	0	0	0	0	0	0	0	0	0	0	0
RNU6-771P	0	0	0	0	0	0	0	0	0	0	0	0	0	0	0	0	0	0	0	0	0	0	0	0	0	0	0	0	0	0	0	0	0	0	0	0	0	0	0	0	0	0	0	0	0	0	0	0	0
PRAMEF8	0	0	0	0	0	0	0	0	0	0	0	0	0	0	0	0	0	0	0	0	0	0	0	0	0	0	0	0	0	0	0	0	0	2.70029002402579	0	0	0	0	0	0	0	0	0	0.169016740033123	0	0	0	0	0
PRAMEF33	0	0	0	0	0	0	0	0	0	0	0	0	0	0	0	0	0	0	0	0	0	0.685392040006571	0	0	0	0	0	0	0	0	0	0	0	31.0106429439009	0	0	0	0	0	0	0	0	0	0	0	0	0.413216870161953	0	0
PRAMEF15	0	0	0	0	0	0	0	0	0	0	0	0	0	0	0	0.122330260463972	0	0	0	0	0	0	0	0	0	0	0	0	0	0	0	0	0	14.0226857279838	0	0	0	0	0	0	0	0	0	0	0	0	0	0	0
PRAMEF14	0	0	0	0	0	0	0	0	0	0	0	0	0	0	0	0	0	0	0	0	0	0	0	0	0	0	0	0	0	0	0	0	0	6.42299849759062	0	0	0	0	0	0.111851434411177	0	0	0	0	0	0	0	0	0
PRAMEF19	0	0	0	0	0	0	0	0	0	0	0	0	0	0	0	0	0	0	0	0	0	0	0	0	0	0	0	0	0	0	0	0	0	10.8967953677874	0	0	0	0	0	0	0	0	0	0	0	0	0	0	0
PRAMEF17	0	0	0	0	0	0	0	0	0	0	0	0	0	0	0.147291953154031	0	0	0	0	0	0	0	0	0	0	0	0	0	0	0	0	0	0	13.2584582421748	0	0	0	0	0	0	0	0	0	0	0	0	0	0	0
PRAMEF20	0	4.19955636874364	0	0	0	0	0	0	0	0	0.188930509628469	0.343579081954928	0	0	0	0	0	0.143206390873357	0	0	0	0	0	0.452100449703417	0	0	0	0	0	0	0	0.400959260385877	0	31.340982682318	0	0.652461858119287	0	0	0	0	0	0.170393381415317	0	0	0	6.34067793154354	0	0	0
LRRC38	1.31835236005157	0	0.14953341583437	0	0.124924983069339	0	0	0	0.216406843892568	2.58461292587059	0	0	0	0	0	0	0.323627463926357	0	0	0.194188653206166	2.61810622455756	0	0	0	0	0	1.45303402776271	1.56999076353222	0.128652988455666	0.190381145204031	0	0	0	12.0628731008717	0.63269934016029	0	0.700311390165653	0	0	0.378117695018228	0	0	0	0	0	2.92856649851734	0	0	2.95830983413457
BRWD1P1	0	0	0	0	0	0	0	0	0	0	0	0	0	2.03648793218364	0	0	0	0	0	0	0	0	0	0	0	0	0	0	0	0.556261890569189	0	0	0	0	0	0	0	0	0	0	0	0	0	0	0	0	0	0	0
PDPN	0.462614715391175	0	9.96964736722315	1.00349039955212	1.38816021111201	1.01575561956262	0.641376264291146	4.22569988667067	1.39219595714862	2.83421946146856	2.5261747073765	0	0	3.66864483709801	1.69288399138944	0	3.5961323156338	3.71355380142273	1.3588663858371	1.07890733785654	61.7572673029165	1.96465492773397	7.73712174310078	17.5854513201066	1.34869261030776	7.67322408890501	0.849791683892519	4.3040278215258	10.3080647475447	7.18158560041835	0.416267978744599	1.94952514410441	1.19305525400076	18.3425959252747	3.33024805104062	0	6.96268589046272	9.59821558862998	1.8646852603523	4.57018866051346	0	1.58791738720624	17.2342504830403	18.1046701419079	34.9308034121647	0	0.423026172717726	1.58181635241747	5.71697252847942
RNA5SP41	0	0	0	0	2.68155805241909	0	4.70808279549956	6.46232239269314	4.64524789662462	0	2.80963985605901	0	0	0	0	6.77661195342499	2.31559188710344	2.12966335734438	0	8.33665346833599	0	0	37.8633799362041	0	0	0	0	2.10627473721401	0	0	6.11130850378704	5.96278028811472	0	103.573500525504	0	9.70294763262543	0	7.39055290183161	0	5.41095156963379	12.3958141661924	20.2717511988758	0	0	9.86203261606205	0	3.10526341042497	2.15027254067164	0
PRDM2	15.9093495677728	6.35219905926783	50.1285621622573	63.8209788471647	42.3253116491273	61.8777251367291	29.5157093902975	67.880712446035	43.8115387998048	39.1479060539341	52.036855424362	38.0321252204086	35.6959987417367	57.963931625014	29.6837177879246	28.0926745037388	34.7075912614173	65.8698266924847	57.0001342825278	33.300820665608	71.7106557436627	72.8669060055325	16.2580198923863	55.8263552282495	39.8210661043435	33.7650935572765	39.5106064991276	47.8908987878545	60.6713501086877	29.1903812473502	49.9534988970175	40.7448464638465	43.4586095443568	30.1674532566045	39.8083326669597	42.5266790226412	74.0859310663352	39.5899440105501	42.9118150971057	54.2103239582092	37.9157802749997	32.6854845871739	68.020361702822	63.1512488703508	43.9534442749366	38.6539677034004	77.7259684385298	46.5053771615607	61.0397493421752
KAZN	1.40228555792383	6.37144814732621	10.4554282216035	6.97824038164735	4.68982447262905	5.04861445540675	6.07261155376231	2.35459798579368	11.8815788732496	15.489309274329	7.8007035570712	4.46801542074721	3.52829431385289	4.30645200608732	8.73696333204537	2.41972962175327	7.18835905732413	16.0313251848348	8.2138080696925	2.2022058088705	2.73018484600326	10.5844113606729	4.77680276188303	8.27996204558556	2.88577402967438	4.86982395096231	7.27313771356898	4.91160169601421	12.1348172020235	10.8249125785462	2.04856704968215	3.04162024797771	4.68005907574691	24.9069608406569	5.39373905021495	2.19191407198775	5.91535750862001	2.29786118121402	2.99237587018441	7.01862101867794	2.20405803976657	5.00413151212508	4.95092092800568	4.48796759266884	1.94038693679662	9.1618068813645	4.050509177278	1.9116636541238	9.09390270914891
RNU6-1265P	0	0	0	0	0	0	0	0	0	0	0	0	0	0	0	0	0	0	0	0	0	0	0	0	0	0	0	0	0	0	0	0	0	0	0	0	0	0	0	0	0	0	0	0	0	0	0	0	0
KAZN-AS1	0	0	0.113431926357213	0	0.094764647758687	0.109791406628138	0.332761625154273	0.11418729210322	0.16416026506616	0	0	0.541696061332718	0.30554683088824	0	0.243974844727496	0.159654258758088	0.16366324744398	0.225783064127133	0.352506486514916	0.0736530791026885	0	0	0	0	0	0.168688793262865	0	0	0.0975926098572021	0	0	0	0	32.9420265842139	0.239974137415589	0.342896329914335	0	0	0	0	0	0	0	0	0	0	0.548690700582439	0	0
TBCAP2	0	0	0	0	0	0	0	0	0	1.07427929894314	0.870471243748344	0	0	0	1.42593068758933	0	0	0.65980367819565	0	0	0	6.38297617625752	0	0	0	0	0	0	0	0	0	0	0	80.221806388619	0	0	18.6291422561857	0	0	0	0	0	0	0	0	0	0	0	0
TMEM51-AS1	0.286463334161043	0.526829839292821	2.19320672244567	0.310693970695707	0.542896243135711	0.41932192786198	0.43687296298338	3.24357524587734	0.783713417788502	3.59779932590179	2.37011296635731	1.2499471854834	0.328208284644922	0.378620407336572	1.18416677747438	5.16391452371156	1.07434335027642	6.21592046151813	1.85118164587921	0.773575712296107	1.10616609771668	2.08554270454518	1.45727209277976	2.72234477756765	3.34058532124671	2.65759873846052	1.8417476326173	1.29704866261413	1.95684064425275	0.482623278980434	4.40776785972212	1.55929717548544	1.60067167085806	11.7950779225361	2.00489542852096	1.71886343679934	1.77531540251465	1.51703963209456	5.08601427864802	1.36934630050868	0.104566710998533	1.19703734215361	0.988139464112625	8.4491853722747	1.33108199344828	1.59086248278266	5.13420149275643	1.1790310890762	1.11792676485636
TMEM51	2.29881065677625	0.939489673198235	18.2518963970702	8.31085547618343	11.3756533287162	10.7959587538104	9.77379475777076	68.827487288755	9.85299006491379	28.0109446874567	18.766084257538	27.209375410797	4.09703076323735	9.45265265394263	16.0974704298233	28.0340180229936	17.5562837981998	38.5404359409314	20.2573097545502	10.8166029976232	20.2897383193594	26.0338724472201	16.8739895280927	26.7009959964248	8.93584183451449	13.7869546708209	19.7062059028838	16.9198423707031	27.4183777362888	11.1577982705726	35.4404009903486	29.8698524620439	25.5019304864761	23.371142879973	15.9356552306324	14.4503683912156	26.4578769710841	21.1237280587055	42.2114862474181	15.628414185037	6.93678179702385	10.5208395967356	22.2029374334432	36.717489627562	13.7971510817204	5.67393402036247	57.0366680126628	10.4804168336221	17.0700810835628
C1orf195	0	0	0.579943551930079	0	0	0	0	0	0	0	0	0	0	0	0	3.26505811470924	0	0	0	0	0	0	0	0	0	0	0	0	0	0	0	1.07735386243218	0.376748941696978	0	0	0	0	0	2.9441980833657	0	0.895869217019989	0	0	0	0	0	1.6831749791749	0	0
MFFP1	0	0	0	0	0	0	0	0	0.66080286980153	0	0.399681162622479	2.18051738491395	0	0	0	0	0.988203298299072	0.302952111396876	0	0.592959155142208	0	0	0.673274889710671	0.956415317541594	0	0	0	0.299624997829036	0.392844618270259	0	0.434677576677811	0	0	22.100542717766	0	0	0	0.350444057786382	0	0	0	0	0	0	0	0	0	0	0
ZBTB2P1	0	0	2.01359282937214	0.770173687606564	0.841109823895427	0.649655983733371	1.4767588892716	3.71616986453524	0.971366537389413	4.71303899474228	0	3.73953464562538	0.903988449977836	0	1.44364411227988	1.65323141858919	0.484212796268006	3.56266665162372	0	1.08954710183998	0	3.23113390288812	0.494850074217988	1.05443303642008	0	0	0	0.660663815088868	0.288736727714165	0	3.8338022290838	2.49375076231713	0.436030348672072	0	0	2.0289807678989	0	1.03029101875085	4.08896081640105	0.282870656590586	0.518417072789	1.8545714412015	0	1.69454153956604	3.09337047895114	0	0.974011193953175	0.899285824463087	1.44333777126738
FHAD1	0.0892834960278581	0	4.93687988115098	5.6939322653915	10.4273971186336	2.05840238750725	5.45887585043202	10.2453422018011	2.16173621366545	8.6425580835554	1.88369841189118	8.38263197719882	2.69375144754426	2.24212470659312	3.14016551810477	35.5447982703467	11.8170232757945	26.893299066454	3.06841686840496	2.25213342525117	7.535566029855	3.98132219599912	4.72238845914595	9.22729780000691	11.3228037240074	5.98640365576711	4.18219618330516	0.963573401843006	14.8553862599629	1.5471943377206	21.3058207126951	14.8620145002319	6.21693126735298	24.9166863232187	1.92818891451895	8.41856682533921	19.6824416699677	6.54828189820754	9.5882219409345	8.66386099431484	4.53664533451341	3.37776768072638	0.739148382901708	7.90020276940609	1.55574430960135	9.17289692483667	7.34787046746402	5.37643701168948	11.258643286246
FHAD1-AS1	0	0.67715874029554	3.23666402943522	0	0.610583427716681	0.101057597469635	0.153145366294833	0.210207588296943	0	0	0.0913924719684252	0	0	0	0.374278103183673	0.587815615498378	0.828541895836366	1.2469333280683	0.324464907716467	0.338970209461327	1.21869120662175	2.01048331735261	1.15465017317531	0.109348611184305	0	5.27917147147799	1.0145500071464	0.205539853583203	0	0	27.0354053487983	1.93958392624666	2.98438549757774	10.1071725150492	0.22088440732166	0	0.488977485951412	0.0801337459028441	1.1661110476403	19.4489291442505	0.0806426557671777	0.247276192160199	0	7.16979353629719	0	2.04480907207266	1.11109425087992	0	0.269423050636578
EFHD2	26.8448588851164	24.8923980499327	162.989770956526	53.1419844448529	183.622174482895	140.670261405957	120.661807809048	300.203437891503	191.259924545594	145.94597250867	91.3809306933542	183.694678196079	90.6335823300983	106.144901393483	145.931682322259	93.1851000462091	132.627490023098	163.571424723703	115.297721449602	195.381679628073	184.423232152811	202.008349420342	80.5512029651082	167.21793302432	153.894661996861	111.49091029642	53.4560553291836	98.3075057004888	187.010471418007	78.9169666131543	176.354902537855	105.522856843022	126.660793770609	92.885074958251	89.858287344754	260.662374563277	121.629772714074	91.9065126450347	125.871090766755	108.805182223719	65.8103264169771	75.3450752678814	114.854951686655	131.781031552108	66.4305582965916	87.6951957014586	194.070385075841	162.583175996474	93.3177675938089
CTRC	0.164122188721895	3.62201186669707	1.21000568242202	0.640816349894867	4.51006806519409	1.44144170034209	2.59397383995511	1.21806335079042	1.75113709109048	4.52474226686647	0.814739091191387	2.22246245088847	1.88038941145261	2.60305606491001	1.93522089010473	2.16158940001584	0.268590043752451	3.02604190510977	4.33877492876671	3.44488329150232	0	3.58458265884574	0.274490480444775	0.974813200480235	1.43543023439875	0.968931380424026	1.80888760964086	0.794010545495837	0.880883281277841	0.118503107321946	4.16456811189737	0.518725933763641	1.14885171110066	28.532521893259	0.787649824557858	4.78322167247139	0.87182032378934	0.214311180902955	1.89010247327181	1.41216048716541	0.359453698187033	1.69004012471247	0	1.12794289558711	0.285979125530367	7.29156723374746	2.07106715544565	3.18003268934815	1.36103892505041
CELA2A	0	0	0	0	0.356599556674559	0	0	0	0.308867700828892	0.230556320905507	0	0	0	0	0.153012970425978	0.150194822755305	0	0.566414744152158	0	0	0	0	0.157348641110789	0.22352036716739	0	0	0	0.280097101327999	0	0	0.203173850850063	0	0	10.3300759246964	0	0	0	0	0.433392160263706	0	0.32968459006858	0	0	0	0	0	0	0.142974013566712	0.183576601322487
CELA2B	0	4.35316333047133	0.447465073193809	0.513449125071043	0.747653176795935	0.43310398915558	0.656337284120712	0	0.323788845796471	0.483388614845362	0.195841011360911	0.356146156726227	0.602658966651891	1.56425884645989	0.160404901364431	0	0	1.18755555054124	0	0.435818840735991	0	2.87211902478944	0	0.702955357613387	3.45038199200197	0.332720891059537	0	0.440442543392578	0.577473455428331	0	0.85195605090751	0.415625127052855	0.436030348672072	7.21940893932085	0.946647459949972	0	2.09561779693462	0.171715169791809	0.227164489800059	0	0	0.176625851543	1.63298741253561	0	1.37483132397828	8.76346745173996	0	0.599523882975391	0.192445036168984
CASP9	4.12264721315197	1.19714057047883	13.9052170600749	7.90725295212843	19.7897864620072	12.9229632399086	5.05388428380063	13.5023168003718	12.3770421751211	16.4173690851205	8.99415362538382	9.69624640890756	6.38076189848657	12.331786670004	12.0426057443609	14.5053878309695	7.67894041437812	18.125379312346	9.94270335925236	7.15118419311285	34.1130611760533	10.8603874397701	3.53823907688147	10.7612605998203	4.74435709471518	3.84299259595773	11.3595326763336	23.6595134934046	9.05205259142002	4.81759325343401	10.4259920555213	10.7440949051739	9.71274359333696	29.7805756872535	11.8451307099586	15.8094145807723	10.0853346528316	7.36670788392857	24.8635823869185	15.2988519659555	10.1222679885101	8.45169281573929	15.2686957422621	12.7375236697765	3.40276623571851	13.254973212496	13.3333610547456	13.4370608605341	15.0831399433525
DNAJC16	1.33513390942044	1.71879542453854	14.8029524934959	22.6767267501451	18.5661020966683	16.1967134582859	7.38569148568792	19.0937741091128	12.820949292167	11.615213664995	13.8191757348636	11.4504961355013	6.67967548703114	10.6761625322499	12.9201343207615	14.0409795805579	11.716954440769	25.7220954186599	14.824291235071	12.9550115076235	15.2457373328667	11.9072359499635	5.66618649153328	15.8998601574955	7.59019567713898	7.60074706348375	8.82917978892323	16.0736582100577	18.8921422169441	6.41075101398003	21.1201626243805	13.5034725384936	13.7975115458637	13.4380659913389	12.0942145036549	9.49898516925131	20.3902412467711	15.4002217616508	21.4110556541164	17.5829070303451	10.6439264745042	16.6476104635518	6.90820612158149	16.3253038263057	5.00184604128897	5.19022832903179	41.2412923758018	19.833332454435	16.9337248455689
SCARNA21B	0	30.0368269802521	9.26252701511184	10.6283968889706	11.6073155697569	2.24131314388013	6.79309089064937	6.99315601780722	10.0536436619804	7.50460824547424	6.08086340275629	33.175014499048	3.11876015242353	21.5867720811465	3.32038145824373	11.4072967882654	6.68213658849848	0	0	6.01430000215668	40.5432449631484	7.43160797664268	8.53616378026029	2.42519598376618	0	0	22.501269801354	6.07810709881758	0	0	8.81774512689273	4.30172006499705	4.51291410875595	0	9.79780121048221	0	21.6896441982734	1.77725200734522	4.70230493886121	11.7108451828503	16.0968501100984	5.48423269041014	0	11.6923366230057	0	0	13.4413544765538	9.30760828319295	7.96722449739595
AGMAT	10.8971300212547	0	1.78067966849484	0.480767549097215	1.57514460074246	1.52076174544371	1.07548127186371	13.9185270015161	0.303179345757083	1.47101637121843	15.5869196538072	0.66695415973674	2.68042068027354	27.0968043732647	12.766571681131	2.72743121916523	0.755653572204998	1.38995799090004	1.30205303839694	1.49628788421992	1.83394322935082	8.06791689871386	0.849479303496016	1.20672110339254	0	0.623085713919572	1.01782803624865	0.549877217340525	1.53203054685687	0.266718140744645	1.49574028808358	2.33502090765591	45.4547902478036	13.5197719587411	1.10799044383482	0.949917005714218	6.37724595167327	1.20588989189821	0.638115694449664	1.76577094841038	4.44967674915663	3.96920233490104	3.05809209791805	0.634672876466866	0.965491399892343	1.025707943261	22.4963541804681	0.35085222392219	1.44156566027196
CHCHD2P6	1.27883128259141	4.7037536658113	5.8020303450365	3.32880439475589	6.05900141598049	4.91384089709737	3.19138498218427	8.76100082767795	6.29758439676626	8.61826748548124	1.90452097625477	11.54487206032	5.86075733341335	3.38047884939655	4.67973225658512	7.65590388474188	5.23209799994289	8.1803847529313	4.50766683874554	8.94744854906978	0	4.65514593615201	5.34703771470444	7.59569211917821	0	17.2568258128061	0	4.28322983473722	1.87194415417372	0.46168492483483	8.9755571202152	10.7783589995452	8.48064396276286	35.1037703123353	1.53433128575784	6.57716584493402	0	5.00970364486572	6.62740964537486	4.27913060372605	3.92118148344431	8.01573159821318	0	7.32405873476865	4.45666798309739	14.2038750979544	15.4360073779962	5.3444134064568	5.61448706192332
RNU7-179P	0	0	0	0	0	0	0	0	0	5.1502213449333	0	0	0	0	0	0	3.43933500878599	0	14.8156402714651	0	0	0	0	0	0	0	0	0	4.10175998488064	0	0	0	0	0	0	0	0	0	0	0	0	0	0	0	0	0	0	0	0
CD24P1	0	0	0	0	0	0	0	0	0	1.55651133980207	0	0	0	0	0	0	0	0	0	0	0	0	0	0	0	0	0	0	0	0	0	0	0	0	0	0	0	1.10584569345925	0	0	0	0	0	0	0	0	0	0	0
DDI2	6.99408769210346	2.93511447745936	18.8475463487002	21.8712125174579	22.5290071454388	18.4230124570866	10.5427342612312	30.0138737502647	15.7956737887359	15.9319377981875	28.987878968195	25.0866334709321	12.9790412649717	23.8858395297627	23.7236320152559	9.61068032908548	16.6312662175554	32.4993133789521	15.7183504932936	13.8801035934155	18.798997363435	22.0421809916516	9.16561648798519	24.4789859028198	12.3163167344659	12.391298634297	19.659509828084	20.6654643148745	30.9885306001773	11.5066001471008	16.2192060143207	14.2919686179817	32.4256843912092	3.00650619442977	17.1771272658725	18.347797510601	20.6958175056607	25.0694982609429	18.8663671631433	17.8159734839552	27.5932574103146	28.7916962287366	30.5052722483136	19.1947112635186	7.4430893228959	9.38449491198397	42.7000492841965	24.4498594990427	19.2801860681769
RSC1A1	0	0	0	0	0	0	0	0	0	0	0	0	0	0	0	0	0	0	0	0	0	0	0	0	0	0	0	0	0	0	0	0	0	0	0	0	0	0	0	0	0	0	0	0	0	0	0	0	0
PLEKHM2	24.3367718103608	47.8089795670196	96.6919093703801	75.9465031688899	69.7075361744472	76.5863315685793	42.6745453386948	127.728568065932	73.0879303793062	133.596791520384	79.2149888202956	125.206567111657	67.9126243157152	78.5875471265737	82.3107624191624	36.3135040477921	62.4571257328451	90.6899676867382	62.631381079856	62.9362888469516	127.232953875644	99.9150390280116	36.1351877490458	95.4356271502377	79.8195044564868	31.8376226228008	48.7690801693595	111.770126185804	87.1708333893744	75.1310130403385	84.9566493478804	57.9806100681267	74.174521200517	54.4048999494756	64.8683645696416	67.3244678021838	107.976022641622	74.0908589612664	67.201784177049	103.44485484448	101.393801854611	158.919814891114	188.88379077217	62.8795422841466	59.9952245431409	67.576636532793	76.5491748652633	79.4321287448107	116.896952561575
SLC25A34	3.59628198013349	0	7.18692180022159	7.13229749289817	5.27394506115377	4.79418090092993	2.2792875367068	5.96380591093206	6.74660329623612	33.573641841147	7.39613703271136	8.34841587153994	4.3165583895137	8.37473632267369	6.54526962110357	1.84539852176852	1.54141557014495	13.4676644128767	7.54541296030279	3.72064994141808	32.3082778915443	6.23382334769308	0.930845900543663	1.83088492483247	0	0	5.66239264024488	6.24562832502825	4.51218174490165	5.44063457258924	8.87586088267213	4.69091103552704	6.24615433866162	1.56694481022707	7.807714565573	3.22947118629325	10.9162978589273	3.87609185544434	20.7081733377052	11.460583462346	6.52618448641898	20.7014175851311	11.3418754260711	5.00199421739128	1.79041095426411	3.80415348639041	9.20787814151779	5.79053321392971	12.1131409000253
SLC25A34-AS1	0	0	2.02934864180854	2.32860025736445	0.423845638958259	1.4731635687475	2.23247118472045	3.06429371672304	1.46845082178118	0	1.77636072276657	0	6.83296434020806	0	1.45494023209428	1.07110767964933	1.464004886369	1.34645382843056	0	0.988265258570346	0	0	0	0	0	0	0	0.998749992763452	0	0.322962693898543	0.482975085197567	0	0.659163250105199	57.2977033423563	0	0	0	0.389382286429313	0.515119476870555	2.99338244110414	0.3918551583053	1.6020711041365	0	0.512340258911046	0	0	1.47244884719682	0.679741867317169	0.872778896428351
TMEM82	8.31905006908219	2.91417586779993	0.224662817414355	0	0.563071441360349	0	0	0	0	0.24269927335791	6.29297021121464	0	0	16.7548057733085	4.6710841027268	0	0	0.298123352864563	0.698172930325453	0.145876992429303	0	7.210153269092	0.331271775256117	0	0	0.334104345908017	0	0	0	0.143016743867754	0	0	13.5731443049209	68.8695590812344	0	0	0	0	0.228109040693198	0	0.173524217711079	0	0	0	0	0	7.17244833468222	0	0.96622611714781
FBLIM1	3.28451840564446	6.28212193795207	114.743784443698	96.6106864993763	48.1792965271914	40.313759282937	16.1747693925827	88.5810477272845	54.4543481883104	59.8045927904873	54.1328681069701	24.4328869009052	35.9255938495674	12.8498597311353	38.3549464700827	15.5208450899865	18.8131862121596	61.8444253881451	52.5613015928145	40.542270527064	34.3528912351507	53.0853541517018	11.6457522867445	26.531677505693	11.4906998538517	22.382610749562	7.24012358581835	35.6430481788855	40.3218749881211	34.5773465091823	26.9538060647376	19.3780081070885	19.8937468641552	25.244701748402	50.7567086380761	26.5777361263227	61.0659943527577	24.9901810639808	19.8207935138393	44.715278013733	1.72646825665654	48.2333496406254	34.8050380806486	30.6994377341339	29.9895549398108	7.29617578577982	49.8091102452239	39.4323709538474	44.5421135139408
RPL12P14	0	0	1.32321814501598	1.51834241271008	1.6581879385367	0.640375183965751	0	1.33202971767757	0.957489872569565	0.714724594807071	0	1.05317506346184	1.78214865852773	0	0	0.465603950541445	0.954590941214069	0.438971426717922	0	0.429592857296906	0	0	0.975561574886891	0	0	0	0	0.868301014116798	1.13844766927299	0	0	0	0	21.348823577706	0	0	0	0	0	1.67297788326432	0.5110111146063	0.522307875277156	0	0	2.03278631473932	0	1.92019349665055	0.886438884113614	0.56908746409971
UQCRHL	4.45772427358355	7.71588216006477	19.1836281987293	8.19069118049109	31.0593306530192	18.1361302101126	14.3963669333945	15.7185616914015	23.4585018779543	11.7273847505729	10.8042251896067	16.3338756402041	17.8255740822006	18.021984031049	11.5147173506067	5.02339675079577	10.9427649637338	12.728157744422	15.2505948482421	8.6903876177952	28.64064093727	23.8629613928893	7.56507725846921	16.1976392310255	20.6405649347237	19.2402723346965	23.120570805061	13.2714632065925	6.52518515025966	3.50266374855195	11.3255441996787	11.3265473271023	11.496200160837	16.7950607503512	11.6405069427289	5.84402304662256	11.8397599063969	8.67429420098769	13.1362555402132	19.3031974114871	17.573625349557	11.8573471318653	35.8186050941353	9.01060803974748	3.19837479796141	11.6497837959369	20.4292146019793	11.9547262352937	13.3030720965694
SPEN	21.4523590837945	16.1330613663464	131.995532683613	171.465934185346	135.51314222309	176.109429254487	79.5070257074538	222.724734629641	128.615949191351	141.835141514399	126.664859746867	106.047735149952	87.5019327921174	115.839172447168	107.620566991318	57.8162796202123	97.1487387317102	165.493085238725	110.68325007491	107.291235634177	169.590070890774	123.448878596379	42.1473086650352	174.737265314716	52.3116996346002	50.1752201554647	56.6926524291928	171.926144645753	126.307655962993	50.2257226652259	128.972439099644	88.3448954754766	107.357995790327	46.3357035170425	112.856509060193	113.066142147085	132.700801662288	88.3592770448684	94.4134663505728	162.09151600742	92.9900498981815	118.235915067013	146.897104986052	115.553170532048	53.221680759923	88.7975027791234	141.917425926765	152.006089703057	152.6921687123
ZBTB17	15.5043212456631	30.249351699452	57.4211138189186	37.9012643776498	50.5903754078084	45.587463567977	17.8318635879546	60.5743655693396	38.8393120715187	57.4055331984783	45.2431534934635	30.4278172816216	31.2023126570298	45.9737150690456	27.5732620624438	15.1738570485417	30.6133262338639	48.2951394187209	42.2944598692957	35.596428904274	51.3165286090165	33.8628929501737	14.2054650079049	45.0834781699176	5.89575885189959	12.9624606392832	15.6022955698068	47.0623245410805	34.6676110420242	25.0665514437741	39.8878187579723	19.6012338810715	27.5670932586743	25.9055889875701	27.660302002234	24.9622058435562	22.2011924104968	27.6983048691916	32.29507542916	54.0705925777355	35.0789846738938	31.8102742058538	59.1549690191023	31.5031258446266	15.0349478373172	40.4307944710404	24.1880977962513	57.4188696526848	34.5277712593515
TBC1D3P6	0	0	0.336994226121533	0	0	0	0	0.339238337662166	0	0	0	0	0	0	0	0	0	0.223592514648422	0	0	0	0	0	0	0	0	0	0.221136952659683	0	0	0	0	0	16.311211361345	0	0	0	0	0	0	0	0.26604039385219	0	0	0	3.29996474469106	0	0	0
SRARP	0	0	0	0.979253415239145	0.980326092871867	0	0.156471326865895	0	0	0	0	0	0	0	0.152962620649596	0.0750727001531122	0.076957808686228	0.141557090550696	0	0.0692663705414557	0.622579170213972	0	0	0	0	0	0	0.0700012334513377	0.0917800852161512	0	0	0	0	10.3266767552576	0	0	0	0	0	0	0	0.0842154849903937	0	0	0	1.04460878064916	0	0	0
HSPB7	0.53708510803479	5.92646445272748	0.203061976529229	0.466011764627586	1.18751114504246	1.0809966306218	230.684260968716	1.43089944617415	0.587748246237503	1.64523199869464	1.06648402929644	0	0	0.946491729207803	5.60502851861375	0.857422871651643	4.90748834952363	2.29040525183858	1.57761280685817	1.71406608266914	2.37020745165081	2.93261072676786	0.898262145370328	2.76470823078889	9.39480771639998	0.905942820817919	7.89270973301489	1.79887604396574	2.35854410655836	12.5388015383109	6.5725754469166	3.20641833845693	1.71489793881111	14.7429238925279	189.880344160551	0.613841347256604	6.65701575769117	1.16887855165204	4.5358907647017	0	0.235260362815929	0.961844756226018	2.96423271000826	11.0734813491917	6.23905602394154	10.936494496812	1.76804537430398	2.24455320327547	5.58928370628466
CLCNKA	1.31562159566942	0	1.21244240272609	0.856142442149529	2.64915717836799	0.361086122144094	0.136799874092479	0.187771738107597	2.02461178463357	2.72031254007409	0.326551928034477	0.445387613144105	0	0	8.02393678056597	2.62538476139595	8.34305891659477	1.17572611701492	5.79668319021651	1.93786421243253	0.544309004108245	0.59863355392979	1.30645544623086	0.390710515221249	18.6981719169566	0.693487587953494	0.906265181872717	0.734408797900858	1.20362347082228	1.42490099931762	6.12625272768871	2.25233904438856	4.78642405474116	22.5710375857507	1.77578100189983	0.845797794213321	0.873576003382702	1.14529473430762	10.795280038007	3.85195617349218	0.576284110833341	11.265080957862	0	1.78950606543125	0	0.913281382161335	0.54136640584509	0.624791503474786	1.28355745642743
CLCNKB	0	0	3.41947662857991	0	5.34486800648894	0.640593072766011	0	0.777281716848256	0.319271886736364	0.714967781127182	0.289663448923403	1.93147791495724	0.742814599080121	0.257072821653668	22.6179097631982	0.155254124372445	11.4589889098443	0.658681181295011	0	9.38263542357549	9.65643806539772	0	0.650595674303609	1.03972335472793	15.3101162156168	4.42907091559111	1.07185361421897	2.60578936526375	1.42354378515762	3.15984765670385	0.42003549430588	0.409827022184136	0.143315861455332	10.6780437765321	0	1.0003379151703	1.03319162564079	10.2438411039224	0.895981886955522	6.22931426874989	0.511184987050875	12.1913304675103	1.61020671028519	0	0	1.0801517810115	2.9879839825389	0.147790082754566	5.12352987413349
FAM131C	0.332347432161838	0	0.565444963131827	0	10.2351329151926	4.19594669958954	1.38231500681819	0.379473582361632	1.36386638825316	2.2397474220989	0.659938663865024	2.40025944695955	2.28467313491492	0	6.89172198019192	0.132642985910063	1.76765822544582	1.62572557453091	2.92867307691753	4.03867238516917	1.10001052225596	2.41959329472087	0.138960805725168	1.77659705787523	5.81349244931495	0	0	3.21574270925814	0.324325208106841	0.11998439616347	5.56235666434803	1.75070002645229	1.95909449682429	45.6144922372496	0	0	14.1234892453873	0.144660047109495	3.25333888211909	0.953208328836649	0.727893738828741	11.4573698454692	4.12709086179784	0.951701818151624	0	0	0.364687912154561	0.631330019208824	18.4821079910522
EPHA2	3.5891275455874	1.52323923348296	5.24526101193848	0.898318983612582	3.53180816660075	2.72789621954983	8.03819013865779	9.85110120837368	2.94576695883512	13.19332239243	9.11419758184996	7.35264213588067	3.79583462164082	5.29113104621196	11.8991694857129	3.19547555527357	4.2923166687771	21.3485765821595	3.89263864171796	6.60832287124194	1.3706965213332	22.3612256433151	2.59733551391644	5.65742410122708	4.82936827472674	1.51351447111531	18.2574901068702	10.8396090134672	43.7811618767748	32.3937587323738	3.72640762426039	2.47237231458415	9.00185233960979	34.103469685227	2.48434949794888	0.236657259332328	28.2316305792546	2.76394661369312	6.04111622186468	3.29936071319133	2.60009760559158	5.87139135333292	2.85703786617253	13.3610569669314	6.25397190286862	9.1994187425051	7.11938440438896	3.04184895997451	6.66661021093382
ARHGEF19-AS1	1.30213572509877	0	2.21541078949144	8.47366494564853	1.23388320407439	1.42953913504883	0	0	1.06872445913232	0	1.29281833923444	0	0	6.88416421722213	0	0	1.59823312481171	0	0	1.91800000068778	0	7.10996662913423	0	0.773411019879877	0	0	0	0.48458712632942	2.54140937559803	0.470098317542526	0	0	0	59.5724575915485	0	2.23234102709606	0	0	0.74979805403254	1.24488862991575	0.570376870517282	0.5829860111294	0	0	0	0	0.714422789186611	0.494709627808281	0
ARHGEF19	3.47087233799428	2.22025120234176	119.302717282816	51.2620937596337	66.2078665286556	50.6958052184925	6.1510828286503	23.0028310406225	119.645790993157	63.0535018723936	109.598947743096	37.4644508451645	85.527139554846	38.0959797683381	43.3805909103701	4.6978307786943	34.5132001990425	105.219874951709	74.7352836080137	90.7463877041354	63.9330297201355	107.66806910194	7.88716294374631	91.5146552057915	18.47794326551	4.83639854897577	11.6426844801093	122.821728584739	66.121930231455	8.60796185358625	4.56250803820215	1.74885134638212	8.11720911500982	86.9902565791688	78.2168713318326	33.3737340827552	13.627601159422	11.166472485432	8.25510238738835	126.022461933365	10.5102629194765	68.2392205582536	12.4931296766848	4.32134933268425	5.52200928687107	85.4819800971662	69.9626995149734	67.3663130317336	92.8282611384821
ANO7L1	5.17059120589473	0	7.330894496885	2.99090565719775	10.887934202787	5.83417190216033	5.73487070165374	8.8556548567207	6.36562362517354	11.4391850977916	3.27979567116838	12.966225655686	2.19410261979545	6.83400322166951	7.47502961453865	4.92978655171269	27.1482785517639	11.2411979424851	12.1503140316739	19.8864794041161	14.2614429518613	7.31957368553751	2.40213654117878	8.8720737496572	7.53709071318219	4.60308485013071	11.0810273393603	9.1935187776085	3.78433735288485	3.00744808072055	26.2095288570706	7.56583931029632	4.44488022771943	68.3376915527572	2.75717018988444	9.35676206382322	3.05180923392791	2.87575450434754	10.9169089535371	4.94327133346443	3.01984457676889	2.95799485144399	3.56713381019712	3.61933636169422	7.00749453221695	11.166815372236	16.7060050613114	12.0047879029457	12.191054570136
CPLANE2	2.17905050820214	0	16.4771763928292	11.3441593224082	21.8528241031637	11.9612645543793	10.2716367978053	24.6730155139069	13.1152996522235	30.9275045440341	15.5047851268924	10.8194668209517	15.2569588142702	34.5607786813782	11.8133012491518	17.8284308126638	16.4930753788543	30.3375551450925	16.0016445117476	21.2640276442198	16.8286234916923	25.1182683835699	4.09996176485183	15.315405386681	9.52910452301942	8.27003775153892	18.0124523187459	20.1380740281663	18.0748457783559	7.60460188136455	36.2737609254323	19.130902449161	11.3730787577712	63.1377215719321	14.3792381170355	19.9237145798255	14.4689494334098	11.2235609612525	16.5208045183625	10.7634621121495	7.4768652918571	13.3331197132377	15.0330289756296	12.2717535585803	3.79694521304549	24.2025368568701	26.7005304934508	32.7008092795788	32.0663069828484
MT1XP1	0	0	1.74294863187588	3.99993431305344	2.91222971284223	3.37401978648622	0	7.01822109313986	5.04483911353857	11.2972597243698	1.52566465302129	0	4.69490775633651	4.06202700451682	7.49763555087293	1.22659105250166	0	10.4078709237959	0	2.26344623737079	0	0	0	0	26.8795887441444	0	0	4.57491932169065	4.49870449954651	2.21906625162547	1.65925311527551	0	3.39681707110663	0	7.37468908315865	26.3440244864293	32.6510772877233	2.67543312933689	3.53936930882027	7.34551221146522	2.69242415222674	6.87986179800555	0	3.52027339187267	0	0	3.37238284357981	5.83810555397407	1.49920891080031
FBXO42	1.52284404480416	1.40031827413763	27.6004592874545	36.0060687147721	25.8240975768484	20.898024651563	6.54501375633661	20.1408689246351	21.7685731712397	19.2814591543912	21.7657426123004	17.9866261809567	13.8611562329935	19.9597970291876	13.8542722849797	10.5602014889703	16.225079129027	26.9795181456004	18.2280560294061	20.6318061457045	28.7719479924959	21.2496638337568	6.81831885478445	26.0798076265144	14.98382669254	6.36823132048918	10.4901024714937	32.1615457210161	16.718462276037	7.35328946717452	23.8428539561668	12.0327833985932	15.3586354284002	13.9339641066612	19.4890218328162	13.7062616908415	27.8072361516325	14.2787768111496	15.9666453634992	28.3899277160006	14.5362213719787	22.2153326283384	20.749217682358	14.826645974161	9.72957552353862	20.7902540769425	25.692099465674	24.3236901262411	23.0288074050605
SZRD1	9.04108366699222	21.2829478392339	70.2112048836345	61.1883667374308	79.9033047762051	75.9645399587546	34.2949379844255	96.6929417055166	67.9712812743763	54.4303021768616	76.718217596422	88.367206716617	53.3122517830982	93.5259874329726	74.4530072659333	31.8018691566572	52.8215710712496	79.9692632641948	81.3704207570725	58.9064031210812	65.4346200164409	85.3490869692029	32.6613571550069	80.406856298549	36.901333345504	62.2211922270993	50.4878765682006	86.2688735314039	72.2885460684194	55.9670783555258	65.212636355995	39.6244480048653	58.2243958611744	50.7383470520342	77.5228809399605	84.9386459675062	74.921208765862	64.0140537441088	41.9954901224741	69.6674277959102	55.0215214879132	63.1461629895389	97.801551478229	53.6437105799475	36.9691041297172	42.1758041578968	108.798816812538	89.8570871371939	69.095762854367
RPL22P3	0	0	0.850888308474841	1.95272383786861	2.13257766373486	0	0	4.28277271431763	1.23141742141493	0	1.48962533050898	0	3.43800331763224	0	0.610043837472601	1.19761646071028	1.22768913699447	3.95189499643694	2.64426125579955	0.552494750854288	0	0	0	0.891148130517758	0	0	0	0.558356295166969	5.85658118576134	1.0833236818959	0.810029079898282	0	0.552762882962233	27.4564922652911	1.80012095730644	0	0	0.65305848038932	0	2.15159885249217	1.97161768627627	2.68693815103209	0	2.5778379956233	2.61434460425792	0	3.29272025672359	2.28007901950483	2.19569179062093
SPATA21	0.380584276510228	0.466617374304849	0.359729744262	0	0.480847515835469	0.208910679189892	0.105529596614615	0.651825461047277	0.416484720425288	0.310887750959134	0.629768365428229	0	0	2.01208261741712	0.825305644303812	0.405052704421319	0.103805939013514	0.334148245371166	0	0.420440412933723	0	1.38538630723033	0.21217273488441	0.602800599604555	0	0	0	0.897013142635085	0.433297326409939	0.0457996363517907	0.684911405772849	0.400959260385877	0.467382730600557	34.8233140914644	0	4.78472029287477	0	15.0194754637608	0.657446096645043	0.545778403994353	0.222277360103939	0.170393381415317	1.57536535337157	0.508588099891059	0	0	1.32245905117744	0.385579274936237	0.804502251734389
NECAP2	4.97978293997847	2.28955849940216	27.005897730993	22.0090759533855	26.9854287565492	24.6015642362741	12.5998890930012	37.254526250944	21.1169091315161	21.41968645018	24.7722529668245	19.1062394453077	9.5883479096288	20.5681585165189	22.1459198893751	10.8069127467778	24.660843471346	28.9267033261362	13.3475205639842	21.0882533650938	28.8438330772308	34.9326037377578	15.4859334205956	29.6393280484237	16.3326430336471	11.3747067602332	19.4384835307523	28.6862386759984	30.7773438865527	16.9293410078636	21.1721902048622	13.8810495019324	18.0025139946381	17.0868079814307	15.9325406253939	12.627919686671	30.0348430549593	25.3782555241238	22.4020879573697	23.5562977815954	16.0871121487493	16.860780721515	20.1835465981692	20.9146406091368	14.6427021473691	17.8605351390521	37.3398062651755	29.048972252264	25.5066860497395
LINC01772	1.40927601434419	0	4.99519946885846	9.17088175319495	6.51011227641219	5.60846309038726	2.93076340428632	7.4421259727255	9.68702388796881	5.61207478449435	3.84777797236556	1.59031057348629	1.48008956386202	3.25963584584339	3.72455732141977	4.78087014854883	3.81983462917248	7.09253371427447	2.17326495199304	3.30832835249605	5.24750782265712	10.9012184803757	2.94622601968922	6.59174994663105	3.08141972660145	0.891425401193102	2.91233692344182	7.80133006674121	6.10271100369915	1.58993190601825	5.99171895371293	2.22708465614639	2.20662261506711	12.8948210207407	4.0157397873471	2.71802138614993	7.95398354266419	5.75073839048531	6.79624350177476	3.87354098497975	3.47235595595344	4.96876551920056	3.64591488561493	4.03556764800195	5.83212344845087	0	10.3416276352736	6.9603891424391	3.52325644183765
CROCCP3	7.78188744850485	2.13150546275504	49.3912012594378	53.1188959650072	51.6179536705772	50.3053889990648	17.1475125595972	28.8301001168591	27.2465148531779	55.5373615269709	32.3021100091384	20.8514935446587	23.9022139415284	48.1442853076983	27.1304738412905	19.2627198481064	26.8591891403006	57.0681926627291	35.0168355148894	30.5157133346212	84.9421593724664	48.8193682578584	10.3497122618884	38.3535700836014	37.6508881004148	13.2659505456338	21.4421948288066	47.229664936576	29.7702828967818	15.5414980345558	48.3156244570581	30.3518901617171	26.5350199587967	25.7546271400855	23.1429598469174	18.1665035473688	67.2834436968886	7.96353035586693	65.0218791545936	67.7493452431946	20.6336001250373	30.4300123309554	34.9532619258418	29.7752421692877	9.66493478825371	47.8138845440769	33.5660761318913	58.7527327593681	45.5533704789561
RNU1-1	104.567850607017	76.9235812908897	209.536434305274	235.898565096664	59.4521041377792	59.3127990514619	124.678070614967	127.355036421855	406.232593496282	279.744949638207	95.1679841488281	204.534303483291	252.92384162947	193.491188776131	116.213351038531	109.899566618655	96.9724700038195	53.7739997729455	141.290618198607	163.009533595039	726.811830436929	253.762223592677	52.4661773811121	80.7412809229474	91.4561617026376	117.588431986651	0	173.819038374722	158.167866734056	250.416214139223	137.374017068359	113.838201720044	93.7438662428573	0	184.007486148081	352.560152090335	370.310998507106	92.5471472117572	198.701056257977	148.289767254384	157.260554598658	93.6332410557828	57.7121648966852	207.610269793857	42.5149820704626	174.21399243619	296.420113964652	166.855904588947	68.012892050941
LINC01783	0.276420494834798	0	0.156764238650345	0.719523967338434	0.261931685971303	3.03465996270037	0	0	0.680614174408733	1.52414674231102	1.64665546689725	0.499086828913252	0	1.09604016853017	0.224784044561955	0.772254134602107	0	0.728081234836786	0.487168055347983	0.305368230283584	0	3.01864153790128	0.462306742451234	0.820907731448902	0	0.233129869992877	0	0.617215904618807	1.61848943310571	0.0997935983564648	0.895418992576148	0.58243791982552	0	7.58771050755023	1.32658817163202	0	0	1.44380240441972	3.18337858530256	0.528535888329799	5.20648171409803	0.247515337413739	0	2.37465250563945	0.481656331828949	0	0.454978149593214	0.315054438986222	0.269683614515337
RNU1-6P	0	0	0	0	0	4.35810889087803	0	0	0	0	0	3.58372070205766	0	0	0	1.58434677614797	0	1.49372221591515	0	0	0	0	0	0	0	0	0	0	0	0	0	0	0	0	0	0	0	0	0	0	0	0	0	0	0	0	0	0	0
PDE4DIPP8	0.648115173830342	0	1.47024238335109	0	0.307071840469759	0	0	0.370008254910435	0	0	0.32173880437864	1.1701945149576	0.495041294035482	0	0.263522337955851	0	0.265164150337242	0	1.14224890981817	0	2.14514523614542	0	0	0	0	0	0	0.241194726143555	0	0	0.699821041816883	0	0.477557048545603	0	0	0	0	0	0	0	0	0	0	0	2.25865146082147	0	0.355591388268619	0	1.26463880911047
NBPF1	4.40009276383279	9.12517426275266	26.3343381890504	25.8921394895901	32.4685473192676	22.3800953787048	8.68327454987198	7.88343005610432	14.253364226533	14.7404631876932	28.7677487980598	16.3538803868547	11.7987814479174	28.2119949570176	14.122225101636	7.21129472694144	24.379511603386	22.1577765196087	16.5820644636739	10.3423108455036	32.6904535487336	39.44618645971	7.33947917562505	32.8072696133454	16.3760350684928	10.3433912250295	16.7672416633084	35.7111189272979	10.8260668058199	6.99627324108123	15.2137151837234	11.7864029949886	20.7463968281657	54.3947466115559	18.2525366474345	8.90761103090106	27.103174784282	5.84752584794718	26.0644465535142	40.9476817317152	16.608279674684	31.3940735842563	30.0328208252894	17.3719092440071	6.76985091880512	35.0938766289738	22.5233309126444	21.1628936016479	37.7451501225714
CROCCP2	66.0758390992327	4.12564337759439	98.7138202850262	94.8896297347445	83.2416655290986	56.1967491087747	41.9024407774982	83.8862703670132	92.3108368583076	98.2676196823842	90.9634685970643	61.1239812072681	32.0109631056815	152.158633390386	59.2468350460436	46.1908021929405	74.3843620772829	62.8098734415353	64.6961958340111	55.4976345186523	138.374495236337	162.57802394853	20.4222312916252	103.990119617859	33.8895706820572	31.7337743047814	48.8878819444332	94.4893031862205	51.0473761372017	31.1805329480539	52.7397420807551	41.4671695170247	95.2708422626181	109.162331047974	64.3515948216117	56.6391827203059	101.019730648754	30.2253311416863	66.8774121968256	103.968741482422	102.775583590342	59.9424219973357	157.437056326259	46.1352989833902	11.726776564158	39.0733249773641	70.2118557952939	105.334587022245	192.650217043259
MST1P2	52.8970613982945	0	7.49977634789719	5.19589895925231	6.38377023915046	1.64356441803519	1.24535057794532	1.56692278007029	15.1543355649814	5.04456425055885	63.6663655554114	3.37880258247252	5.33633339044097	93.6588889072879	32.6675679043272	1.89208763838536	5.30837563992459	7.13544126188364	1.75899351978984	3.58337822040326	0	29.9729627691743	1.66922801115522	51.4255874689486	4.36456002305618	3.78787703213219	2.750046069131	8.26420934649357	4.99157871577793	1.98175886111991	27.6155920058731	10.514898456562	81.5384364942985	38.811807158946	2.6942884166756	1.71103921587982	21.2068105648766	1.41187195694819	24.5685683623609	13.5970528967183	7.97855415515816	4.58016814243477	2.06564710673426	10.2888479406283	0	0	33.2660322488259	4.55020570806465	23.2478811720174
RNU1-3	13.9423800809357	51.2823875272598	27.6746233988098	54.4381304069225	31.3774994060502	24.8731092796453	0	9.94961222045742	14.3039645597282	32.0318644623901	15.5729428607173	3.14668159205062	18.6364935937504	9.2138661321967	31.1791917420448	29.2138088479968	18.5388545595537	13.1156097007184	43.0014924952281	43.6403475766247	34.6100871636633	25.3762223592677	20.403513425988	14.4920247810418	30.4853872342125	11.7588431986651	38.4168020998728	35.0232390755038	15.306567748457	35.2344421904435	22.582030203018	7.34440011097058	8.98913785890412	0	29.273918250831	53.7803621832715	37.0310998507106	10.6201644341361	14.0495696344024	34.9897203633941	73.2864720459766	32.771634369524	43.2841236725139	15.9700207533736	18.2207066016268	38.7142205413756	45.8973079687203	17.215291743304	15.3029007114617
EIF1AXP1	1.31410938693876	0	41.7346044818832	13.6825339260311	18.0558242196218	20.9189226762145	18.583398068673	7.50223634094261	25.8852434515358	36.2291432540136	6.52353161981518	8.30434590269912	11.0411278959362	24.3161340684179	11.7549136682652	4.72026073997189	20.4304406039149	13.8452597116549	30.1081057470694	11.129911498244	0	16.7424731427812	7.14290486440172	68.6860103908032	22.9866827880959	4.43321904501397	28.9671519281799	30.8097152940064	6.41194664303181	1.89768424276937	31.9263185628875	1.38446163011399	26.1437782852069	0	1.57665766605461	18.0229464072675	20.9417254328157	9.72381558041753	39.3480229366777	32.0365649829697	13.2392994519839	27.6522996957078	5.43953738106688	9.78393225465302	9.15922109629671	21.893559202709	8.65190632973579	17.9733125468554	29.4878883696724
ESPNP	7.22853970339352	0.857669952526066	18.9104416523087	1.36567204569681	5.30295469636049	6.84782192439819	8.82561472026035	0.266242937655316	6.31556648560059	15.2857477078257	3.24114277500913	6.31518394162312	1.24674075030596	1.23277507295962	3.27094481813527	1.16329765330057	13.499197003687	1.57933019932779	4.10958000595402	2.49011401272243	3.47300895054504	4.03183300384857	1.21870582218687	22.7828935370733	0	0	0	10.7169561226347	1.02397597827736	0.210456007955506	14.6662678992067	0.122831084866324	8.5907672204206	12.8014565201826	3.07742481422448	2.39852590877871	0	1.01495117694608	13.2255323489488	11.4807524329799	2.65563189887182	9.60458454721362	6.27382906178527	1.60253930464202	0.609462753960188	1.29494843336439	0.639672862437125	7.75159436189501	12.1141461611435
CROCC	14.4278105536127	9.47640738531899	117.58451900367	87.26662324499	89.9027461707143	101.754354020527	37.0768814358372	51.6272205393497	87.648892650475	180.257166766035	66.7947158974687	72.1024415278214	44.4743982975462	26.3054580346591	47.454330609987	27.1975662016559	38.8166255571875	105.475807103936	77.1915725242307	54.8605810337571	210.413731042548	70.1041374427634	15.8623564015834	115.228917457411	33.8001363813692	6.9532855331374	45.7884994492906	109.854509204038	58.3609964902296	47.6925469333857	91.9430010188905	36.3719519636483	74.3931644068727	70.7217366968513	47.6807925950115	34.0100614034605	117.527322759996	16.7932792491234	170.755925148867	113.180645350273	38.285816387061	77.0820491044237	46.9240542979696	35.9293976769139	18.1816988917191	73.6857029166104	41.6290738079485	120.885293683685	61.9288993749701
CROCCP4	0	0	0.42544415423742	0	1.06628883186743	1.64715926584366	0	1.28483181429529	1.84712613212239	0.91919961011933	1.11721899788173	2.03171567360749	2.86500276469354	0.991518402677335	0	1.19761646071028	0.306922284248618	0	0	0	0	1.36538729229655	0	1.33672219577664	0	1.8980809887609	0	3.07095962341833	0	0	3.64513085954227	1.58068453831913	1.10552576592447	13.7282461326456	0	0	3.98497399968277	0	0.431970269974127	0.717199617497392	0	0	0	0.429639665937216	0	0	2.05795016045225	0	0.365948631770155
RNU1-4	3.48559502023391	89.7441781727046	27.6746233988098	40.8285978051919	29.7260520688896	21.0464770827768	5.79898002860312	13.9294571086404	28.6079291194565	23.490033939086	6.92130793809659	9.44004477615187	18.6364935937504	0	34.0136637185943	27.8226750933302	17.1127888242034	18.3618535810058	18.4292110693835	41.0732683074115	57.6834786061055	6.34405558981692	29.14787632284	8.28115701773819	0	20.5779755976639	38.4168020998728	27.2402970587251	13.6058379986285	27.6842045782056	20.7001943527665	0	15.4099506152642	0	20.9099416077364	23.9023831925651	55.5466497760659	4.55149904320118	14.0495696344024	36.6558975235557	91.6080900574708	37.4532964223131	0	25.9512837242321	36.4414132032537	38.7142205413756	22.9486539843602	10.5940256881871	5.10096690382057
MST1L	8.20016163310598	0	1.22381444140776	0.421284134896909	1.73810312419916	0.118453695788304	0.0897539377775492	0.36958921951416	4.33924723299268	2.37971722393294	10.0161698681364	0.876651949767218	0.0824134430613996	13.5477571101948	2.14966183498981	1.03350367277603	0.971167454349535	0.649591541236035	0.570477654846902	0.0794641374388387	0.357119308848671	3.73123390295763	0.496251121993237	3.07612627612472	0.943677521028851	0.0909989753011078	0	1.0038398851388	0.105292442042991	0.895919726732142	9.61164177195272	1.36407884280767	16.9738269423324	11.8470255414223	0.38836131638378	0	1.43287570203769	0.0469640017041017	10.0649562111525	0.825226286950566	1.70144131024068	2.85011715255994	0	3.7694433658161	0.188007794303939	0	8.40613209367969	0.122977081884392	2.89484846309687
PDE4DIPP9	0.648115173830342	0	0.735121191675543	0	0.307071840469759	0	0	0	0	0.397069219337262	0	0	0	0.856617939728037	0	0	1.06065660134897	0	5.71124454909087	0.238662698498281	0	3.53886094125842	0	6.54417963873415	0	0	0	3.13553143986621	0	0	0.699821041816883	0	0.477557048545603	23.7209150863399	0	0	0	0	0	0.929432157369068	0.283895063670167	1.45085520910321	0	0	0	3.59928127482177	0	0	0.316159702277617
MIR3675	0	0	0	0	0	0	0	0	0	0	0	0	0	0	0	0	0	0	0	0	0	0	0	0	0	0	0	0	0	0	0	0	0	143.300322644876	0	0	0	0	0	0	0	0	0	0	0	0	0	0	0
RNU1-5P	0	0	0	0	0	0	0	0	0	0	0	0	0	0	0	0	0	0	0	0	0	0	0	0	0	0	0	0	0	0	0	0	0	0	0	0	0	0	0	0	0	0	0	0	0	0	0	0	0
RNU1-2	31.3703551821052	256.411937636299	55.3492467976195	54.4381304069225	74.3151301722241	38.2663219686851	63.7887803146343	23.8790693290978	54.3550653269674	64.0637289247801	8.65163492262074	62.9336318410125	53.2471245535726	23.0346653304917	103.458227144058	79.2946240159912	77.0075497089155	110.171121486035	98.2891257033784	145.039978710547	103.83026149099	126.881111796338	40.807026851976	78.6709916685128	243.8830978737	61.7339267929918	57.6252031498091	184.196294397094	25.5109462474284	143.45451463252	35.7548811547785	11.0166001664559	33.3882263330725	0	58.547836501662	221.097044531227	55.5466497760659	24.2746615637396	28.0991392688048	79.9765036877579	157.260554598658	87.3910249853973	216.420618362569	23.9550311300604	30.3678443360447	483.927756767195	32.5105931445102	25.1608110094444	51.0096690382057
MFAP2	0.843123279230622	11.6293024812923	132.807287235481	147.864828400022	66.0116139887723	136.181261006109	8.94223247773534	12.2741233940864	6.40091865401409	77.2229353873038	80.0467638194689	30.065196686289	18.8367593276908	13.3723366874359	92.4736030756448	0.757121468247704	88.3067018185051	28.7905043032142	154.165696335083	64.0349972574757	173.016404267516	44.5019592701612	7.66743914775593	45.6959862722906	14.7480929392651	8.71073598308193	27.8776793999077	59.1450023369454	57.3883410274008	117.416588511063	1.02418499814573	16.2107592419874	24.2286244186898	15.4290907862477	137.068059707115	19.151872668674	76.137689073585	23.9457184175496	26.8232512552297	82.0162190903156	4.15479169508441	55.7725433633892	11.3423981895034	48.7698052652803	51.4192998492321	14.0467525858089	16.9999431617181	140.460686456543	29.6126928221796
ATP13A2	5.33223711833233	3.60236074577553	37.5226679766952	42.0644148718253	33.7193290680545	34.6458456659178	14.212082407812	37.1512800184542	32.5998598342027	48.4020802125771	32.2506861604398	32.8122274673834	24.6033544101335	21.2867845764971	33.4503306244542	19.1533138535124	27.1139808459633	42.1347388283731	37.0151271507155	25.4860685414064	43.2214300006913	37.037787326957	13.4225609794308	41.9480881562908	20.9387544528914	28.1760059664187	26.9861031312641	39.9306065067951	31.4335522465934	19.8790823660749	40.3622085619904	27.4006383732727	25.5786209908041	27.8798647902271	26.6347994071361	28.5436226474321	54.048627937445	27.3777331875833	88.6034918805412	37.7654135536805	27.2179325634298	23.9706801012406	32.8826403075916	38.7652264660702	14.4109960709865	19.9430193765396	24.5388519760425	35.1419945967371	36.0443727737702
SDHB	4.91942842786886	9.04723704224462	33.618509196415	16.9670191299832	46.732264492696	24.5734332642279	11.6628367700908	32.8594077945158	17.361713954424	16.8778338050826	40.7833007333454	32.4200275559639	17.0968177030447	33.1604028957372	30.2034698912532	14.9217651619306	24.9573776196931	30.9131083032079	14.7391395471719	25.180352418668	29.3083698528784	18.3551763278524	17.1751729072707	37.1084204744946	12.9077543194773	27.7982291452091	16.2659781696535	34.1435835520927	30.004268391984	11.2777071850036	39.3080204451845	19.9537617472755	55.0068044982904	0	20.9531290947059	17.7108020041296	26.1321014437028	40.4699553479815	21.953532094081	29.9825855585022	37.3869276318886	25.3287855179585	25.4539453610595	29.4421488458817	13.2865852499528	4.09797687314045	49.7977891751843	32.4271091793971	34.7966130157353
PADI2	6.76437806926728	1.40171859241177	4.75476386775741	4.33992872966299	15.708567071071	7.16473101660348	0.951032724690912	2.99151674095086	19.1577765336627	3.26867381358434	7.42540986625462	10.0630877313779	9.60578126946449	1.13330553426019	16.4248202801123	12.0537102729338	11.9665929405694	7.60005863457629	12.5932942307454	0.701668333584946	7.88340874283442	3.29467953631159	3.54535335673478	4.97973575333323	4.99960350641085	0.642816761527025	3.15017777218957	10.4594092992153	3.67244243979647	1.16944791460662	2.93190025469183	0.802987745466116	4.21205316817222	7.84569266480694	25.26199745436	0.816664759079307	8.09746716735539	1.28554561864638	12.7275720345177	4.91855497679711	2.71261733336844	4.52144517364925	0	3.49211120473769	3.15420676503718	8.4655095583808	1.56815802226461	5.86379321841156	144.213402756614
LINC02783	0	0	0.13866058405856	0	0.0579207363760324	0	0	0.139583952451242	0	0	0	0	0	0	0	0	0.100031984857762	0.137999999417311	0.430908271368532	0	0	0.445006465667226	0	0	0	0.103103629415156	0	0.136484440841712	0.715790450740505	0	0	0.257588027844135	0	2.23715217131649	0.146673670815602	0	1.29878108971697	0.106422275888935	0.351968932549492	0	0.0535490688958697	0	0	0	0.852066119950613	0	0.0670726271285121	0	0
PADI1	0	0	0.462842977504059	0.151741338410757	0	0	0.581908662874309	0.266242937655316	0.0956904012969787	0.0714287276066622	0	0.105253065693719	0	0	0.189619989457117	0.139595718396069	0	0.219351416573304	0	0.0429330002193522	0.385889883393893	0.848806948178646	0.0974964657749493	0	2.0394058765698	0	0	0.0433884863264563	4.89232967399184	2.39919849069277	0	0.122831084866324	0.257723016612618	20.2689728236225	0	0	0	0	1.34269363948719	0.16719542378126	0.102139688418147	0.0521988290609436	0	0.801269652321008	0	0	0.191901858731138	0	0.113747851278343
PADI3	0	0	0.203316679541495	0.233298144317322	0.169857236308766	0	0	0	0.58848546573733	1.53747592360505	0	0.323647401126562	0.410749220450889	0	0	0.0715415289323638	0.586703745619183	0.0674493568804584	0	0.132016619677318	0	0	0.0749490705071459	3.08758096396698	0	0	0	0.333543036153364	0.69970443141269	0.0647140675450515	0	0	8.71732546564335	24.6023601906771	0	0	0	0.234068937938223	0.206435462979169	0.17137225102948	0.0785184842135738	0.0802542674461607	0	63.6497220995229	0	0	0	8.10414727699355	3.9348945071805
MIR3972	0	0	0	0	0	0	0	0	0	0	0	0	0	0	0	0	2.68821586893617	0	0	0	0	0	0	7.80522845350036	0	0	0	0	3.2059733215159	0	0	0	16.9450414811526	0	0	0	0	0	0	3.14083970421271	0	0	0	41.3935595389166	0	0	0	4.99258681857093	0
PADI4	0	2.83080160029303	1.4185290447243	0	1.00276371465419	0.105615563831443	0.640210518135922	0	0.315833078127961	1.5324118710606	0.286543546410596	0.347395342373815	6.90725069099524	0	0.0782318081713433	0.0767909578476298	0.236157637762484	0.651586668403244	0	0.354258667242484	0.636828710292918	0	0.160897062165795	0.342841572932278	0	0	0	0.143206831678637	0.187761480290733	1.52817554723181	4.15511382620324	0	0.283544474464639	58.0966807895499	0	0	0	0.0837479909216866	0.110791432420156	0.459867139458947	0.674238831792896	0.086143001981086	0	0.110193680728428	0.670525273794862	0	0.105564323275975	0.0730991338296316	0.093858248875415
PADI6	0.238579959648732	0	0	0	0.226074593734831	0	0	0	0	0	0.118436404616845	1.50767548734312	0	0	0.7760490887381	0	0.488052547156609	0	0	0	0	0	0.0997548354955293	0	0	0	0	0	0.2328211009782	0.0861323712024913	0.12880679442456	0	0	17.463979220494	0	0	0	0	0	0	0	0	0.987562087130256	0	0	1.32494410867813	0.523591994078335	0.181283411191849	0.116382661689841
RCC2	19.1993990964981	22.1649544522086	280.555335306955	337.430104712354	302.575598071157	193.932106153727	83.0026109315922	227.939054446563	217.734464599007	280.326585683278	187.767838960978	264.543426887072	168.377877118586	84.0926227922085	181.998256051516	58.7843536379845	139.212544077127	267.933996417098	158.319227299	162.352187604185	169.766762434561	203.799869641395	58.361494362319	310.976834358682	85.7985401933709	115.238969567697	127.428127583054	264.313468298177	177.512990098311	75.536928161791	103.352879263727	56.2524511563969	182.618681733576	73.0905421090129	201.432608362598	263.799334778842	203.230743137536	194.648090650013	103.453014271489	269.1666516408	241.739952676295	209.124185502916	320.791349522565	85.2373919641325	35.6522512764038	160.323759103927	255.733933907923	208.605430068522	223.547154627842
RCC2-AS1	0	0	11.4664723498973	23.9224367275865	7.83773720144357	5.044756272399	0	6.29608901924766	9.0515119786319	10.1348407173607	10.0370092607124	9.95606008545921	7.01971738487612	4.85875898932559	9.71558561736911	0	8.27209834910584	11.0660321076158	0	3.38425241278913	0	0	1.5370584298861	7.64209666910245	0	4.65060358017944	0	6.15628210973485	6.27793489647327	0	0.992350737753201	0	5.41743172755269	0	8.82117150782964	34.6622984560992	9.76382697028383	5.6003439459753	2.11679322006614	7.90764465723008	8.05130051952048	4.93757284024064	22.825068431808	5.26343127723728	3.20278229653462	0	3.02538525195745	6.98320021247059	5.37979789213231
ARHGEF10L	27.8128922233098	2.11473762999009	34.6849845543256	51.9126501303127	28.7045382520893	51.3242112177931	11.837093254262	138.966336456451	19.2882326228088	51.2509831398241	35.6054913516515	40.4202604504647	19.7618194219445	58.6077876656223	41.3190038643405	13.8252880360672	27.2863711836096	27.3670041590248	28.6254412486643	13.2323673670784	80.6379350411124	33.2245385528556	15.2650733731987	39.3995253988265	16.9712465015204	10.0616905720536	17.030128765923	58.1982193419596	23.4595505698001	15.7491210674516	14.705480149388	13.0987754556486	53.4582307426434	32.8794429000375	22.2464533393649	8.25494677269	49.4384271202786	16.954724958179	28.512970480422	51.5656065443834	23.9251369222261	40.5100517145122	47.8951471565274	8.47892854431691	13.9003328713442	14.7672800003185	36.5522375317902	23.945774558093	49.9228650930619
LINC02810	0	0	0	0	0	0	0	0	0	0	0	0	0	0	0.175020106985739	0	0	0	0	0	0	0	0	0	0	0	0	0	0	0.155401476958712	0	0	0	7.8772014706897	0	0	0	0.187360904388803	0.743587377380162	0	0	0.192719020245336	0	0	0	0	0	0	0.209979561301851
ACTL8	0	1.14022662072541	0.175807183041711	0.403464090145304	0.440624777593809	0	0	0	1.01772242420626	5.12787765146288	0	0	0	0	0.504179397130284	0	0.253660282643652	0	0	0.114154284205794	0	0	0.129616369765341	0	0	0	37.5834658287258	0.115365373350659	0	0	0	0	0	0	0.371933885430453	0	0.82335959537914	0	0	0.889109721040693	1.35789287503843	0	0	0.177540903169283	0	0	0	0	0
LINC01654	0	0	0.131197266503001	0	0.548031896589089	0	0	0	0	0	0	0	0.176700291922013	0	0.282185393051875	0	0	0	0	0	0	0	0.193454136663123	0	0	0	0	0.258276505615478	0	0	0	0	0	40.2180387512024	0	0	1.22887502539792	0	0	0	0	0	0	0	0	0	0	0	0
IGSF21	3.76945323652068	5.54586980182697	1.92396703577991	3.18886949191007	26.9676504170415	18.8290995404107	0.470342593813507	1.3987849161896	16.5516630461003	40.0674654978722	2.99398483837215	49.8530642470216	20.7300378083938	4.2347937317119	92.3422934397819	97.938017924969	25.0607661372141	8.79390171031354	10.2971875015656	18.3224965446514	20.5857557676388	9.26194465931728	2.36412053261413	9.51527603258081	8.24201039632518	0.476867033773758	6.23180568187847	69.2980360953221	3.31061933497785	4.55885321921475	18.1122822751539	41.8967394395031	17.7758920384452	24.1432459187377	12.8892933827313	1.29244670081789	8.50994942167666	1.64072061344102	208.805284921143	48.1999287941249	2.22903958003341	25.399007096811	229.364469391574	5.82882063105327	3.94091115419294	29.3069074721393	3.5158175243651	1.50370196464377	19.7670175875056
IGSF21-AS1	0	0	0	0	0.629854333242622	0	0	0	0	0	0	0	0	0	0	0.530571943640251	0	0	0	0.489536046687172	0	0	0	0	0	0	0	0.989459295156351	0	0	0	0	0.489773624206072	0	0	0	0	0	0	1.27094443844887	0	0	0	0	0	7.3827118241693	0	0	0
KLHDC7A	1.69961620411802	0	0.257037419646315	0.294940647067568	1.2347392181902	0.37318197043792	4.52423892816291	30.0795808892798	0.0929970342039815	0.208254738229216	0.95622430780046	2.96642569906695	0.34618546786069	3.29471050594308	6.08133293838891	0.226110937329344	4.63577364910698	4.09300612741547	2.19664993519443	0.625868682087662	0	1.03114481340929	0.379009055852984	1.61519494657173	3.96400674442882	0.382249808638469	1.24883162425751	0.29517071143911	3.48304058973809	0.409064740141069	0.734083836133785	4.89432570328703	6.51219320351701	17.624945530455	0	1.35975896457209	3.00946500273367	0.591830202644197	0.587205572147188	2.87064655621899	0.248161988262722	1.57261776520515	0.469018584888819	8.11163095748659	0.394872267283357	0.629249967173994	3.54350871235215	0	0.994916042291268
DYNLL1P3	0	0	0	0	0	0	0	0	1.76379713368078	0	0	1.94005932742971	0	0	0	0	0	0	0	0	0	0	0	0	0	0	0	0	1.04857022169881	0	1.16022962195957	0	0	78.653560549443	0	0	0	0	0	0	0	0	0	0	0	0	0	0	0
PAX7	0	0	0	0	0	0.0484757979519879	0.0734615112537395	0.0504166971776616	0	0.216415913150295	0.0438395837265503	0	0	10.2714750517428	0.251349747341175	0.281966242255904	24.677348238538	0.465216126569589	0.311281797762901	0.0325197744593672	0	0.160733062989336	0	0	0.772378110058837	0	0.973328525317338	0	0	0.0318821506876516	0.0476782140338708	0	0.0325355566829308	9.69651495727723	0.211909805263017	0	0.234555089429806	0	0.050851436076052	0	0.309464478488598	0.0790764278961243	0	0.050577077930505	0.153880008376683	0	0	0	0
TAS1R2	0	0	0	0	0.213089978988456	0	0	0.128382093167193	0	0	0	0	0	0	0.0914345798886943	0.538503388903166	0	0.0846168367788284	0	0.745281078158676	0	0	0.846228667437291	0	0	0.189658761268792	0	0.251062645702536	0	0.162370701338449	0	0	0.0828491968562592	24.6914009907378	0.539611396328682	0	0	0	0	0.214990601311177	0.295509967927325	0.30204271308317	0.930841369301374	0	0	1.24884582391534	0.123379860130969	0	0.109698212985389
ALDH4A1	38.717743804052	0	9.28292905699534	2.86779431475528	14.4665331715583	6.47956718357416	3.27310271438227	19.4981717897378	22.7351119522024	3.95341880772964	51.801187687577	15.6294427094144	3.96714534807179	79.6725439834167	44.02796559169	9.5479576641869	7.34078331170401	8.5280352062821	7.21201872245329	0.695486233729572	6.77209121080489	20.052246192483	0.987111450360496	10.3765268688674	1.37654281564176	1.46014269895318	8.67339694986114	11.6558413940706	6.14360526369788	4.48884354369283	7.56257601053713	10.4463576468265	81.4693653810843	21.6015767202834	6.98686815395069	6.74557895715287	9.19660023825467	1.30162178952045	3.98763744815323	8.35107076640479	19.3725551679905	10.0765729131802	16.938647516483	4.9576537443361	2.46822347136575	10.4886544638529	40.4992352666356	3.34855217236751	19.9619336250835
MIR4695	0	0	0	0	0	0	0	0	0	0	0	0	0	0	0	0	0	0	0	0	0	0	0	0	0	0	0	0	0	0	0	0	0	0	0	0	0	0	0	0	0	0	0	0	0	0	0	0	0
MIR1290	0	0	0	0	0	0	0	0	0	0	0	0	0	0	0	0	0	0	0	0	0	0	0	0	0	0	0	2.72735574946943	0	0	0	0	0	0	0	0	0	0	0	0	0	0	0	0	0	0	0	0	0
IFFO2	3.05292769857678	2.72222416393287	5.456481361872	3.97339323733971	18.8038887932136	19.8558798342771	7.0800299944622	9.98213886989151	5.46694330866714	5.72450561531023	9.87398114166069	14.0309712290304	8.0555772831655	7.09194810239966	27.9859955244106	2.17844476616818	17.7137720212988	15.4559999347388	5.21748393440818	6.13207477157907	10.4108456613576	23.7416963034353	5.14463083309424	8.79177699245226	9.70953909644445	3.66714530568501	21.9222599456468	33.4300808793196	21.2157710174438	20.6406560520995	9.24015207907921	9.35671106547344	5.93054904727275	11.8508601507576	4.66184423997697	5.39244573077128	41.7716080206268	5.19455757447074	4.31494885957972	14.3282067619919	19.0866248810468	12.1359025171616	12.6370867624559	13.0339560866262	10.4781103939873	2.56883483119663	12.8924465983237	3.19843905507574	7.98785495409741
UBR4	12.9575203387926	9.46377460916261	61.7589439639447	79.0718939710244	80.9074593645559	75.4399411300896	41.0130693284451	113.753749889433	71.9136588935302	77.1975596979809	63.0582485516217	69.7672427790873	34.8968280467033	39.4603497594618	71.0163902579236	46.4414499631745	49.6465867737576	90.3610782446316	47.9199842104191	70.2408099882874	69.279118557523	71.9745853429033	24.4139614674717	94.9977421969155	28.5853815499749	28.9138515357793	54.8001404756224	105.08586528214	67.9400880574228	36.5197062712259	64.9880080101532	30.7213388689542	80.0103931969618	33.0867376481052	50.0319170526753	46.0969686808481	70.3081852808066	70.0912273348127	64.8285412661053	87.5238585479556	54.5445982221269	77.3676879686017	56.9937173631998	58.7437860423504	26.8191620519681	35.5289825754192	111.890468998695	68.0831863349084	110.021422593901
EMC1-AS1	28.187257560077	29.0296749907762	49.8751454659868	29.3486304626407	305.560102178216	48.8933399828683	20.6338460978304	52.1383229730006	45.3438497838171	47.6624034525189	43.0977695474772	31.5537065364603	36.1702360872789	43.2161216220192	34.3826482362516	157.497194315301	26.2936143866952	52.1830530341009	41.7292589894521	56.0504290141821	100.758360263446	28.7296876414589	74.4851845441253	47.5472348691043	9.86115090021865	11.4109484294738	12.4267367739233	55.3863013738407	37.9594829370019	21.9805734036748	50.5237664568509	27.3205889729596	26.5849509628227	330.127764988589	29.7605796136935	23.1952120921933	68.8763849294282	27.9733156185698	33.7601380225933	56.0519085674885	51.3631684424794	50.984253939776	23.3352934986597	33.577992353247	68.7619039403932	56.3532441016473	36.4975634373223	41.1223719020754	41.800428329533
EMC1	3.09572530020358	2.84664783920323	24.3428316211568	41.6856307892764	28.9115077459577	32.9404406232414	13.3711120426237	46.8346753785797	27.9488920520514	32.2057790496954	26.2140393443823	24.0775869538787	11.8228358204766	13.5338854330871	28.4663405168323	22.1207942301085	17.9510220058653	37.2755407715815	25.1813423485015	26.2193915944885	25.2216534659314	25.1383698272604	11.2511652575478	33.0263098143372	11.4550382358924	16.3181197273706	18.3722094608015	42.0283191862105	29.4257066026368	10.746363330617	34.198378309257	20.9485971921748	26.4953146591962	23.9679564848646	23.2853388484903	18.8814389206005	25.2993142075257	42.5489160017204	33.6291689389293	31.27526626108	40.4460880014207	28.1731845284626	28.0927576262348	25.9808054768224	7.36519848883367	13.2246035592285	54.8740986753707	31.5972718882677	38.3633227074674
MRTO4	6.26207055278331	13.1616769240541	31.8354068183715	31.43610347442	49.0601327094185	35.3559256499401	11.1623559236023	59.4983696663723	40.7495103044277	37.4055982188348	35.6382370005044	44.0141472140039	23.4029028652126	13.3017081485938	34.5548305122391	23.5643689522853	23.1495772657097	48.5564911877771	24.4376914649832	33.0245307238924	19.9861066719746	27.6795414466504	13.9330498009569	48.3521077201584	13.692184876712	26.2181719050049	23.4168144255093	41.0319788693652	33.391792552972	12.4340637150939	31.0311492239437	26.8605055701694	22.4939459098399	26.6025051232369	24.4178379150124	41.7917646664997	30.2942213567433	58.0179606779676	28.7179108355335	39.8761303761373	96.2004413639512	42.7552725916429	61.0990290338146	26.5136083986467	7.79393813945436	27.3241212271681	56.0757602640788	35.8563835009807	39.9296345115971
AKR7L	10.9453728019773	0	6.79296598290355	6.4507611175833	9.00181987827968	9.74906439751327	4.63834601998819	79.5825197113177	9.15288368070472	4.42829725467531	14.9678285106381	5.96596278724049	5.6786673295573	33.3004034633294	9.32057945467983	7.17077182499342	3.97113969945087	10.5683005334113	6.91539278566942	12.4718504379983	10.2529882493511	10.1486554016291	1.8133180284657	17.540615460621	1.8062151395993	9.75372253762105	0	11.6819110425251	3.92986541904027	0.820124557591351	17.3933845349835	1.52300782648017	24.1949585888505	18.8961769383597	4.45998176488713	8.49708997885984	43.8807830600906	25.7085153085631	14.6267505504317	11.4513563204172	3.16612738999207	5.27025251318315	1.70968118552319	4.3761780135238	3.23865160693656	3.44064243250665	41.0168500043201	12.3182339875109	7.45488130356051
AKR7A3	11.2916065840664	0	17.0765930155148	11.0220412181917	15.3808872981964	14.7207233647436	5.87057237463526	166.799721313624	13.9013344461952	7.49431385830624	36.4351321580788	11.4679062465845	12.2183525313054	47.8817701717613	28.3120591830494	12.9564358582768	7.50709172288102	19.2966781078224	2.48756429249291	25.641213177919	26.4726812105057	28.2584599605672	4.72123626365014	41.0786282682371	0	10.7136126921171	5.18547781430381	18.0342190051336	10.5599220022277	1.18898117679686	41.9115046154778	8.42641461291603	99.6679247612768	8.60981362393079	8.46723561399697	2.41974743430906	27.4914008768238	214.206406547847	21.9440897146857	23.3895618466804	11.3347732828311	9.68956338168485	0	7.54468470159378	1.63961365304077	5.22562318418568	92.9278828008659	21.2708853220843	19.7377331170056
AKR7A2	9.63975688563848	3.54566254404326	44.4642949460681	33.0382432804988	66.8339530557672	47.6231797856486	18.9778874235679	77.9637967134213	45.0972886018009	33.6631668346737	35.8904248054756	57.7263071602947	40.9874156063307	22.5089725747762	38.2805079868347	29.4961018696014	38.7819338258836	60.2123707407012	26.0502095385851	56.4411121618919	62.7482112414476	50.8808235837593	12.0916991153771	84.9295726748922	14.0517243013234	24.1191786576329	15.9368184090535	64.4539013036502	34.1790275524849	17.4007724621559	65.0550336090315	43.6700755333596	60.7302775512183	26.461020791929	38.9378609095611	40.2135092160468	63.1547818701833	38.4621710414789	52.547398642249	52.3773420488356	46.1662205393617	32.8005822518066	26.6014475633962	39.0138899348857	16.7970538654682	41.0427318386927	71.5764088858271	57.9872541533007	65.5202329381128
RNU6-1099P	10.6848146414647	0	39.3873812324849	34.7657842162589	35.4366643562672	41.0558295514491	8.88815630552254	33.549720459262	74.5410340047147	26.1843029125581	18.5646297031189	9.64590245039818	36.7255868416229	21.1832810142092	10.8610608447225	42.6441001430482	24.0432017436628	46.2355885898223	56.4932825304465	37.3785934713476	35.3648242669207	38.8943968871019	13.4025749073246	41.250997107051	93.4505328301094	4.50572496397448	29.440913758781	55.6686444564601	10.4269038867994	23.1446536150844	28.843091536565	22.5136751065266	35.4284845921028	0	6.40977649283883	0	42.5684605760505	18.6030116656696	27.6864683316127	51.0753372460759	51.4831758453823	38.2700349735785	44.2280142198896	12.2387074932396	9.30902144132959	0	46.8981838434276	54.8018057795473	57.3342323644381
SLC66A1	11.9179838666524	14.8730379313981	28.8462540883881	22.4359681163303	25.6115749355023	24.1821500035913	11.3302483954241	41.9172791834312	15.1964978658379	19.0362611736775	18.4886018078343	18.8285430184057	8.45293146300943	19.9713807228776	21.6331628887808	10.1926702501255	13.0607658561493	29.6297541563512	18.3788955266276	19.5140076391644	25.3583959561018	25.1778230035176	7.02978193668495	22.7531417687669	24.1976342454732	7.179636204695	15.246578942094	28.2747387191831	19.3146166376658	8.37478577540113	22.5203766085198	9.41701935300918	18.3473648799758	23.3676624417184	15.3204635458024	31.7422936887117	30.5237732946662	20.1942409769829	17.524226521966	36.8271056010705	18.9241532278066	19.1519369456616	21.1425056806918	20.4768248230151	11.4959136712175	9.45514842708205	36.0804786954404	25.4694418769427	26.8886411276598
CAPZB	2.87405509576635	10.5712515610817	29.9331847421952	27.392029480792	29.0780661335169	30.5172615034019	13.3734307415685	45.8226175713795	37.5208257752553	25.3848136175952	24.6113503595373	41.7568965011934	18.2937643799851	11.7520946780936	21.6675149102948	13.6452633625213	23.0886122041577	30.7988091294088	21.6329763678877	26.1279032774116	40.6267633966118	36.0176496364572	15.3091228915488	35.0303264021532	17.5433871860023	12.6752126696829	25.7372856636416	23.9874180596731	30.0042432496202	22.0488765716133	22.9356505565689	14.6349500064004	19.0263740313635	15.6141364440486	19.5401838323642	25.1492028039506	28.7052115266769	33.8938172176961	20.617836465982	38.6395331789864	25.4014862892153	29.1933283048752	32.5919280444619	21.8954220326904	21.231725921675	14.6308691435302	41.0477311997409	21.2013674241649	19.7595012084521
RN7SL277P	23.8182326382651	29.2024706752451	14.6335062217913	18.0830363735958	8.46366760294774	4.35810889087803	1.65109848036617	18.1304044906113	16.290626304135	12.1602448422036	8.86792579568625	7.16744140411531	4.54819188895099	15.7403546425027	5.64926011992857	37.2321492394774	5.68445647285461	1.49372221591515	34.9813728631816	23.3889444528315	19.708521857086	3.61258721086797	34.8560021027295	5.89457357165392	0	6.69600793257318	21.8762345290942	3.69329424407318	3.87388443016505	5.73258781669914	7.50120679197472	6.27334176145403	3.65629615292727	54.4839768389371	9.52564006574659	17.0138491474856	15.815365561241	8.63941948015038	12.572134732372	8.53915794582832	26.9522876071864	13.3297322336358	16.4319358386395	5.68377474729442	41.5027205925944	66.13679342485	7.62299038600853	3.77044317027492	3.87295635290081
MICOS10	0.938820848515558	0	5.2059458406103	6.78820969186077	5.48593929300554	5.89776195889625	2.51641870584274	7.74181505620994	8.64711200610725	4.47354992735083	5.90331994574151	4.52019662274134	3.18705417035982	2.06807579244561	3.22343601420742	2.53958067184011	5.54812435723871	6.28017515596444	5.14762391913679	4.49426250161161	5.86939920999351	8.7334955053976	1.87546372106449	6.00988347801912	0	4.83872106076456	0.574849958428753	5.08542354891945	5.39516167354373	2.56083484950356	6.75812582718056	5.27510197751463	3.57409621021913	0	6.00741096117157	5.18611927298538	10.8052424564391	5.26689281008876	8.46929739900733	5.98364352408408	4.5692599663702	7.05210943280233	6.04503333041921	6.27289592548114	4.54409349553954	2.89650190181825	9.04266304809521	4.51792664841118	4.73235688668318
RNU4-28P	0	0	0	0	0	0	0	0	6.65489414977428	0	0	0	0	0	0	1.61805628202346	0	3.05100707931606	0	0	0	0	0	0	0	6.83847618645772	0	0	0	0	0	0	0	0	0	0	0	3.5292947663593	0	0	0	1.81511247436742	0	0	0	0	0	1.54026614615486	0
NBL1	2.15524610879893	2.43918548563533	2.35055427442658	27.4032622804375	21.3653604454922	33.5806951893409	18.7558658001688	38.995092721106	93.8884355904205	18.5873997727233	2.63362993468176	60.6156007378197	3.41905840375898	4.82071186266904	16.6500566743138	3.77155404252394	51.0074927521114	23.6430927075944	9.64219743885376	60.3174286759217	31.8262905163153	55.219778527142	24.3310375964032	63.9075716603815	71.0500498300847	18.037274268486	23.7542407415687	13.3884058629697	52.8232454665429	65.4193345160899	6.71304552148881	6.28789707876599	7.20739956270768	13.6525974445596	15.713990920524	32.4013164275085	57.2435505232853	52.2454360395915	22.720533724312	23.6164182631725	9.29542259515868	22.638895580096	21.9600813063953	26.965620889252	121.90822336479	12.8897694841935	24.9231611427206	20.8485386621791	19.1670902569314
MICOS10-NBL1	0	0	0.254066179881594	0	0	0	0	0	0.367688117209315	0.2744632064698	0.88957249361116	0	0	0	0	0	0.183287445609284	0	0	0	0	0	0	0	0	0	0	0	0.218589090103357	0	0	0	0	0	0	0.768023284400602	0	0	0	0	0	0	0	0	0	0	0.491585586916806	0	0
HTR6	1.20344754382813	1.65992991206657	0	0.195786258481037	4.27637942043675	2.72496492755952	0	0.17176172675316	1.97545278972247	0.18432371129235	0.149354539716821	4.75314535220279	2.18313210669647	1.5906042586108	0.244659686396906	0.300192020743826	0.98473591830504	1.13208420574622	0	0.609343552850085	3.48529649683206	1.09518433339997	0.314490244535906	2.14438381722484	0	0.126871729248755	3.31597660230481	0.279912826919231	0.22019974655675	0.325852360107109	0.16243214707434	0	0.0554217522127923	5.50574923846101	0.360971623544081	0.515788268892194	0	0.130955411067543	0.086621406768496	0.86290438189423	3.55825107696913	0.269400904090323	1.86805165323481	0	0	0	0.165069265501538	0.0571519806862725	2.42161691960324
TMCO4	3.69073185157125	0	10.2239713390047	2.2169986060927	14.1236270900941	4.20768000192048	6.61259406291173	40.5199007736533	3.02915842476689	10.7838754359269	12.4023238344438	6.15114911661846	3.25274215052864	11.6323057899399	10.8508120165104	2.32281682800537	11.6734121927208	12.0714417170953	6.50460690338971	21.8498159998888	13.1553282224602	8.52595700325035	7.95323727428275	11.7194720248547	7.44912367481131	12.3311633543488	10.1694340795789	3.16961135026494	27.3586474283323	10.6082057139414	10.9592287956539	8.0757396800044	6.01423037422157	12.9884821865854	4.08748597805069	13.3846223241208	10.179644284762	30.9551665744211	14.385993753854	18.456625468212	3.29549506985985	9.40595160543813	1.76275050466657	10.0809020995966	7.66774872631991	7.09488322809416	34.4239307594218	6.84915467573755	15.718797772985
RNF186	0	0	0.516634972954445	0	2.80548663173407	0	0	25.7437297229238	0	0.837167453678402	0	0.411199825574743	0	0.602021532143529	0.185200559423953	0.181789590251241	0	1.54252110902473	0.802759791601298	1.34183585705488	0	1.6580479947888	0	7.57511414849677	0	0.384153443143641	0	0	0.888987024611581	0.164440766056708	0.245913210710156	1.43961946398308	0	8.33539725344694	0.546490904170323	8.5896213703959	0	5.74951645404111	1.57367974049539	6.09648248562723	0	1.2235738273425	0	0.782594642495997	0.793677525276707	0	4.99811321837326	0.519149465994826	0
OTUD3	2.57382208901514	1.52692657125465	37.0568346595869	44.5204017832842	42.9170026658114	50.0413444411406	12.638996994803	32.7058277085537	36.6613624120245	24.7719288393335	35.6520241139572	27.2081697222887	13.7615008613837	10.3152476611434	17.9932363408967	11.2001926345206	23.7781185792611	44.4250560215706	26.7778979721296	21.6462387877186	26.9306860757394	23.8761319452921	8.99117788445136	47.5880867693263	8.71390589352654	12.3941793889198	13.7262648025689	35.5637682608375	22.9698559153316	5.99486307628668	19.8127112727713	16.7070435058854	17.5578686894034	12.1550309984905	28.7886010875897	20.4966841494414	27.3443880379104	20.201560217115	20.4620270106437	29.8851924274044	40.9870251008042	29.9608238579463	24.7445622040689	17.4985964507553	4.62949737329158	21.2098823358125	51.2925470753799	31.8590126178524	28.2295485278103
PLA2G2E	0	0	0	0	0	0	0	0	0	0	0	0	0	0	0	0.290631765306125	0	0	0	0	0	0	0.608949263305193	0	0	0	0	0	0	0	0	0	0	33.3150431626622	0	0	0	0	0	0	0	0	0	0	0	0	0.399530706309455	0	0
RN7SL304P	0	0	0	2.47172020673734	0	0	0	0	0	0	0	0	0	0	0	0	0	0	0	0.699337209553102	0	0	3.17624698800383	0	0	0	0	0	0	0	0	0	0	0	0	0	0	0	1.09355928810726	0	0	2.55080590251634	0	0	0	0	0	0	0
PLA2G2A	14.0107250813324	0	0.198644880838796	0	0	9.80574500447556	17.1908488838124	0.199967696587625	12.3617105484318	0	10.6067347752326	0	0	2.77770964279459	24.353533122045	0.419385911333287	0.429916876098248	0.395397057154011	0	0.515932598224225	0	1.91254617045951	2.05035306486644	0.208043773117197	0	0.295412114672346	0	0.651757807777621	8.54533330183467	0.252908286030845	0.189106053579195	2.21412062168966	2.32282343833027	16.0246990702756	5.04298591715996	0	23.2578905312368	0	1.00846000527048	0.167434469526045	2.14800015085736	0.313640758438488	0	0	4.27233888453178	0	12.8758072906531	0.665372324166163	0.512597164354519
PLA2G5	1.02627932373135	0	0	0.445235058185482	0.0810405036787336	0.375564141404211	7.96795819609381	0.683552054403658	1.40386007647842	0.62875233654482	2.46242822812593	0	0.130648240975253	0.678219948689523	3.19917064498648	11.4004701594274	0.699804849184461	0.579253139385409	0.301455277815568	6.73954323999903	0	5.9150440508287	1.21580309976179	0.609564520156671	4.48797442227186	0.432776096180672	0	0.763855470228422	0.500753463145213	1.48203347505328	3.87854139333702	1.80203713075879	10.0196955975371	26.6061789949567	1.64176202210354	0	0.454301344667605	0.893412140137634	0.787938589396253	0.0817633316177457	0.974009814494952	7.12195388281867	3.5400938970139	0.685726504520979	3.27849139331087	0	1.97075514467725	0.324921494027282	3.67131230580184
PLA2G2D	0	0	0.120920718212948	0.277503835221164	0.505105116177411	0	0.177365297405989	2.556245019564	0.174998149033602	0	0.211692372593779	0	0	0.563623291935941	0	0.510583966651193	1.83191734149436	0.561608352720057	0.37577901471825	0.706640992420497	0	1.5522940943379	13.1942792634833	3.03941011020305	0	0	1.17500103401327	1.7456704461356	8.53092639899085	0.153952377024371	0	0.224632901566426	0.157107540774794	0	0.255817263981259	0	0.566309247996693	6.21806185337493	0.12277558587105	3.77111637741915	0	0.190921938743608	2.64774199264912	0	3.71527524887082	0	0.23396613536212	0.162012328689172	0.208021527347153
PLA2G2F	0.0887911747931596	0.326588674839647	0	0	0.168274223854817	0	0	0	0.145750244659548	0	0	0	0	0	0	0.212624357656391	0	0	0.156487036107429	0	0	0	0.111375855474039	0	0.776577121219455	0	0	0.0330434526962745	0	0	0	0	0	11.3741014090605	0	0	0	0.0386479156614369	0.102255776862468	0	0.0388933591421384	0.119259486899257	0	0	0	0.493098180241193	0.0487156887935574	0	0
PLA2G2C	0	1.63624738413825	0.0840955760126885	0	0.0702561253681784	0.162793172577545	0	0.677244681361356	0	0.181693930716194	0	0.803199659293856	0	0	0	0.118363650202494	0.0606679067697658	0.055796627520566	0	0	0	1.61933870308167	0.18600201233252	0	0	0.125061626756231	0	0.0551838517402375	0	0	0.720516138773336	0.312446593566582	0	6.78399711613224	0	0	1.57538271738432	0.129087045929095	0.170771126184324	0.141765527505321	0.129906846255298	1.46056521283729	0	0.0849248833836987	0.258382696296308	0	0.813570958373339	0.112673165555297	0.506347601001818
UBXN10	0.51387772682341	0	0.174858924233503	1.47138899757414	0.0973884801489851	2.20021031384133	0.341975089784578	12.9083786017297	0.421763787809319	2.64455810160545	1.83672249489942	15.1235333187158	0.94202032651412	0.135839090765935	0.585036646723994	8.57290553307253	2.18653156977117	14.4248125964104	0.905666611344506	0.113538565305007	3.40168662042477	0.748238127817314	0.214862087241359	4.33413305980508	0	0	6.23012504388443	1.22392663622361	8.77578997124769	0.593666052214798	16.0913543757571	16.6747724921497	2.68838344966044	5.64235358849833	1.35640182165971	1.76195201527359	15.0135077604014	0.805227446693628	11.6585374158389	3.88115629037288	1.53064458276536	13.5281683769197	0.850844574169037	5.35635989130141	0.716336062008103	3.99531869664682	5.24410989106828	0.0390466606630413	13.937629334711
LINC01757	0	0	0	0	0	0	0	0	0	0	0	0	0	0	0	0	0	0	0	0	0	0	0	0	0	0	0	0	0	0	0	0	0	0	0	0	0	0	0	0	0.387609049778772	0	0	0	0	0	0	0	0
VWA5B1	7.52980351242628	0.329712700112537	0.101674281175761	2.21667992195874	9.89573555709242	8.46335588907535	0	0.307054051275838	0.441433311173674	0.604103115259544	0	0.647396306848114	0.068468938582295	0.592392208593484	0	3.54186100686302	16.7236788383936	1.11308890858222	0.631935730569	0.0660186608359679	9.49421030970179	0.163152754701266	0.112441235305295	0.159727507163525	9.40806681463545	0.226805349448927	0.987981110926632	81.6307797519573	0.262430307955355	0.0647242155876334	0.629147566682796	10.4827865469742	0	18.0445599943288	1.07549958402659	0	13.3328219001461	0	6.55535375670004	4.15642876961755	1.0994311576601	20.5884476412763	0.742104049165467	0.0513384703534826	0	3.48470481272536	0.491816848757915	0	80.9840821579434
LINC01141	0	0	0.0753400988912188	0.691599146853768	0	0.0729221101889886	0	0.227525410758311	0.763232689498863	0	0.065947856254232	0	0.507351175156048	0	0.0540150365040811	1.06040407048714	0.271757820819715	0.199949801619133	0	0.0978389496051516	0	0	0.111091139134226	0.0789048193649235	0	0	0.732088722330831	0.444946255200451	0.194459455476563	0.287761786755058	0.143444610476991	0.559833427004032	0.146829647972538	24.3107681921355	0.15938788862044	0	0	0.231294706974977	0.458974686107764	0.063502917561354	0.174572702410239	0.297386542976768	0	0.152166128489035	0	0	0	0.201884756316835	0.518434315424324
CAMK2N1	34.0129848039716	15.3355009150616	1.74227955370626	16.8503950677345	58.6381085980809	81.427207653288	26.6508210757914	314.320663188095	39.8029091364907	27.6945491745972	25.272737469165	100.635829864461	2.84938547515087	43.2149775060189	18.7368934495903	57.80280906146	30.5249233793213	31.1290562985036	41.7681620551401	10.2624044182673	32.6836139818087	30.3540533095885	8.89989283193357	112.220009168206	168.892556070693	10.1789602353128	79.8125654374324	59.4511204905459	16.4889176820231	34.5407671289481	19.074085907885	99.1790046463428	38.5633274705979	6.02356442595542	38.7022550694288	37.2436750013903	171.35235224586	16.8105525761943	84.6595399741232	11.3287254743887	101.503873758881	130.568948736751	108.091229378475	96.0163013586707	14.5299351940292	28.0287984418558	55.1413722992086	43.685613797507	135.947458314491
MUL1	2.82522693567559	1.73194224762574	14.6872854234681	20.530140613374	36.4760369840384	17.705266103633	9.0089590889172	26.8819835939871	16.4248159771509	11.971931330644	20.8038325091552	33.3693400461777	7.91250516430353	10.5800077333461	20.1028037216568	18.9808397959606	19.5537810796053	27.0198845646596	15.3526157014029	16.7325356320298	23.3774888584876	17.9974690702879	8.26896919735264	24.6115440856667	2.05914477199788	17.8707295729301	35.030807186622	22.5175343302571	27.1108089939722	9.17969581191362	30.7604206032873	14.3863125732191	18.7356565964827	43.0845286370507	13.5587364362522	12.108703182395	11.2557461654961	23.7747714985885	24.6735440366935	19.0196730523227	23.4101179067787	19.9221302839446	17.5418359529463	30.2035977345517	10.6662675658068	14.3823010413183	33.5849329315321	20.4833828637538	20.0985379104408
RPS4XP4	0	0	0	0	0	0	0	0	0	0	0	0	0	0	0	0.299011711356891	0	0.281908255690409	0	0	0	0	0	0	0	0	0	0	0	0	0	0	0	0	0	0	0	0	0	0	0	0	0	0	0	0	0	0	0
FAM43B	1.16756042344437	0.858896196330739	0.397289761677591	0	2.21272355632621	5.12718693044474	0.971234400215392	0.266623595450166	2.10819869818217	0.429185112077775	1.39104718363706	0.210807100121039	0	0	1.89891096468187	0.0931968691851748	1.05090791935127	0.175732025401783	0.411545563096254	1.11785396281915	0	0.425010260102114	0.488179301158677	0.693479243723991	0	0.196941409781564	3.86051197572251	1.56421873866629	0.227875554715591	0.927330382113096	0.756424214316778	1.23006701204981	0.774274479443422	17.0930123416273	3.36199061143997	0	2.48084165666525	0.20328045835648	3.09261068282947	0	18.3091441430223	2.92731374542589	14.4987669164466	1.06988701125542	1.22066825272337	0	0.128117485479135	0.443581549444108	3.18949346709478
CDA	11.8510230687953	2.56411937636299	0.395351762840139	0	4.29376307661739	3.06130575749481	4.6391840228825	1.98992244409148	2.28863432955652	1.2812745784956	14.8808120669077	0.629336318410125	7.45459743750016	43.3051708213245	9.35375752261343	0.834680252799908	1.42606573535029	3.14774632817242	12.2861407129223	1.02683170768529	0	15.2257334155606	1.7488725793704	0.828115701773819	0	0	0	2.59431400559287	1.36058379986285	11.5770310054314	3.3873045304527	2.93776004438823	30.8199012305284	6.37861192260727	2.50919299292837	0	0	1.21373307818698	0.40141627526864	0.666470864064649	0.610720600383139	1.56055401759638	5.77121648966852	4.79100622601208	1.21471377344179	0	10.7093718593681	1.32425321102339	3.40064460254705
PINK1	9.34396215231752	3.9154150626027	25.5567551720497	26.4775291833656	37.3781339369577	20.4514607169695	18.2020540107406	28.2928844751067	13.3965373852998	21.8114484767422	29.2992011391513	23.7046106772976	10.2087286594952	34.0796753526067	31.4038147023217	29.2676350454151	18.0983173894983	34.5809210209631	23.9723374555881	22.3436284996324	25.8376152465337	30.1385301763287	10.1381295465951	33.369652994093	10.3447206836558	19.8511073159339	10.4288939282088	28.302876113985	28.6826154456913	33.5628605134117	49.1699216159237	32.5232466739069	43.3145132336353	23.809261138803	26.9627055864708	25.3465164208351	30.7864595903487	23.1156758083428	44.6101141003076	31.8880038498468	10.8800007641192	22.4528624389783	8.81265832686813	33.4633561285774	14.4267681761967	10.5096332195913	42.8298901177175	28.4896651912617	25.7331625086594
MIR6084	0	0	0	0	0	0	0	0	0	0	0	0	0	0	0	0	0	0	0	0	0	0	0	0	0	0	0	0	0	0	0	0	0	0	0	0	0	0	0	0	0	0	0	0	0	0	0	0	0
PINK1-AS	0.257320541669305	2.366169129662	7.44254365157534	13.5635854963905	7.19306974313092	11.7942609281831	4.49509052858635	15.4249221189536	8.23661105775574	11.1930086218042	8.04759775111568	6.38826647767199	2.84991362116578	2.72081754792754	13.8629475693048	6.8294867109579	4.79014292918471	11.3284861101681	5.89557776276173	6.7276774725903	18.7370687203087	7.02515271255891	1.77524540467263	7.25975840290125	6.75165902283708	1.844680105665	8.50824516459032	12.1138056178325	10.2327048553718	4.22686421055737	9.23848831098034	5.55747764417805	8.67438363465582	2.35447300316811	7.25518027965034	5.95542160571	17.0861478041766	11.7043425016703	19.9289673641136	9.0407830243476	4.05772498836603	6.45155439910203	6.92338147421409	7.81068086812532	4.25956349093474	6.43058626143039	14.5415508704258	10.3138550786075	10.2930156684791
DDOST	4.41175643134348	20.8635071637915	49.3252541157554	55.2317280448526	72.1635752989297	59.8507214385631	42.2914221564132	141.645034421689	53.1070825314953	75.0368890108548	55.6909650851476	89.1386317953922	39.7954253921886	35.541616656941	58.7686773351775	45.1093397433795	57.7595930031181	75.7302341528582	45.1710958074512	52.6057846568647	38.2436587303985	66.5321463840557	42.5145503675441	77.6134017884452	34.9108660866616	72.4674904808582	130.823259190526	55.5875395641586	79.2373803179956	37.0880102628341	51.2667136741797	61.5299319844488	68.4981083026904	23.0670861148311	55.2004015276341	42.4989819498824	57.4723758432749	134.694931626142	69.3162260557601	63.2669695655637	76.0112600241653	66.7809297349954	46.9587405664318	67.859382561744	40.2672482045018	29.1672738367585	110.76808962854	65.6082053920032	57.4922649784526
KIF17	1.5345975391097	1.88150146632452	1.52303296557208	5.9918479105606	30.0526470232632	5.05423635130016	2.97862598337198	1.75220016553559	1.15455713940715	3.91739431158238	3.36465372471675	2.53987185327039	0.976792888902226	1.01414365481897	3.63979175512176	1.02078718463225	4.81353015994745	8.90218340760171	2.47921676131005	1.78948970981396	2.11635134035823	2.09481567126841	1.01593716579384	1.74700918741099	0	0.647130967980227	8.45685307970353	8.94719121033998	5.61583246252115	3.27796296632729	4.34969306595044	6.19755642473848	2.59130787751087	21.0622621874012	2.45493005721255	3.94629950696041	6.11385943843947	0.612297112150255	2.65096385814995	1.58939136709825	11.5394769369933	4.00786579910659	5.82286048510179	1.53805233430142	1.11416699577435	2.13058126469315	2.0347464270995	2.47786439753906	13.2876193798852
SH2D5	0.254797229025345	0.937186489243437	1.22826021261233	3.81362134861659	22.6955312232376	1.46856711455484	0.529882284762041	0.727317318544692	3.24142437359743	2.34153143384532	0.505948073032245	3.56535083886458	2.04349339160356	0.673534230300984	2.5382011147261	0.559305837623889	3.44010151981981	1.10256473793425	4.71511796470965	0.422220748981358	3.37333291425052	6.72438787278121	0.319606756203194	0.378345707295817	1.11424192253418	0.107446528002066	2.80827080204107	6.02121374063832	1.4297197718639	0.0919871457103495	1.10049861178068	1.74484745226089	0.844851315211722	6.99415437023128	2.29277719434061	1.09204113092842	0	0.277262403642	0.293435565607564	0.913482463560863	7.42201790481225	2.73783847259164	4.21876311257248	0.948520287669726	0	2.1225090825002	0.768876231108123	0.484014991325686	1.6779645977355
HP1BP3	13.3372395904131	13.9243568782626	109.923499411129	144.70429712411	154.638062547266	121.069730272274	49.6591208766268	137.621130449264	142.447958423441	107.473024450724	94.3695479885724	87.4902516295718	65.7942411778724	41.1061406211543	119.564179193793	50.2781109587734	81.183023687774	158.4675669315	91.6622455266886	98.4194391081401	79.0348874472651	90.3150483396779	48.6061254560558	125.779089513636	46.3539397945377	39.9345410434135	49.7480952307063	204.584192735697	101.621678247932	44.7860248379511	71.3774681947659	44.669516966327	96.4716813250244	30.9084852816303	83.9226844386388	103.940663987964	88.4822571267311	71.1588888279699	70.56092423795	122.497548524975	66.4574770493338	124.458277072028	72.0828761557273	67.2782886521516	34.3015862910979	83.4475853054857	133.856626699266	99.0851720988168	167.482179768234
EIF4G3	9.22380027215762	6.34757014052799	115.150007926781	98.3619074983848	88.0799420082739	76.1103838781697	45.2448423051995	152.200272550791	84.2513340401233	82.8324585578613	92.8482724158797	64.0906253224952	49.7261404273567	29.3374255173192	42.9720823327983	38.5230801385936	48.3039313663684	117.019747163612	69.1149772897039	52.5265145410092	46.6800217876766	78.7413137479379	33.3910982934688	106.848994820896	38.5145387751825	33.877366804399	53.4539846832083	75.9605202178899	79.4714929571149	48.5748196885325	77.0749499874608	69.0890455577499	75.9669176957981	20.6909793367106	54.6192228629317	50.2955310713427	67.8055397953518	68.588680425049	78.9836458344011	87.4432530517635	119.619477661344	74.120304957351	86.9527547938502	82.2042105112753	30.3817542376769	62.1297547226573	154.693581292728	89.4167309737653	62.4704714911371
RNU7-200P	0	0	0	0	0	0	0	0	0	0	0	0	0	0	0	0	0	0	0	0	0	0	0	0	0	0	0	0	0	0	0	0	0	0	0	0	0	0	0	0	0	0	0	0	0	0	0	0	0
MIR1256	0	0	2.72427265150348	0	4.5518884587282	0	0	5.48482824926056	0	8.82895087702852	0	0	0	0	0	5.75157821257079	0	1.80752940413262	0	0	0	0	0	14.2658587280364	0	0	0	10.7260713508546	0	0	10.3738177963444	0	1.76977023872782	0	0	0	0	0	0	6.88873246050016	8.41665365233905	6.45203845930604	0	13.7556901447125	0	0	10.5422388051402	1.82502123199862	2.34330132276351
RPS15AP6	0	0	10.1045749255766	15.4594863839572	7.73821037983793	10.5952984983424	3.70532230399057	11.0195185735144	6.09311737089723	7.27719587439927	14.7414870369849	6.70202313112081	11.3409460088129	5.88730147667633	3.62223431808407	7.11104215372389	2.42986785036309	7.82167269424661	2.61678841158345	5.46754545650607	9.82866544561174	2.70240290059734	2.48324764516663	7.93700503778024	0	2.50448088906633	16.3645598555302	11.6036590068336	4.34680019176961	2.14413674183033	12.0241979003083	9.38557105090266	8.75231827152669	0	7.12567360762343	0	0	4.52391420051511	11.1145389463992	19.8729494012004	16.9098223378812	12.630354074884	12.2919416143589	9.35386929840453	5.174365164791	0	15.4779233366377	10.1537544907559	6.51863822514214
HSPE1P27	0	0	6.57138740936988	2.51347223725656	2.7449732766317	0	0	3.30757379220612	1.58503391067259	3.54947687285944	1.91738936122946	5.23029507867874	0	0	0.785225344854936	1.54152659300884	3.16047000807361	0	0	0.711150338092851	0	0	0	1.14705215448401	0	0	0	0.718695096143971	0.94229621274285	1.3944132527106	2.0852775637922	8.13838931215658	0.711495467596659	0	0	0	0	0	2.22406314675868	0.923152210359818	2.53779168402453	2.59389384005885	0	2.2120636854335	0	0	0	0	0
ECE1	18.069004070408	6.32959955522555	25.6405201855107	31.8648297533313	90.7979666216616	45.2985702450869	58.691264208484	167.594601116414	49.1126270843871	62.4425577512959	44.1114995244645	112.913682809659	39.1338678129773	44.0419775218794	126.963245031695	45.0797388129591	59.0127388371226	90.6240532571971	53.7644745483382	54.2669597895746	92.9439651454041	72.6076641396124	25.9028418159623	83.3951492501973	21.2079513818742	20.8466847950062	71.1247033950846	82.1475969006859	109.690087214723	95.7596319528413	159.758284554766	68.2341803413325	60.8061862674014	41.5116014010949	30.2192719327133	56.1876082190853	77.0771838846688	116.440648757101	43.3296681147939	61.5081108741657	34.2974605368424	71.4070910328625	66.6990893154629	61.6423570622827	31.4848225185199	26.9325529874594	108.148829121697	31.2631031734323	56.739764500133
ECE1-AS1	0.221650865962917	0	1.25703158405938	0.576958342169787	0.315049278744856	0.121668801916719	0.184380132743488	1.01232192580381	0.545758089444459	0.271589803377638	0.44012970215116	0.800396713604192	1.18510467211131	0	0.0901228003400779	0.17692589047329	0	0.583820082839269	0	0.652967817217476	0	0.40342191420317	0.278029374773891	0.131650809510378	0	0	2.44294515098066	1.07232986815122	1.18965353574669	1.20030919775787	1.43600347161495	1.16758590364402	0.0816605887586704	4.05619370030086	0.797804673982654	0	1.76612069857984	0.385909703029594	1.91447079713233	0.953577932686528	0.0970901303439654	0	1.83497383541225	0	1.15866455318604	0	0.121609772955767	0.0842099754198664	0.540622057791505
PPP1R11P1	0	0	0	0	0.720312136421084	0	0	0	0	0	0	0	0	0	0.618156122545375	0.606771105758798	0.622007395205976	0	0	0	0	0	0	0	0	0	0	1.13156249180115	0	0	1.6416014863896	0	0	0	0	0	0	0	0	0	0	0	0	0	0	0	0	0	0
PDE4DIPP10	0	0	0	0	0	0	0	0	0	0.539622575432149	0.437247496859723	0	0	0	0	0	0	0	0	0	0	0	0	0	0	0	0	0	0	0	0	0	0	64.4741051037036	0	0	0	0	0	0.421037063584755	0	0	0	0	0	0	0	0	0
NBPF2P	0.864807236487688	3.18090452135802	3.92361204876144	1.1255488384689	2.86817177467518	0.9494216040642	3.59694676509422	2.46858760083966	0	0.529826099024909	1.28792870860194	3.90359894929124	3.96332606359421	2.28604242916832	1.75814449377505	3.79667971772827	6.01493384289954	0.650819966994802	0	0.636915280107364	5.72471436695994	3.14803363609675	1.44636965716967	1.54097172947322	30.254786725633	0	4.76577575217786	1.28734492259374	2.10983115712469	1.24885422935655	0.933800542938716	4.5555280567291	1.27444876495377	0	6.22553178275723	0	2.29693660193515	1.12926753870649	0.99594960883596	6.20090138274976	1.89406540209597	4.64624857281343	10.7391774316071	1.48586426071479	1.50690664784004	0	6.64272687192271	2.95703137590094	0.421865139801601
HS6ST1P1	4.16915579405612	3.40774374168177	2.88984837991739	5.42616696924754	4.60906371894723	2.79710068198979	2.69741858704878	9.52066621549119	2.66141836540811	3.68946164418237	6.89887258011248	14.2187168211299	4.24596195791859	4.28586641805584	6.78068174617034	4.25231484813783	3.60098932848581	2.78892705467464	17.1448414162498	5.62926783021958	1.533239949984	7.58818966820889	0.968446458052221	3.57686927913651	0	4.29759990486058	5.10563658377563	6.89574549298591	3.84249152554459	2.84306624296586	1.7506868363766	13.6651074998286	3.75466651944039	16.9544952237859	5.55790992490887	9.52996153220585	6.15184397844058	6.8555263816558	2.13394713594998	7.52885238659741	2.02913651667007	4.56278678726721	7.67001219048328	2.91834658013432	4.84310515829303	5.14516383207909	4.32069471288467	2.28793180381026	2.03377286602895
CROCCP5	0	0	0	0	0.978930228774678	0	0	1.96594747488556	0	0	0	0.621753953128075	0	0.910285569686902	0	1.64924772842391	0	0	1.21381149212004	0	0	0	0.287966970900347	1.22720760624313	0	0	0	0.768917163103429	0	0	1.11549787749848	0	0	12.6035223531035	0	0	14.6339768084736	0	1.58631973841101	0	0.60336252086045	0	0	0	0	0	2.26721641773197	0	0
NBPF3	1.34266020744184	0.308657940196367	16.8947296187265	16.1641502891567	12.5638001763076	13.1741306930359	5.86367798546951	17.4863120233876	9.57349313281166	12.5958143873442	5.99873782538495	9.31809469683576	8.20437198053872	7.65297336699485	13.9551557765	7.20073050345585	8.10253203479118	14.9354679345879	10.7963649893648	6.11848194582293	21.6643293696213	11.4550622070975	2.52626338535008	18.5414278970263	9.54122806566957	1.91089832955406	4.16200821340371	9.74353046375338	12.1607669780754	5.57437781823475	14.3165386235223	8.664063313529	12.1501533697276	21.4992556874725	6.74569695789219	6.18612765245042	12.9271807758353	3.06818608431882	20.0048146107161	19.615493766342	8.34406433905736	8.34067097367132	7.64186329078245	12.8320476502628	2.1933322685458	2.33012777773987	15.3777093199172	13.613447425359	24.7250625183427
PFN1P10	0	0	0	0	0	0	0	0	0	0	0	0	0	2.3105107732114	0	0	0	0	0	0	0	0	0.730925338982533	0	15.2893073590546	0	0	0	0	0	0	0	0	0	0	0	0	0	0	0	0.765735309348889	0	0	0	0	0	0	0	0
ALPL	16.4969235454292	1.41112609974339	5.54819151744115	23.468070983029	7.90699684785453	8.21313407086275	6.38276996436853	5.47562551729872	1.73183570911072	41.9552930770473	37.4238371834061	5.36836550804878	16.7031584002281	29.9172378171595	9.98342881404826	0.382795194237094	5.57218436993917	5.91874896829736	5.40920020649465	5.93357114306733	3.17452701053735	8.03012673986222	3.60925045742549	2.84838454469183	1.67771929745331	0.647130967980227	16.9137061594071	15.91933755244	17.877066672359	8.93360329555396	5.38533427212912	4.64816731855386	17.3853201236639	29.838204765485	3.68239508581882	1.97314975348021	92.2173798631287	2.4213567616851	2.98233434041869	10.1782177931484	6.21787349517598	5.32473599024161	96.8712244339662	2.9662437875813	17.0467550353475	8.52232505877262	18.1022268341955	3.49816150240809	69.2453404303876
LINC02596	0	0	0.789740427597842	0.906197055088844	0.329887166010143	0.382197125631203	0.579191671553539	0	0	4.26571317241735	0	0	0.53182268129025	0	0	0	0	0	0	0.256395249787435	0	0	0	0	0	0	0	1.55469243696917	0	1.50820824410111	0	0	0	12.741685204721	0.835378909541723	0	0	0	0	1.33131816938614	0	0	0	0	0	0	0	0	2.03790151577728
RAP1GAP	7.64832213996766	1.09604407747228	17.4628007148503	44.6004839041945	22.4482054372536	23.063521178207	1.15677307955454	80.069914949327	5.8697207131632	29.9401920618747	32.9384503577045	33.7162421706707	9.33189397475817	15.7540300157803	45.5160544293393	91.6548051241342	20.3599070511418	20.519149174872	24.8583531644253	16.6425243326403	38.7937681315501	41.2192748244021	3.90394145432582	17.9940692453199	12.1623716923983	18.4300200959095	11.4950014276248	103.723874574261	11.1470940336287	4.62591447797581	123.073045580827	16.6387990698235	20.3100739212474	22.7213804367418	29.4359657566008	14.4743363034039	52.7636870157823	6.96077502094896	33.9742553184794	37.4624951896218	14.8801464093351	19.478317322673	23.0246968901458	14.1648950365935	9.17314693202088	11.0323756190888	33.4613041067062	35.020112022949	81.5481075619649
USP48	5.83856434472792	5.53484755348439	59.0209352763497	61.9663405014532	54.7834658195644	58.7787145008724	21.5301711918023	67.6611346695005	42.7820630226565	42.7766094228008	55.2487557627845	42.3842802206082	37.056006696796	16.7066204903051	38.6684415375125	26.0648984211182	36.12659820327	71.9327043398441	33.8402515287587	42.5566979198619	60.1652591008359	47.2173555133852	22.9776235525507	73.754354431015	16.8460895235493	20.8643010151317	17.2485252346907	95.8724274405469	49.4284321058945	20.6655655988746	55.2118789060415	33.2922422635867	42.7325811049166	23.6822003149555	39.0694673940151	20.1220968331639	38.5284087211616	41.2377858627559	77.3946809511842	60.3360697901299	44.2944455663795	50.9059063320299	44.8474020151139	36.5063878641007	16.1518432463124	42.1180716682629	78.7298878609842	66.2715038548497	74.8148974073676
LDLRAD2	0.508800697212605	0.467863348602058	1.08207091298035	1.32441082728605	0.843730103720647	1.18698826934462	4.02083261440305	2.17855327657546	1.46158890205323	3.27303786406976	3.66240994143162	2.87080430071374	4.95503949450468	1.3449702231244	2.06877349423285	0.507667858845812	2.39391186192313	2.96750154510247	1.56925784806796	2.24833644940437	2.10504906350719	4.39877107651747	1.11688124227705	3.92866639114771	3.33751902964677	0.321837497426748	3.50487068556917	4.30769272579751	6.76507454560198	13.9143453281162	0.961436384552167	1.34009970872182	1.45275532057564	6.98326004878232	0.915682356119833	0	4.7298289528945	1.82708150287826	1.31840325388632	0.790451647855937	0.278588613881939	2.39187718584866	2.10609591523284	2.84112852521633	3.10300714710987	8.47681197434659	0.767678604579917	2.46463147685795	2.04765115587279
HSPG2	19.8770105690787	6.61479962750889	29.5774092316644	49.8921048353542	59.2858473796944	66.3487080024654	121.018100605746	73.0039479637961	77.6339426317553	103.83901404232	93.0197351594316	79.0404455537167	20.7010760531215	41.4924019056148	106.386722614255	19.177958945279	96.3484580185089	125.723955755711	60.3321525128986	142.486926422659	56.704152078937	145.342530657002	30.7109669860077	97.2594879017833	58.2247676262662	33.4216463935566	154.396614510671	213.156444945231	203.178161114412	431.005301592827	38.5648594687592	70.9007421243746	67.9884616973157	29.4462468929723	83.0525615358129	8.00527989913263	141.034163980494	56.5938720122393	42.6939597330097	60.2670937658107	20.9376918494308	135.466217944303	77.9678032992694	93.8174814497225	132.053694487354	24.1798277760352	44.7476375709683	81.3426810663854	114.908678298628
CELA3B	0	0	0	0	0	0	0	0	0	0	0	0	0	0	0	0	0	0	0	0	0	0	0	0	0	0	0	0.1381387977004	0	0	0.200403298338471	0	0	0	0	0	0	0	0	0	0	0	0	0	0	0	0	0	0
RN7SL386P	0	7.07938683036246	0	0	0	0	0	0	0	0	0	0	0	0	0	0	0	0	0	0	0	0	0	1.14319002601773	0	0	0	0	0	0	0	0	0	0	0	0	0	0	0	0	0	0	0	0	3.35375519940157	0	0	0	0
RNU6-1022P	0	0	0	0	0	0	0	0	0	0	0	0	0	0	0	0	0	0	0	0	0	0	0	0	0	0	0	0	0	0	0	0	0	0	0	0	0	0	0	0	0	0	0	0	0	0	0	0	0
CELA3A	0	0	0	0	0	0	0	0.26618864668108	0	0	0	0	0	0	0	0	0	0	0	0	0	0	0	0	0	0	0	0	0	0	0	0	0	0	0	0	14.8607676399263	0	0	0	0	0.208752739711098	0	0	0	0	0	0	0
RN7SL186P	1.92470566773859	0	0	0	0	0	0	0	0	0	0	0	0	0	0	0	0	0	0	0	0	0	0	0	0	0	0	0	0	0	0	0	0	0	0	0	25.560186765642	0	0	0	0	0	0	0	0	0	0	0	0
RNU6-776P	0	0	0	0	0	0	0	0	0	0	0	0	0	0	0	0	0	0	0	0	0	0	0	0	0	0	0	0	0	0	0	0	0	0	0	0	0	0	0	0	0	0	0	0	0	0	0	0	0
LINC01635	4.67965276016291	2.64808298314566	2.65393563720144	0.937012320186323	8.6981772846415	0.79038750665798	3.89276619048547	3.08262544865557	4.43170690389565	2.64646134601107	2.50178259223391	0.649944308685519	0	4.28201083473625	0.878186531777308	23.4180022227615	1.62003941219894	1.35450881040165	17.7638407285073	12.195243077421	1.19144716516389	1.96553863362086	20.6201034389663	4.06235599295847	3.14836492847031	3.03597336993243	1.98373915125288	3.21511962405968	0.702568460886357	1.68945283262922	3.10953228656167	1.51697936800904	1.32621321416002	16.4687083644142	1.72757200184825	2.46850808789715	5.73655577032419	1.72353154364713	0.62184133322472	8.08746445247216	5.67647107157124	18.6952012788121	5.96019838983399	2.68010738713732	10.6631675074172	5.99729109142217	1.77750909324704	1.64113999955543	1.75600036151674
LINC00339	3.34113359006481	1.6758059686113	15.7615530105716	24.1143755132329	13.5274772314914	18.6736397959832	5.43230700872864	11.7915064274752	12.8386062350122	18.7947503703517	18.4709187667854	9.04879956226248	5.33602959128788	15.8574454846892	9.20073820655741	10.4253721975646	13.9181591003794	29.0871050844094	21.4126150575904	13.5337728528871	41.2182476245965	14.0971522192425	4.63547257355261	25.9787199961351	5.31307492711037	7.68511006076412	19.2492265569501	15.9380757346784	17.6362602538014	2.46726680739974	13.2828413574606	12.960017411548	11.0225089549672	12.5064176378432	12.5726301399121	15.1009211561955	32.2693962567298	10.9732562833961	13.2049317757075	12.4865901524546	9.71246948430783	9.04325298400963	7.54367298862091	10.2634113183875	2.3816651562169	5.06041352453688	26.0804176922861	15.7517175249573	20.5213181461885
CDC42	1.47492188839975	1.16250159709785	21.1903493084387	33.7760763648144	22.81103483699	23.729445092536	9.49396840903509	27.3259211065646	11.7306920559374	18.3089451276938	21.1636061746418	23.5867736291712	11.5071098878583	7.24067917207643	18.2908591571885	13.6511943380888	16.4508308013317	24.7496502210903	22.7140384945745	17.4188581890697	19.8756047921074	26.397319892461	10.4984641160346	24.7167965171895	7.67846711268407	16.2599706081062	9.48265824040353	20.3350357907363	21.8810928889971	10.8143694971862	27.7565585638275	15.0578700886799	19.380930230747	17.351329151803	16.9797255281793	12.8836165457406	24.4371590242249	18.1590216157794	18.0575673748749	22.5948280527532	15.8131538671511	21.146762821072	17.443411432098	18.3422722696322	8.19957915135666	12.2863781371634	36.0874797358597	18.371633747327	15.5888991425274
CDC42-AS1	0.222081423200607	0	0.251894674070641	0.289039542435097	1.05220420860267	0.60952571900392	0	1.01428836311112	0.182272741864447	1.08846946839305	0.992215473643217	1.00243935721892	1.0177772059191	0	0.270893592164407	0.354539138718427	0.545162658735308	0.501389275272219	0.391399976091542	0.736015734529664	0.735049766231647	1.21261668616547	0.185712964916308	1.58287849756301	1.94234790458852	0.749203684763433	0	0.41323571961658	0.866883229127843	0	0.719396455573999	0.233970788305978	0.24545764383288	2.03203643222143	0	0.761458982824529	1.17970092764502	0.28999450003302	0.127879310691641	0.424635670965822	0.194557456221513	0.795433904850991	1.83853827565198	0.635946824872103	0.773943507554209	0	0.609230000879803	0.506241320764185	0.108334443437785
CDC42-IT1	4.95639523108406	0	14.0544123784211	16.1269027939583	14.4811884998412	10.882676536759	3.43581186665792	28.2960070084685	9.49187937258268	19.7375534779814	16.8131772311277	26.8468325425822	10.7263716224971	0	12.0915625358009	6.26412251378736	14.870650789433	20.8257686981928	21.8380824810613	10.6467015934132	10.9365207993079	16.5385495433956	4.49012083239125	18.1539236935099	7.22486055839719	9.05702807064812	9.10456003522996	13.2190046007521	12.4949567169485	8.64858624369061	21.4072425045951	14.7949331715217	10.3475294593826	15.1169415506877	4.95553529431904	0	13.1642349180272	11.1463492946218	17.1240006444079	15.4000998791817	5.42764695427211	9.61589932229909	41.0323484525565	8.98890618994077	1.43940071419403	0	19.4886690628261	16.947379243964	10.0741639237304
MPHOSPH6P1	0	0	1.9929617553007	4.57369538254882	1.66498379074382	0	0	1.33748885586477	0	2.87061517586446	0.581503330864672	1.05749135470554	0	0	0.952568451135496	0.935024326907	1.4377547987548	1.7630819597687	0	0.431353483761237	0	0	0	0	0	0	0	0	1.14311343840936	0	4.42694171329656	0	0.863125649215619	0	0	0	0	0.509867379156416	0.674510954344846	0	0.513105422453047	1.04889696264675	0	2.01261532035343	0	0	0	1.33510774553997	1.71425936931675
WNT4	1.35226094978537	0	0.906333288575459	1.43997635269924	4.01887700372228	5.06102967972932	3.27237066560314	65.5501850099263	14.5291366469911	7.60682154774235	7.81140302346901	9.76621693257519	0.938981551267301	0.974886481084037	9.14711537206498	27.6718941444374	2.66566954229348	10.5003853320074	1.9499294292767	1.04118526919057	8.54459786320117	10.5161248357653	4.72885116084957	1.5333497187683	3.22555064929733	6.22080736961638	0.677457585417111	75.5319180011127	5.81832448608015	2.21906625162547	122.585620156555	29.529226768754	11.1415599932297	11.2483048957806	3.24486319658981	2.73977854658864	17.3050709624934	0.802629938801068	5.59220350793602	1.52786653998477	0.700030279578952	1.15581678206493	12.7214987137854	6.40689757320827	0.856830360621305	8.87513098862503	4.72133598101174	3.45615848795265	31.3034820575105
MIR4418	9.2199610212639	0	15.686537686883	0	13.10503370779	25.3051483986466	23.0088562425221	42.1093265588392	15.1345173406157	45.1890388974793	4.57699395906387	0	0	0	11.2464533263094	0	0	13.8771612317279	113.745883374474	20.3710161363371	0	33.5621005396766	15.4201668288573	5.47624899560106	0	7.77600921202047	0	41.1742738952159	0	0	49.7775934582654	0	3.39681707110663	0	0	0	0	12.039449082016	0	8.81461465375826	0	4.12791707880333	0	0	0	0	5.05857426536972	3.50286333238444	17.9905069296037
PPIAP34	0	0	0	0	0	0	0	0	1.90719527463043	0	0	0	0	0	0	0	0	0	0	0	0	0	0	0	0	0	0	0	0	0	1.8818358502515	0	0	0	1.39399610718243	0	0	0	0	0	1.01786766730523	0	0	0	0	0	0	0	0
ZBTB40	4.73818915172816	2.98107891286176	28.0381107322968	41.1388161838331	28.1205333031083	28.1991366864447	24.9452906847164	38.5822284241256	42.4704036616907	38.3865336146518	31.6610774182119	27.9724858986653	25.0004222055982	16.233045424747	36.4774811090512	28.0174854042684	33.1082413802472	52.1025426963516	31.4248633438165	35.1255060656004	45.3968787895798	31.7721706494048	15.9272210658407	51.8419034592837	20.7203548089882	16.5629250638848	15.8041419479463	42.4353829131648	34.8003176730107	17.646041938981	77.9546755356009	23.9083492760661	32.3403362459728	25.6702781049414	22.2157582250982	29.9268577871793	53.3192911145252	40.4063642110573	59.269863865655	55.5506263663178	25.0968933382444	31.0109264066017	31.2258752374801	31.6352368789971	16.6210044733348	25.9671126981634	33.1794804579927	40.1715656153222	32.5414502592953
ZBTB40-IT1	0	0	16.6250484886623	13.6261498576546	14.8811738073806	6.89634813501578	0	16.7357579913335	20.622858793806	12.8283901632038	13.5130297839029	5.67094264940992	4.79809254219006	5.53506976439655	16.1762173606746	9.19269338248494	21.4171044503157	14.970051218842	18.4517131586013	10.0238333369278	27.7218768978793	11.4332430409887	4.37751988731297	14.9242829770227	0	5.2979403422557	11.5391127186431	13.2471564974229	12.2602056690938	3.77972823079064	9.04384115578742	6.61803086922623	16.2002044929701	0	17.5857970444553	28.7178816379537	38.9301306122855	22.7852821454516	10.8514729358336	19.0176118353979	18.3439887294569	21.5619404922108	0	10.7929261135437	21.8915449279619	0	34.4650114783431	11.9328311322987	14.3001465337876
EPHA8	2.1039292724268	0.386930049432766	1.07386676840641	14.3759140842719	6.77841027015616	17.1501289147103	0	0.300282739078951	9.15201030203592	18.7546153797461	3.02886828796351	9.02195421497032	0.32140332818498	0	5.00440267630036	94.0881564317364	3.44313258148615	18.9604312780573	14.2757991279705	4.91968412027722	4.52635908679488	0.574397377657329	0.263907897512648	2.18687160847521	0	0.177442977970287	6.3768780813554	0.391486471215707	0.205314449003963	0.379781305486141	28.056461767386	0.997454413304432	25.0366796709537	27.913763621568	1.76699396140459	4.3282931655289	0.558805702568692	0.274731631610229	14.4772840683011	5.63200995175721	7.83349757944512	6.82921872256936	3.91898948231079	0.96396150296403	0	1.16840856989061	5.48307000791822	6.67439215007518	3.13029523407073
MIR6127	0	0	0	0	0	0	0	2.99401175074315	0	0	0	0	0	0	0	2.09308197949824	0	0	0	0	0	0	0	0	0	0	0	0	0	0	0	0	0	0	0	0	0	0	0	0	0	0	0	0	0	0	0	0	0
C1QA	25.3019913927799	6.89369799546771	66.4320585100234	47.5664319785077	28.6377212007937	47.8391756283922	101.729320141118	177.083524516495	28.8424203417471	19.8072447134648	265.863322871328	29.6097579317551	18.9681969926087	140.579429659598	161.365095622353	8.7892286729258	309.979934611534	49.01367848157	29.7284322824153	59.8718635460597	3.1016690135742	87.8391696911372	189.055037166093	173.103333005213	147.52928379573	53.7436964555382	108.448742977018	84.744755533514	173.524619950541	163.406945830762	132.808251398897	97.2470814693596	147.421860886028	34.298110010085	28.1084460956457	19.2786434930197	51.0239990565939	286.953360989231	69.6095304883881	36.0604440466455	4.72056988656803	24.3344095334045	79.5197944191211	95.2637918300625	213.092657206567	39.0315502179443	98.2026827057511	50.7340943305189	96.9127963453736
C1QC	25.7494406900163	1.57851192839163	116.824665055465	70.3772226431836	38.6329572266684	61.2490979258534	98.5304174229323	255.785706597273	67.6281135220305	42.5937224743133	322.547499211267	28.6697656164612	32.1241661345728	179.808735916157	244.815813073661	17.8131961858799	299.191160764302	68.1460297422913	74.1226927695523	79.4908044579342	8.52260404630748	147.627888184659	187.15475002907	215.900705521767	168.905523865232	71.3034358225361	250.689822711782	119.942226045361	238.924439719909	237.050252960802	185.358005670418	93.1393443502365	141.350432895869	19.6338655275449	43.2515548931197	14.7146803437713	88.9080009929223	241.34335066712	111.203157337934	78.5705103484023	8.6472901826021	42.8472834320832	101.256253275941	137.393733350814	350.716683926609	73.8825440061387	148.10381321388	82.1752803380999	165.176354726418
C1QB	26.8194576623896	19.7292831371629	66.7063356416734	66.3206266999438	31.0410114767628	58.6767368632425	103.580977052462	192.921113735218	49.684226497544	30.5147162796316	271.791227067789	27.6705512652173	22.5336691978054	159.513513535282	179.772395574349	9.6335080115378	281.841055974671	46.8540212498855	39.1641321921303	59.1150868174448	5.07243457983984	84.377640163758	203.609247058916	157.475192297096	207.758322652462	61.0719007684021	200.581024368639	69.1527265431826	171.053288377529	166.952014618774	147.277619679737	81.1329776333894	135.931876707435	10.5170142959879	32.6374477319682	12.4798636105953	58.0038072058383	220.798546971522	65.0821695626568	46.3358061189183	6.20953854411006	31.5625187902067	90.3976738361617	86.2349009380391	301.089442154318	40.4267798950826	125.074265850864	46.8707530614766	116.437888851018
EPHB2	0.730760732909379	0.839956011752017	8.80665320228754	41.3128402563454	19.6051974388511	27.0511955508575	9.04225744952209	1.61661324796438	25.0403951014278	14.0746381337567	23.0583075339416	58.5489940201941	9.38418882552495	7.78717449235991	16.8618924165845	13.3249184279674	8.29661254276658	21.877373509415	20.4454888757387	4.87736856998165	9.67474898449477	8.72839863028502	0.85934534700607	9.38610526155593	12.7826232186919	2.54230023135089	18.1218280279361	10.1811693293952	9.64942641377642	4.02325434498923	10.4057283097	5.87035624082372	5.14896240596316	10.8654527157228	14.19256439326	5.16777316387673	40.3951427182608	4.73138677570652	34.215317256479	22.0942865865855	15.0245270105443	41.8372113518984	23.4426850698903	14.2034424749263	3.18333427364099	6.848296922228	2.70631298185647	12.1290421140042	13.8134205491764
MIR4684	0	0	15.8140705136056	0	3.30289467432107	0	0	0	22.8863432955652	12.812745784956	6.92130793809659	0	21.298849821429	0	0	5.56453501866605	5.70426294140115	5.24624388028736	0	0	0	0	0	12.4217355266073	0	0	0	5.18862801118574	0	0	7.52734340100599	14.6888002219412	0	0	0	0	0	3.03433269546745	12.0424882580592	9.99706296096974	6.10720600383139	15.6055401759638	0	7.9850103766868	0	0	7.64955132812006	2.64850642204677	0
MIR4253	0	0	0	0	0	4.61446823740026	0	0	0	0	0	0	0	0	0	0	10.318005026358	0	0	3.09559558934535	0	0	0	0	0	0	0	0	4.10175998488064	6.06979886474027	0	26.5694474602759	3.09709791777369	0	0	0	44.6551498199746	3.65904825041663	0	0	0	0	0	0	0	0	0	0	0
LACTBL1	0.34834709525799	6.40639210425853	0.197555420797632	0.453374638773882	0	0.573645045965664	1.73863386597973	0	0.857714876707654	15.7927567383939	0.691709020016966	0.628952810598784	0	2.30206283619783	0	0.695143009644449	0.142519671296433	0	2.45573074578825	0.384827239626113	0	1.90205688616083	0	0.206902765220759	3.0466809911096	0.881375815622064	3.83933914953025	0.12963665353968	0.50990800543306	0.125760610238372	0	0.366996227361113	0.128338000249001	31.8736244761606	0.835887976518897	0.597195436255435	2.77564002537319	0.151624181004467	0	0	0.610348436702223	0.311920608026577	7.2096244995859	0	1.82096031850506	36.7560972598801	0	0	0
TEX46	0	0	3.43836230106424	0	0.820719282710084	0.950860121646115	0	0	2.84345477308537	0	0	0	0	0	1.40864667925492	2.0740539615028	0.7087114563559	2.2813212024886	0	2.23258106140665	0	0	0	1.54330653512394	0	0	0	2.90091475170839	0	0	1.8704307844924	0.912486074393314	1.27637974793098	15.8498841713271	0	0	2.30041680890778	0.376992850042926	1.4961879350922	1.24205933757503	2.2763222377917	0	0	0.49603852340024	0	0	3.80159520548997	7.56830774542457	2.1125216470368
KDM1A	5.25402190549965	45.9938913135111	119.067741574774	173.688324159832	132.929367646297	132.319876707453	25.6988622296993	49.9719273772474	92.0228731756517	81.4378750167579	114.031092878648	120.476257719174	114.05260013293	29.1659512493432	75.7950311552769	35.1445393697294	84.0917409648173	103.673108385782	85.9307135744978	68.451357469399	81.7323994661509	71.5292267751858	27.1085965933413	119.708387051635	26.6522981040285	38.6399045991429	29.5329166142772	151.572795776763	72.8062397316314	24.5068129163888	83.2823059962773	58.1206663193536	78.2017224237857	37.4977958244449	75.2665648136124	92.4152253105186	61.1217363160902	87.6342055974783	54.1543022830248	118.694295447014	147.337467490595	107.171047158431	144.407718487809	41.1639027580523	9.33811213333375	43.7669956487978	108.445045583814	102.919791102022	97.2909417944876
MIR3115	0	30.9202630679066	23.8373857006555	21.8819935949394	23.897414408323	13.8434047122008	0	9.59844943620598	0	15.4506640347999	33.3851324072894	37.945278021787	77.0517214128168	0	20.5082384185642	3.35508729066629	6.87867001757197	18.9790587433925	0	6.1911911786907	0	0	0	14.9791516644382	0	0	0	18.7706248639955	4.10175998488064	0	4.53854528590067	0	9.29129375332107	0	10.0859718343199	0	0	7.31809650083326	0	40.1842726862509	14.7291438915933	22.5821346075712	0	14.4434746519482	0	0	9.22445895449772	25.5502972479806	8.2015546296723
LUZP1	1.89401560014367	1.95932915692264	9.49941293069815	17.4865631151111	9.36629523092829	12.9308312670326	6.99143957890399	13.178239751925	15.1564559658765	11.2411126476697	14.1034727916485	15.4421330230722	6.2840207668422	6.72770593955799	14.343167781935	3.77959719636046	13.6818441745245	17.460681640915	8.0321694410221	12.5323863681304	5.68114773764004	13.1426655871875	6.9540833115643	12.9019020134507	4.14131580568304	6.04013471822091	15.0039529427128	20.3086059307148	18.5696162330629	21.4535777642135	5.75189421199257	7.29573148319028	10.0089687522833	20.5795762588986	8.94767101640641	6.89996317466054	17.6068348016632	14.2467229663147	7.42981708086789	10.8927755117628	13.2742253502204	11.6862195867302	16.4149220305647	15.0845427958843	14.8512530925664	4.27307507735622	17.6007796245065	9.57937733846945	12.934984481173
RNU6-514P	0	0	0	0	0	0	0	0	13.1543001184791	0	0	0	0	0	0	0	0	0	0	0	0	0	0	0	0	0	0	0	0	0	0	0	0	0	0	0	0	0	0	0	2.34014435660829	0	0	0	0	0	0	0	0
RNU6-135P	0	0	0	0	0	0	0	0	0	0	0	0	0	0	0	0	0	0	0	0	0	0	0	0	0	0	0	0	0	0	0	0	0	0	0	0	0	0	0	0	0	0	0	0	0	0	0	0	0
HTR1D	0.201635831858329	5.1915503422658	0.457408741487004	0	0.955334614794806	0.774774913933872	0	4.37431981360781	2.48238115110628	2.10005498227263	0.100096516917799	10.557754957173	0.308025694066522	2.93153694929151	1.55770981991681	0	0.494973080629517	0.531101232325387	0.355366327498987	0.148501234621153	0	1.10097895950262	0	2.03596699871729	5.29058572106969	0.170057344319319	1.11117381735082	0.450230155467969	1.0822280312842	0	0	0	0.222859955987948	42.4340814322304	1.20960508771385	0	0	0.351062124907698	0.116106294786697	0.385542228241984	0.0883229086973852	0.270826305699266	0.834638010851532	0.115479867881537	0	7.83843477627852	0.663770591434756	1.3789049308434	0.885247166377327
LINC01355	2.12676551541933	0	25.171538960511	44.8895895779718	17.1299594060308	17.5621495777343	6.23047967485958	21.1159677017796	21.6294824820996	13.0863275454889	19.7383789952512	4.59124360405963	2.82514669258683	3.4220376317573	22.8967747597752	14.7619499039345	16.0027551266128	25.1907963996199	13.5262817360319	16.6166683980647	27.8508002173251	17.334808641732	5.4127728920447	18.9480695593508	4.85241362640976	9.43636705088605	11.7201696474215	22.4709054906949	15.6559573929543	4.7069905787067	18.8207937478728	15.3921138527555	15.0576472042391	9.3068714885017	9.98481844484599	8.87736522324967	22.3492451541574	15.4956135871736	25.823884288958	28.9077155435612	16.3230936268693	25.4606079286268	20.6688342091978	12.6569260241271	5.47819799475203	14.3784940736005	33.3316020908395	17.5301821056794	20.6140012675264
HNRNPR	12.2812762041054	14.4938733130812	136.91598411814	187.535523231629	151.008010577593	166.58951347677	44.1426034897896	100.10882810418	113.411507240845	106.263551343507	134.388199006687	121.187731682082	93.9067854718704	57.9846887933371	92.0467419645714	46.1586618661199	100.896116859308	162.285779645649	99.6583302635272	88.369580339593	131.728282118318	112.840224057111	52.0094022971925	170.69991584266	37.910596441075	69.0156552903269	75.6419065243129	151.313722048172	120.969874554097	36.32395258118	105.663007437375	63.1716289875831	97.2924275575626	27.6426058962254	83.288064288095	96.6036346447673	102.916165600723	112.544320014768	88.5301827126823	129.908219043521	159.201332609526	136.051480246396	113.634085707651	85.5700646697451	27.922786281047	93.0048657536953	142.11432076773	123.185368665313	143.174795468771
ZNF436	1.0749557563446	0	18.4921532865428	36.0645978848479	19.5233786745807	22.7503118532588	8.04781139782322	10.2281847314355	13.1359768142327	13.3910059373903	15.4160348140639	26.7408762456922	11.3125107074953	4.42019152518254	19.7654968126544	9.00952399908968	13.4382709286038	17.8872142997345	16.8401761547786	15.8337191866223	8.69711620605218	11.3042428060925	4.44465527380039	19.0833432404167	13.5802017516383	4.43229275603674	10.5313088915656	30.5810319556054	21.0967245691228	15.9544650477293	13.799605307235	8.93420339449868	14.30126702524	27.3216766430106	16.9097028831139	12.9000952332628	17.7650240821629	11.7493216699546	14.649261729716	19.1265719137651	10.6729358579285	23.742854439051	5.9328009045485	13.8861766329219	10.8222723149933	5.96972310061329	15.3997967084072	21.1459940240809	12.818142212693
ZNF436-AS1	2.35153830086087	3.14521748484316	16.7307425142072	23.0931136592816	12.0529716649308	10.9132001246519	3.37876248487796	8.78721175012425	15.440150824682	13.2280180243089	12.8409157370595	8.10558818475868	2.12271633411026	6.78118494695703	12.5166212038507	12.0301334865028	11.3701277029424	14.8009214034734	5.27467821183052	9.13165968913841	7.7831709353339	19.8435605659045	2.41336567609453	13.3322292301282	13.0879672942693	4.32711357796801	4.71230781180189	16.4681697572675	8.65756669957604	1.54355393718152	12.1186287738709	11.4862682363796	7.0883467676795	21.5164844958555	9.23352993658009	8.06280839180767	17.0337519881728	5.48994075567372	28.1892102355816	12.3648539888733	11.7987383005957	10.6239062589097	14.1582573568532	12.7330157988753	7.82250231064607	5.93598744276889	17.5933959117197	13.4822249128275	13.0353803949541
TCEA3	48.9975071415739	1.71639011315727	16.5843340842002	11.7418479916246	15.4027235179631	37.483294101462	5.69325712740138	32.8567330360466	36.3846151576434	94.4389431271743	40.6935239778103	80.6029981902796	24.7124613982513	78.123556103197	44.4614888599113	13.0369106151605	18.5190642595529	39.2733103103634	10.1431703191854	6.01430000215668	72.0768799344861	16.1372058921384	3.51202166959281	72.8020737222001	10.8834906262005	2.09899350702702	6.85752984422218	96.3814125669645	35.1400847248931	16.7344767612377	5.45860412617169	5.7356267533294	83.954529134317	38.4278824398707	35.6453339276591	9.86664361989693	39.6610636768427	9.74949672600807	4.4783856560583	81.1208386951723	7.63109931145408	70.8249478875823	56.659997536664	10.868305280051	6.50491620716582	6.9106200476578	29.6989927481951	16.8423387981587	104.484458408707
ASAP3	3.32347432161838	1.26458172932096	9.22910169709419	16.7054193282938	10.4794729582609	19.5643091989857	7.62656555485895	19.7587968746919	6.77230206580879	22.1868396671866	12.8574256925427	69.2143780179283	11.729739466613	5.30148271840508	30.8473289444696	4.2079843805951	10.8310092858882	16.9472188538633	5.04943633951298	3.71372173348889	42.8624789706635	7.50908263878891	4.07298913332388	11.4355672690819	12.0279154123758	1.25650830490948	13.2625768275824	24.39528951851	26.1696892058624	17.0460590411551	4.02172617555753	2.65623452289313	4.39107387219237	14.6805262372757	8.93744897908862	2.94706609130464	26.1771567910196	7.08335403087871	13.9240264528829	36.5944346932691	11.2949028438943	29.5028556253686	10.4363217194888	6.62909542298717	17.7726165167967	5.09152539597883	5.21880977738423	7.00994021328418	13.920280973297
E2F2	2.40711541858702	13.4731281767883	21.5452958123391	92.2152560542504	20.7268432546739	45.843922452268	8.79296092949305	18.2830955573576	34.5306398935835	37.1245907712768	22.7039682033828	19.4631070863856	19.3452204255052	16.3224768757113	12.7234683121643	4.00988828880805	14.8152094629653	35.9543477061144	51.64587893971	18.4987623647441	28.7509158105569	25.7153772901037	4.46343532706397	49.7293940281605	14.6454881183767	14.9170678366076	18.4558199762113	39.4153338411056	30.1797016243836	2.0403058798358	4.74627804340253	2.75650315406256	31.1932535065116	34.4739333495728	46.961998478657	26.9131557367769	13.620556499465	9.93074537974664	4.51979145533163	16.8094152752739	26.3598281838749	31.0659391141138	47.65321561407	4.73516085867604	5.8356077288745	55.2148989412882	27.3896512859839	29.8211543309917	44.3652751900948
ID3	12.6096525731992	18.2710645401266	3.03384908917433	10.4436787612211	43.2688033605243	27.8965579806471	34.0108628148154	20.5057783409855	43.5926706020809	42.1381746403634	22.5729020253832	30.7011794903549	13.7175413121303	14.1410672724088	43.8130548032963	17.0804443888466	71.4443681370543	18.6914972472805	19.5297076305677	23.3576758105149	53.1181551656223	94.5841015209068	6.55047862282006	39.2635339083001	60.1556571626974	26.7482242012415	12.6344028296373	46.7843604564736	38.4073889493369	156.849120663856	14.6471234226794	13.6872911158997	75.5973446292942	0	15.5874110166762	7.205865521288	29.4318032904378	15.8004356267991	12.3215477007593	12.9685607305628	3.68228597289834	23.0953649395614	22.1435712905731	63.4637522585602	36.620047581701	36.0746145953727	34.382074284946	23.5178872396185	62.6300535356794
MDS2	0.266870953930141	0	0.302696961278165	0	0.37932403822735	0.292982110311128	0.221996434334947	1.67591974282962	0.438067261959931	0.653996361261372	0.397442052467731	1.44553440082998	0	0.352725034005663	0.542545989909106	0.2130214152804	3.38474238959891	0.30125490068877	0	1.27754738607903	0.883295097236349	2.42863005772637	0.781086881853883	0.158509541422626	0	0	0	0.595892852825253	0.260429205389247	0.674422096082252	0.432242408181016	0.281158174182814	1.17984682581855	4.88371781189352	0	0	0	0.232320523835977	0.614680384164864	1.91353679458338	0.233795934787196	0.597410968454263	0	3.05682003215834	0	0	1.31777985064253	0.202780136888735	1.04146725456156
RPL11	15.6936982257392	157.357277109783	133.991388355125	109.401738567554	308.422540825583	135.355421077199	63.1279713832064	153.661826100194	212.617485994246	144.748530105136	144.928387881663	213.874941996286	149.920993863398	102.007443098761	186.71058128492	165.682512960816	150.316660414079	221.324803879321	70.0943041049385	144.951641834604	124.521687551352	133.427967207567	121.888328848786	244.909223603195	62.0484827798263	164.451335851357	126.765333442754	274.977771136616	230.45751587109	99.3447335816083	222.267531827749	243.02534342379	197.138028122991	59.0123555081379	136.189068348786	145.580705454529	263.799583818037	193.699748675685	121.810742455344	169.665585781874	409.446934896959	208.67171946763	433.372996048181	198.721352638914	78.291706089678	125.358946544281	295.82100938997	134.847723365753	234.492286260326
ELOA-AS1	1.85235769059741	1.36265579301209	6.09297791337558	4.82169657957188	5.44132097350885	6.10078755949225	1.69497083143228	3.06677613224209	3.19266713828283	4.8798597578046	4.5977580275755	2.50837223475196	1.13188962109992	2.20344562720712	2.25949483548666	4.21397224193861	4.16821546755009	6.97005829850233	2.28523809760771	3.88805201046746	9.196458676022	10.1143076804599	1.70391344414787	6.38126746214563	6.48036747428497	0.468677159246859	0	8.82369403846493	3.6152907190134	1.20373198484156	4.70032104139292	3.31759356924594	3.27573804394469	6.77960048805957	6.66733070058738	1.27024978729121	3.9359043263231	3.95072870070908	4.15984850391805	3.27620317817911	3.24556637922342	3.31731508601175	3.83376338425809	3.28870647724203	2.90492146727168	0	12.0940249286772	7.31900932184539	5.51199750548942
ELOA	8.05870085924606	9.3603912681921	53.5803941692196	64.0345633377415	67.8223781204493	63.7346141637588	22.7570434956646	50.9709535261927	56.3943951656999	40.9266337260142	52.9015940621907	55.2335718220305	35.960328524327	30.5522298236224	42.3377891744897	42.6583385738139	34.4456642170976	64.397132727534	39.9920603283919	36.8600393380183	33.3410720342468	45.5463415967862	22.3007476685561	59.1386132491008	22.2575559550845	31.4790623341003	50.2532532755152	67.7149160369104	50.8067380356872	22.5092596742511	68.868699418998	52.7281880717873	57.3873688002689	34.927958440988	49.6160217114013	44.7188716156949	70.6894914790694	59.9076673668658	50.7388384888809	52.4609369626848	86.0197303437071	55.022048868234	91.7335449823215	46.0319333123117	22.3565016881644	17.0770574007403	73.5355867238905	63.328338309686	51.8808042999601
PITHD1	2.63063775111993	8.70832995745921	70.1189918999493	70.1875266252774	57.4579035796986	58.7712944953013	17.5063548033302	55.5676456085924	45.7726865911304	40.1304867981642	52.6280584726967	73.6204749838259	46.0135529161061	34.0739200360482	46.6350861047393	25.51286810445	54.5671945526487	67.3102988414228	31.063072745879	35.6484970215269	40.0519247680129	45.0068849390785	19.6885655161825	82.3428254405288	25.3086233642519	31.2829602077694	30.4435035508426	62.5572320593903	55.9636355415284	23.078084777029	66.6098878315436	58.7552008877646	70.8470056588562	33.6983271383025	57.1275385811365	39.2359875047766	41.2232998338099	50.7248824185691	118.152714984732	51.3056816110145	36.6432360229883	48.6421742843249	32.6672631490671	54.6897880516473	16.9601545725835	49.6710754115763	100.454485365501	53.8696211880457	66.4729775139386
LYPLA2	9.05116410993942	4.16146044258813	42.8294482712618	63.3181091257822	39.9354449587876	42.6969599403191	15.7642732692457	45.6983080035497	39.6972174283047	35.6973283522146	33.1373456749246	54.8995511804577	27.437682093068	22.0567463372428	30.706545994347	17.8362483181191	32.4022457037532	44.3815099560975	40.3783011455863	29.4763194069084	46.8089583938709	47.3622517264511	10.8803354269918	45.1919251601358	9.89530629670629	26.2406644364075	48.3203913596618	46.4203775706331	34.9167138940557	27.1624250038154	28.8616447374544	42.0168006348549	32.6168392290427	36.2327881600848	47.8497268418899	39.7624009368648	57.8462059518523	42.9671118648627	58.4705210853945	35.5594029055374	33.3282409778606	24.567336280973	50.3446544843424	28.9965319913431	14.292871614273	28.2742154968186	43.917735804145	58.1360919816126	39.7375670132366
GALE	5.78141677186712	0.531625256287649	11.967512780587	7.71264199022644	12.6687515068143	6.50575850612993	5.5306580702632	33.4186216780168	7.9480132784978	8.32369528111598	13.8478659201412	13.0481866269609	5.74072665224863	12.7992365436887	16.7488268247693	3.2303849311902	8.92922676870152	12.9982158743201	12.9913123796311	6.01430000215668	9.56772742493178	12.6271569160654	3.38424900314744	12.5337562346854	2.52824450387401	10.3614585454735	11.1510717599631	8.06828375949237	13.7520448544924	5.53111380746496	7.1010159871437	2.74091897946715	14.0579271352398	19.8374024394613	6.7630840213948	6.93803689129323	11.1327377300872	11.5128183130682	11.0691425994432	10.6399419360409	8.48368894691521	7.63586380493683	4.78624275249374	11.0921989910284	5.03699263829212	4.01335788165967	15.1463050443763	9.66453721440684	6.55709626776834
HMGCL	3.85967096057174	0.373592375376271	13.3062421672316	6.21311758434847	8.71029899720563	7.97283033768304	5.99887379646897	13.162905605657	4.66835858267748	5.35154485166488	16.7400219711036	12.1953480607335	3.5687305226737	26.4464807213052	14.7847831100902	7.82376787539169	8.35267073562311	10.5484178659083	6.44432967031746	9.72461443134786	20.843127592995	14.4195378651276	4.37425308142692	10.3161321697517	4.44172308671895	7.02438358811515	2.79866539817836	7.33303965902121	10.5065692860766	2.60349937091027	11.9544057068571	8.98866879253115	28.439591398462	14.8698273675564	4.87452796541404	9.75122100393202	12.6792696183936	6.36627584720676	9.53327991336291	9.61338037398156	3.15886223830014	5.59337164942328	2.52259995817067	9.48184512213892	2.83174212998512	11.8453958372866	24.0183407105916	7.91069526556615	7.23392274017294
FUCA1	7.27487869127626	10.2916196212318	28.5628586369088	22.578190160613	12.063729838367	19.6594868029035	9.31015883202067	38.8166369270357	8.03766584168773	5.9997683802943	41.5312354445062	18.1869878800459	7.90757591265488	24.0381333747471	40.5011776502368	5.69527299267289	50.483983476982	24.0048398399052	9.86258970591903	9.27314978306096	18.5219588671587	23.9353795821384	21.7603235279469	24.5962118373154	17.130310594653	18.8786126733341	32.3806819461483	33.0086139311704	42.1860894773921	16.9704802326953	18.2785857133582	13.8547812176606	38.7599606273312	38.4028030582816	11.0782774332912	5.75622737677045	19.322149995525	40.9211622249237	40.7625161366775	22.6038992516102	6.12813133032518	21.9226139525287	16.2147736909923	12.6595441067492	23.4024151359123	24.8619957661698	35.4620169498899	12.5437827409322	31.5296182385934
CNR2	0	0	0.307871268308561	0.141308220746048	0.0514410946427973	0.119196140605211	0.180632996142623	0.185952866570372	0.0891111182448407	0.332587893120099	0.0538981244941995	0.588097756235102	0.66343995645097	0.143501808706577	0.132436867280377	0.173330245595676	0.0444206610821362	0.163415763792427	1.14810659653519	0.879584235832981	0.359357663491027	0.790446432463419	0.453965025350975	0.580388782439771	0	0	0	0	1.1125001440474	0.391971816526437	0.0586174889726962	0	0.0800010098418275	2.98032010059143	0.521060653169044	0	0.288371337868782	0.141775088905032	0.187556322347741	2.28359627497175	0.142675467895776	0.194439398963576	0.449420467381594	0	0.378372381470947	0	0.119138311283161	0.247495756818046	0.211854022722779
BTBD6P1	0	0	1.27935456009832	0.587204248009424	0.641288153025243	1.48595346555589	0	0.515149614571434	1.48119980287004	0.276412826720967	1.56781008542519	0.407305273162038	0	0	0.183446489405731	0	0.184589408522058	0.169767955084279	0.79515669965243	1.99369060844973	0	0.821172152115213	0.943222517155833	1.60786474061846	0	0	0	0.503710533051181	2.86184358850394	0.651533264092089	0.730752358582271	0	0.332443028269315	53.6669321981006	0	2.32043656881255	0	0.39276287455143	0.259795852975758	4.31338680767966	0.59288582357637	1.21198512495252	0	0	3.14464181285641	15.03346212025	0	0.514232501833865	0.660267223541101
MIR378F	0	0	0	0	0	0	0	0	0	0	0	0	0	0	0	0	0	0	0	0	0	0	0	0	0	0	0	0	0	0	0	0	0	0	0	0	0	0	0	0	0	0	0	0	0	0	0	0	0
H3P1	0	0	0.880946862850311	0	0.735971095908499	1.7053469573001	0	0	0	0	0.771123982233587	0	0	0	0.631594299122448	0	0	0	0	0	0	0	0	0.92262890686757	0	0	0	1.15616167640552	0	0	0	0	0	0	0	0	0	0	0	0	0.680422408035562	0.695464290450561	0	0	0	0	0.852259794709028	0.590156322303901	0
PNRC2	4.55158408722546	5.32683504173853	85.6523942222611	117.400895060218	65.9694337665879	110.045798443278	22.7173940751358	78.781627330539	49.9225447131276	39.9267973972028	69.7366238467865	76.7639978395151	31.2891898028159	19.6882611815017	64.941517916573	41.368481295121	71.4405772074721	98.3229268378287	43.0259491633139	69.4811639771412	47.9338642343895	47.8226528500568	26.2974397747288	100.150149021977	27.1422557351295	37.1661156908948	20.5223307634499	126.885710264133	99.1310621608359	40.2588251882845	72.3801880122791	64.7359827370892	95.6591879488986	26.5025207642169	56.5953338108202	50.3654270528824	54.4007362627703	121.661036796697	52.1797573020213	55.9758337730158	66.5183704232001	99.2970976205518	53.9524147405493	62.2067855078477	13.3385508093463	36.7665996020882	154.488821447856	94.6368954165161	83.8677975051615
SRSF10	3.8077039698272	5.14121068886272	92.3089696923393	77.2216660980266	52.5461022715217	96.2517378112164	22.1720529828868	47.383643979004	62.4637006160032	62.5426204875779	72.6422198062825	47.1238120512054	38.8766864194178	18.1558222183336	34.6680300146982	16.5434658312112	36.6193480244063	76.3899113132028	63.9645905952867	53.4060712248845	61.0997412851045	37.9851665720134	20.616346991718	84.7387197025891	18.9698278067865	21.9511625985198	19.9210230113168	120.447480682934	49.7869275196861	13.5204002030951	32.3713847238541	18.6359508380732	53.1478715528645	19.8457655939467	52.9709117720168	32.3911553685418	42.1174119634263	35.2453349180098	27.2265834866441	58.6365112232933	51.0502688708125	59.5589519835435	35.9119542105849	25.0921881727437	12.7657609377559	40.6858385183563	93.6399250731701	67.0943050161138	89.4398203695866
MYOM3	0.0620401110612505	0	2.18142865452493	0.645962910551717	0.14697056831687	0.783267671293034	20.0755225691754	4.99402719743559	0.509192573864865	0.380090136157439	0.831548500919571	0.0560077904380619	0.0947745650834154	0	0.706310794243294	0.123803959065177	0.50765092380605	1.02715693076171	0.765383630260191	0.228457239066077	0.205341664671181	1.58084997115473	0.285341702227064	2.54258662938803	1.08521890740414	0.0523239169899359	1.02567107842074	0.761907282302399	1.21085165605333	3.15808723220804	0.468927188211139	0.26144597746889	0.639990713635892	30.6538892916268	32.6026248223773	0	0.164779150627212	0.837125429984617	1.28606560081726	0.415188057274917	0.326106506824945	0.33331563996415	1.54082836602828	0.426375635481865	0.108103461495796	0.344537235119687	0.0340385939280359	0.872104241859118	0.544752706029894
MYOM3-AS1	0	0	0	0	0	0	0	0	0	0	0	0	0	0	0	0	0	0	0	0	0	0	0	0	0	0	0	0	0	2.23832062257233	0	0	0	0	0	0	0	0	0	0	0	0	0	0	0	0	0	0	0
IL22RA1	3.04386359594442	0	14.5004416530505	9.77193750175144	0.961438989330237	5.56946823115403	0.168802400548618	5.21321534873807	0.166549534099782	2.23779585594546	6.85005556670688	1.09916034312312	0.464990864046108	6.70515639723224	7.26075604642576	0.485933835495864	2.15858867431084	2.90154347372656	17.1665778651268	0.149450124299243	3.35821458693692	0.369337989609505	0.678771986786761	13.6196664761026	0	0	0	6.79660538206439	4.55459894664773	1.17215853121005	0.657339892313622	0.213788004650191	9.79373384860775	14.8539915556633	4.86933677482254	0.695774022644777	3.77278156093502	0.529958000060343	1.98641919675003	3.20104749406983	0.177774544662468	0.545113650449002	0	0.348653275233396	0	0	3.45139500817912	0.462571941656732	5.04845428748731
IFNLR1	7.40583103894234	0.425623054376043	21.3281872058496	20.3316499191846	3.56364951703063	7.81283650559024	0.192516745888848	4.82254078960795	15.1957906901728	13.6115971415889	12.4653596609808	0.731253131108121	9.5456788470939	3.97651064652699	11.5272352244696	1.93970228788319	7.10146094931519	18.4616808937076	9.38123942695201	0.46872580988468	4.59599538043788	12.2155175648459	3.43520113262297	20.7565356667276	2.02413097425541	2.5374345849751	10.8406927383042	21.6178829405314	12.0262938504071	1.92169340575987	13.0570456686681	4.75453270341779	20.9323694896008	12.7055751656793	6.38642103193375	2.77732144788104	2.15140195488946	7.05144521132922	13.6595295288782	8.90561573621609	0.456186035508863	5.59524954649131	6.22683884411603	6.3621459195626	4.23428566369789	9.63937070159757	17.0148319824662	6.02293950309179	17.3859676279207
LINC02800	0.309160402011012	0	0.175331771513745	0	0	0	0	0	0	0	0.153474107875587	0	0	0	0	0	0	0	0	0.227691184505661	0	0	0	0	0	0	0	0.115053406413529	0.150848934003182	0	0	0	0	0	0	0	0	0	0	0	0	0.138415824167554	0	0	0	0	0	0	0
GRHL3-AS1	0	0	0.757449639086248	0	0.316398788895243	0.733139813418734	0	0	1.09619167653992	1.63651893203488	1.65755622349276	0	0	0.882636708925384	1.35763260559031	4.26441001430482	0.819654604897595	1.00512149108309	0	0.737735397460808	0	1.21544990272193	0.558440621138524	1.18993260885724	0	1.12643124099362	0	0.497041468361251	0.651681492924962	0.723270425471387	0.360538644207063	0	3.6904671450107	12.2207050853691	4.00611030802427	2.28971427779245	0	2.90672057276088	0.38453428238351	0	0.292518044576036	0.896953944693247	2.7642508887431	0	0	0	1.83196030638389	0.2537120637942	0
GRHL3	1.02470245409181	0	4.15094040369929	0	0	0.0803543764771365	0.365313466590619	0.250714940459158	2.40291952655102	2.24209379933076	1.59872465048992	4.22888220104524	0.335436431246577	0	3.03553439332397	2.2785381548904	0.598911089878225	1.43213725387614	1.28996611838621	0.107810755480401	0	1.06573635516515	0.122413616311031	1.30420270573854	0	0.493841302069418	0	0.326863633995312	4.0712987711645	3.59369397574379	1.50161344670516	0	2.48085077766866	4.01828049413928	2.28322640244272	0	0.77760568188432	1.21062492689841	1.34867644853382	0.839702087374667	0.128243506354462	2.03171744570038	0	0.25151249073815	0.765223017328246	1.62589812260835	3.21261566661124	0.16684573106876	0.214227547305141
STPG1	0.940303861644585	0.988169610441852	6.51347951891016	6.55611369605165	5.34610234208049	4.94031659959948	2.17896112460026	4.75467780790088	2.81138196633926	4.52633717073213	4.1344060107253	3.69867261742151	1.94945411947987	1.50912106547787	4.4513632285937	4.04770723775837	4.06690959093199	5.61054068832988	7.33905996762977	3.14106021731717	3.77914553762947	5.1342797441733	1.65688433380214	4.98659731123349	2.34971378517723	4.70160303196538	1.48052063080229	3.57430690043262	4.91575042248649	0.872921373568568	8.23134590919548	4.45789812868922	5.39435783492858	12.291062804695	3.86800752757845	6.90869024247563	4.99491277506942	2.98192441133706	5.80122216637795	3.62796323958585	1.05912772431619	4.05953071902055	2.22413230949509	4.92366754280958	0.702196189088662	5.22193927640691	10.7602430384506	5.58828320140007	6.38894456523644
NIPAL3	3.65030385260767	0.447547443298776	15.8022890647342	34.9981481209823	31.3325046723004	20.2042596090514	16.4983327080267	17.3315552506035	28.6615157044397	32.1291373302055	13.0168617043534	22.0240919773965	6.87747023820941	6.43283970063967	35.2746357132704	22.5814942807297	18.8175110825532	23.5790633316875	42.0312587352251	26.9958602161513	50.5424162056562	20.374438216083	6.30854845573941	18.6458235278064	3.19259483167998	18.8309188601866	7.04062720476595	32.263260063168	17.9297026499593	5.64473206471908	19.5105280106535	18.2031066181655	17.5502215340509	13.9167246076468	14.6716755035637	18.9825014243211	28.439380217404	25.4482210587725	18.6720942176364	23.1491518940122	6.66228837157	29.1177190452243	10.3250478066547	16.6898274571894	3.39230410973952	20.9475412124685	39.5878121414608	17.8901027665458	36.8598604620904
RCAN3AS	0	0	1.27633246271226	0	1.42171844248991	1.23536944938275	1.24807444185159	1.28483181429529	0	3.21719863541765	0	2.70895423147665	1.71900165881612	2.974555208032	2.1351534311541	0.598808230355139	0.920766852745854	3.95189499643694	9.25491439529843	0.828742126281432	0	5.46154916918622	0.627329621646426	0.891148130517758	0	2.5307746516812	0	0.837534442750454	1.09810897233025	0.54166184094795	2.02507269974571	0	2.48743297333005	0	2.70018143595966	0	5.97746099952415	0.65305848038932	4.7516729697154	1.07579942624609	0.328602947712712	0	3.10524771753818	0.429639665937216	0	0	5.76226044926629	0.285009877438104	0
RCAN3	1.36142321608464	3.53473447231883	38.5138416655253	116.31974852429	34.9455325853286	39.4757478913715	19.5189540721797	26.8831887263421	22.3476902171602	27.8189876961682	34.5871468411187	41.7876494079102	16.5157094090235	8.36192558200759	26.1146280562907	25.6656187194652	15.6943149210111	56.7421919711159	38.5314578312523	31.7313726647829	20.9399593393304	32.9414508799348	11.1168644580134	39.4799346194495	9.10547010133666	17.3582138952556	16.3290245966677	14.4842535375297	40.091284761159	5.52217341378864	36.7941354167134	14.5118267252913	59.8349945716816	2.19828878251805	32.5724044164672	30.3417615729661	45.3057712239081	37.1236024509908	35.7844220060158	25.6868589819033	34.3425527861849	24.1302140697881	7.95583780587534	19.8596090245616	5.58176124529149	23.1265671600484	85.5039369943103	30.2125642927404	11.8760533275838
NCMAP-DT	0	0	0.673055596253801	0.514870437527987	0.187430701241749	0.43430289293179	0.329077067367098	1.3550752145232	0.649370294199428	0.484726714817252	0.39276626361517	0	0	0	0.64339571509221	0	0.323702118473975	1.48855362693275	0	0.145675086557428	0	0	0.330813267608703	0.704901254797092	0	0	0	0	0.386047998577002	0	0	0.833551292871401	3.06066147168224	7.23939346233627	0.949267937347757	0	0	0.860952529509796	0.683379956512702	0.378204919400009	0	0.177114781235852	0	0.453128616531707	0	0	1.95341483742305	0.450887598493776	0
NCMAP	0.275753778735341	0	2.97133645202575	0.538341376431216	0.587924811782187	0.529784582972148	0.688156819602686	6.1396738795992	0.678972557972629	2.19623524791174	1.43734831999546	0.373412287334517	0.63187615244471	1.27562931979761	3.02726529478082	0.220111853126202	0.564097396520615	1.8158128239779	1.45797907157689	0.253859744422918	0	2.25852051388562	0.691787513306189	0.982713278515964	1.20588603627855	0.232567569293425	0	0.10262120041419	1.74913450392402	0.497764499279231	0	0.290516550458074	2.69221922230014	17.6619548652994	0.661694244798606	0.472743710031437	0.366202386367375	1.56034667311544	1.11149513750217	0.395445809358185	0	0.0617295848735664	0	1.02653413670383	2.88296756648992	0.765693701011288	2.0424634153953	0.36667696243484	0.134516573762112
SRRM1	31.6774676946176	46.7121570811293	145.438744686918	99.9246402790367	180.068214146835	185.767004578603	73.2902648856099	157.117966307681	116.078423834361	164.895498854946	116.955426298069	167.089507512246	95.5154743980053	57.318574946594	132.966146656556	71.1912084337089	102.82578399658	179.77159934192	147.139019691718	107.668268910106	126.58035749666	130.151639823202	62.8154763612792	177.778315033161	78.8879624212771	63.1091563087155	73.5651209107637	275.033962599487	113.546574688756	54.8105442549937	118.664454427927	93.3541673282369	102.137769957824	23.1085789167923	111.508426803468	126.674786159638	139.523386561981	111.121997510507	263.885850374846	145.767155684203	182.723564028543	135.298969580126	201.315067502524	94.0995473032503	48.1561484078677	115.409622861036	195.257646195634	179.647100714611	153.295151983789
CLIC4	3.9670394185962	11.7672816690041	53.4871019374994	115.920191723897	45.3517680197352	74.2488289750126	31.1901262966686	27.0312276488631	40.9617897130163	35.0450252967523	75.3426281168311	55.7991811662221	33.1355175361587	24.0175189709645	66.9130823530558	14.5559864994656	75.2880981641211	93.559777531975	47.5878232851985	58.7629558079535	19.9070630443636	52.8713905300435	25.8435368176047	62.7825528459193	12.3115376249204	39.1777173328258	26.7980200007172	124.725696712137	95.2835079720382	80.2485295173116	33.4391319564725	28.3121938461861	67.4192526358437	11.7091152373807	69.5518863631947	50.4588031130264	35.0083578843857	66.5067037268474	31.4644939831121	41.229585532936	26.7379959294673	88.8052006431609	48.7329944012305	48.2246720264733	30.9946442571961	35.53353575546	116.339281078686	56.9805375384784	87.5199700217639
RNU6-1208P	0	0	0	0	0	0	0	0	0	0	0	0	0	0	0	0	0	0	0	0	0	0	0	0	0	0	0	0	0	1.92872113459037	0	0	0	0	0	0	0	0	0	0	0	0	0	0	0	0	0	0	0
RUNX3	3.48417868743414	1.7087183166336	6.84997934477998	12.545913434563	2.9713973217988	8.41517003228459	5.21696130976323	15.3161767314022	4.95669279826747	4.55379181087967	5.93837533981753	6.50049947744225	9.40316957780684	5.52607330805458	16.8582553111562	12.3760594980368	19.481645681624	17.7862802987313	9.62023289467748	5.73081410201439	11.1476076493555	11.4146599559973	13.7910553394209	18.5560505381216	14.2207332567558	2.93851628085292	12.1603774221052	16.8561889270337	23.4038657893921	13.0398320186436	30.47335323211	16.3958286101879	14.3767763562156	7.43869005196378	5.15568978771819	8.76064593242329	8.02014474621242	10.6158490483441	7.49005906555707	15.3226011738228	15.1091929111448	3.27583179801012	21.633267824946	2.92664744403555	19.6298930393255	5.8047734172156	3.95066222594092	2.4709348821696	13.8236686728487
MIR6731	0	0	0	0	0	0	0	9.06520224530565	0	0	0	0	0	0	0	0	6.49652168326242	2.9874444318303	0	2.92361805660394	0	0	0	4.71565885732314	0	0	0	2.95463539525855	3.87388443016505	0	0	0	0	217.935907355748	0	0	0	0	0	7.59036261851406	6.95542905991908	0	0	0	0	0	0	3.01635453621994	3.87295635290081
RUNX3-AS1	0	0	0	3.62920869379483	0.330289467432107	0.765326439373702	0.579898002860312	0.397984488818297	0	0.427091526165201	0	0	1.59741373660718	0	2.83447197654952	1.39113375466651	1.9964920294904	2.09849755211495	0	0.513415853842643	0	1.26881111796338	1.7488725793704	3.72652065798218	0	0	0	3.63203960783002	2.38102164975998	0	14.6783196319617	7.34440011097058	0.256832510254404	6.37861192260727	0	0	0	1.21373307818698	0.80283255053728	0.999706296096974	0.916080900574708	0.312110803519276	0	0.79850103766868	1.21471377344179	0	0	0	1.36025784101882
MIR4425	0	0	0	0	0	0	0	0	0	0	0	0	0	0	0	0	0	0	0	0	0	0	0	0	0	0	0	0	3.3204723687129	0	0	0	0	0	0	0	0	0	0	0	0	0	0	0	0	0	0	0	0
LINC02793	0	0	0	0	0	0	0	0.456110804795253	0	0	1.18982652185308	0	0	0	0	0	0	0	0	0	0	0	0	0	0	0	0	0	0	0	0	0	0	40.2062051306202	0	0	0	0.173875109034473	0	0	0	0	0	0.228780870331348	0	0	0	0	0
IFITM3P7	0	0	0	1.85071587618891	0	0	0	0	0	0	0	0	0	0	0	0	0	0	0	0	0	0	0	0	0	0	7.83626311489942	0.529188429001531	0	0	0	0	0	0	0	0	0	0	0	0	0	0	0	0	0	0	0	0	0
SYF2	3.18165630789441	27.3062063456838	38.7513885326108	38.845903286219	97.5531345658604	71.7719199691485	17.2662978111125	49.3023986413125	32.3308268659853	32.8587670859355	46.7816578418604	54.4368409425731	32.5184268211879	15.6193712646515	36.1607405563835	26.1826637122657	43.8863887259455	58.6055359306525	31.7752878549419	43.6287810917117	34.6009140687352	35.0209355485573	25.3392616853738	52.4634233222889	15.9012038369812	37.056094787206	37.5716935458602	60.724687805441	63.2799483699794	25.6530645897557	76.235050633247	48.6836593626754	44.2081382082215	30.4983193967228	26.5394986406383	41.0388651792835	34.2044481790953	53.9440497962297	37.6009912550869	33.6044042352661	58.467635320539	48.0251916488606	57.6968688020929	66.813352131461	9.76793423965647	43.7523022497815	47.630773748085	51.8048698507956	55.2088747639589
RSRP1	10.5324012379609	1.56209352794773	63.4889110263164	41.6765815601684	38.1506419618161	41.0763095343499	33.9856419447495	66.1423017910087	42.1765041193533	37.3632105416083	49.207105633597	35.809517053785	30.7519946084437	26.7188427096509	75.633651938895	56.2398376574511	57.1307784995844	71.2725227302636	20.5085445421945	55.0804428875077	53.9773365334041	82.3991957231912	32.9574561168326	70.226180284748	21.5436109488729	32.0930805160595	40.7229518841742	66.2540767859224	86.9085537598871	47.1622469888556	90.9354532736984	80.8953479087707	61.9290729555187	25.6471379830242	31.1840864678349	30.4338070694042	74.2217690767066	61.741681919363	120.659887056752	67.7245311317284	56.5157032262429	41.2987983283783	27.4239975244575	78.8060013699164	28.8607328935129	36.3211869982534	102.477845199402	85.6770182977419	50.9227580617365
RHD	0	0	0.195706879280962	0.22456618841773	0.0817498832762836	0.189425801474928	0.287060888829131	0.295515195440088	0	0.211418684850869	0.342618322320507	0.155766912495111	0.395375570183485	0	0.14031192398253	0.0688638502159095	0	0.0649248412592158	0.304094035152318	0.127075460353446	0	0	0	0.102483379935788	0	0	0	0.128423633237921	0	0.311459645942	0.465772833445888	0.727124429942152	0.127137131547607	3.15753804801567	0.207016626843874	0	0.458278024110817	0.0751027108446517	0.298063397875296	0.742311345728511	0.075579669833108	0.0772504856280732	0	0.197636839990437	0.300653575074635	0.958214936430063	1.1360033967507	0.196659396264264	0.33667715956397
SDHDP6	0	0	0	0	1.12848901372637	0	0	0	0	0	0	3.22534863185189	0	0	0.968444591987754	0	0	0	0	0.438542708490591	0	0	0.995885774363701	0	0	0	0	0.443195309288782	0	0.429944086252436	1.28592116433852	0	0	0	0	0	0	0	1.37150560716785	1.13855439277711	0	0	0	2.72821187870132	4.15027205925945	0	0	0	0
TMEM50A	2.8486922756729	2.09559258001759	23.1563175377796	61.0514891064124	34.6419883283442	27.0000048495327	19.1154418085715	31.1168337536538	19.9514168795891	21.6411958706699	28.9430242580803	24.8598299863667	12.1849233862129	14.8095296835773	22.7793611670209	14.6286264460812	24.0090721610004	42.44751609984	34.1399604394957	20.7003814027718	30.1717171818779	30.0720880915308	15.1665793677183	41.3975314438228	11.6269848986299	31.7137173045725	35.5834034067924	25.3018876904267	33.0811712268978	20.3630660917433	28.1962780220407	21.0084003174275	25.8180667617201	27.8031190779426	26.2034218419873	34.5115472939827	35.3087231134683	35.2970514947167	26.2454229145742	24.8741982953564	23.5421632101181	24.4877366641569	40.8778523454262	21.6444184928198	16.5459351199712	26.3668279434618	51.3688973406282	27.4177608342118	28.3484964674786
RHCE	0	0.864191487306885	2.93142038702676	3.66948351283818	2.33768377689309	5.28776713763746	1.17266673821321	0.804802172209626	0.192836020369538	3.02281795337639	1.63289385798086	2.54528128777461	4.66596257904713	0.310537206263925	0.668716364381187	2.344286228579	1.15351309789123	5.92331768974492	3.31266268297453	1.29778360095859	4.66588926826205	1.28289163591859	0.294713422746348	2.09326410436046	0	0.3963111969957	0	6.20801321025964	0.343920689237834	0.339290031074672	4.05913462479238	4.45554236078609	2.07746148861762	10.7489966636621	3.10082487960185	0	7.48840983417576	0.409067457506504	4.05870956498502	2.24622321632969	1.02916336275005	2.52459540207947	2.91763102437003	2.28752660606276	0	3.91438481429445	7.34771946313875	3.74905717942009	5.15757442803067
MACO1	9.62546320239513	6.86944271224666	64.1207103873475	98.7246918864923	58.1289540722181	57.2523417803409	21.8696894469008	37.1538874632934	55.5363376954837	48.9368104069461	67.0387554496714	46.6901435523169	33.1392760101702	33.4190791706114	45.3871695184409	40.9389791747751	33.9732654398905	74.2754216516985	58.2348866161635	43.5390579447407	50.4030958576797	49.9424974353921	21.1441141538692	51.9658732284255	15.0779698610028	26.4138076174086	53.8356593387511	92.3325417411482	51.3817855457127	18.5160137271217	65.7729769706399	30.8763822710017	65.2079605829125	5.25806662632617	36.541686344196	34.9735297680608	40.0650627939958	39.2076353869725	64.8561183826849	92.1602409715133	54.6225803629936	53.1286477606625	63.6298736872978	35.4619548545947	13.2675196264841	43.8806571102297	71.176008751191	65.7700225087815	47.7953377111941
LDLRAP1	13.1973674048551	0.782937214156638	9.47637049861097	3.3244659790487	5.29471665349179	3.27162447365857	9.38460890125085	29.4083194790925	33.7180477560617	3.26024065774962	7.60815529073213	21.4262593901462	14.4702109473831	7.73683415680639	11.684082956769	2.16634569428984	9.23132628684766	9.37115319074231	2.81362001059289	7.60325768286052	17.9655414284664	18.0151807588694	6.05207813726144	15.2980152541423	3.72340607440764	3.94953512016232	11.7303212518695	28.8741207645374	26.4846464858798	13.6403783834323	1.72381909946702	6.50343826620295	6.15613803205212	6.8168371691986	3.32005179725891	4.92644539083403	63.0376737916677	10.9791885316914	4.71893941918859	16.1784530360732	7.08622376017077	12.5320826451251	55.5094105113155	4.63252510403203	15.0216512440893	6.50162482374247	8.81742175989411	3.92221561738225	89.7147156213939
MAN1C1	12.1963491802619	0.433431846756885	12.6641332565923	5.59792909736546	22.276666244988	10.0907604746118	16.3700747292705	16.1458147597281	5.17431395782542	7.11114874631277	10.3541397045489	18.7763028990924	2.25018770016128	19.001343390331	22.3035724215362	1.55201316847148	12.366291738455	9.26717456404503	12.9801012479338	21.2626767753014	51.2884724642041	9.75867714104594	5.34588034723372	12.9483768253029	9.27570223823906	0.894457460380833	6.16917931061655	13.5507582506106	14.4318366155314	6.23246096583617	1.81317269925283	21.7258589141265	20.9908029974363	28.0338087384018	7.63465029388224	8.78785826096472	41.1571170573297	4.94963401757039	2.9177361092501	28.108281607707	10.375074145037	17.5685376229589	84.1412670030521	2.86824996523949	13.4492427894369	7.19856254964354	10.150517810577	11.1476405123379	6.75432091229454
SELENON	14.4816578447538	34.2423904049923	80.295486960905	81.6182027551575	78.4147986918659	100.146799014268	55.9304475050073	78.0251245958766	64.3105728931931	108.922346924059	100.453681033243	149.178757801645	68.0469586751356	47.5094531439846	85.6419583088741	10.011380126322	64.2216656062657	120.368129779025	140.147042785042	81.848079536249	157.489857536108	84.0153283584259	23.787726254876	82.9426900577804	45.2350464276033	81.2426748480492	164.598748105811	89.8861438861555	100.060305552908	81.9704300883178	40.8376682816396	64.9782551324368	63.0235958096793	72.1687781879248	88.4262086175617	78.2490820959047	265.466330596827	84.47675567146	45.4914232605958	115.33367999577	79.0096465480968	103.33331443365	361.807365364516	35.6932311839142	71.1958002656042	74.6787769230607	60.9385994628049	75.5528242304571	92.2150820022055
MTFR1L	5.8179433182307	0	17.6158979371413	11.0372519012598	21.7716424521574	12.1789484271561	7.30049271153106	13.4547179780248	18.8574467399115	14.0158516366513	14.3918312723506	10.5935204330619	13.4821682628487	12.1209148049219	12.9103670982946	11.5706236182509	12.5066727592218	15.0645119253516	17.3790501718066	14.5974126324555	19.256351181393	12.204400196246	6.10209810339808	24.423484825301	4.31223348836541	18.3796581375029	17.9327007904529	26.4953883710747	11.595591276906	6.19439884143582	16.716753311118	14.6482584238471	17.0022501527048	12.6317862465985	16.4451622870436	17.2433614820264	20.6906559283167	11.6316959045502	14.4792380815375	16.5922158188391	12.3102815516249	13.2005048830181	12.2452928795796	14.5705433439008	7.04479507730083	14.7858002895645	24.995308134768	18.7693532569477	12.0257399262057
AUNIP	1.18695511486371	0	10.2318612376235	13.2854961112132	12.5970866648524	13.291508178824	2.76463001363637	7.99605048547724	4.09159916475948	8.14453608035964	8.60277186824049	7.28650189255577	19.0389427909576	2.82385099898719	4.63309040685171	0.947449899357592	4.27345944613275	9.46851158792728	10.877928571408	9.17880087538447	2.35716540483421	5.61691300560202	1.4888657756268	8.74198552287811	4.15249460665353	3.80404437365453	3.92464008163152	4.50557357615838	4.74904769013589	0.771328261050881	3.33228740260481	2.25090003401009	5.59741284806939	34.7538988474283	6.55085546049683	4.47673372917228	7.56615495288606	5.78640188437979	1.7770338431743	8.05687992230977	19.1332068492126	12.1163280369526	9.82640681380437	1.49553142852398	0	5.27336558869236	8.72646075512699	9.83071029910883	17.1387968839331
PAQR7	4.05291751427938	3.88886169288098	24.9836964803417	21.7875583574767	28.8870923858931	23.1178599858906	11.4335006975788	12.6756342123016	30.5163002234794	26.1257837398959	18.9823910990275	16.3852482900491	24.0925183168107	8.85031037852186	22.0676400245792	10.0569879206039	10.9583744299667	28.0473512995758	27.3294671345399	22.8409913768712	46.6588926826205	20.5262661746974	4.78909311962816	23.4445579688371	16.9530328515781	4.01265086958146	30.1034250733282	34.1003542535388	21.9249439389119	11.5146554295967	17.7904259727228	12.4383890905278	16.3600092228637	14.5111454959438	17.5478498868377	19.6362056745333	23.8693063464352	13.882726839127	24.5551928681594	19.5421419820683	7.71872522062537	11.2028920967277	12.3999318535726	10.8993914759461	6.44801824249926	27.4006937000612	23.2033246204382	17.5402318037154	24.9282764021482
STMN1	7.04595708588344	47.79351051444	239.80707648297	319.294260309446	467.407974015711	312.829479175918	40.1909139296303	101.242361173441	185.655247774302	155.177727297699	221.858553986908	195.038850515186	146.707036720215	59.2625486140008	127.542618011872	45.5415370416743	108.869515283716	255.243579520951	209.975592616366	177.612955962522	135.684986078046	98.7629412871579	48.7819828646218	161.475270928079	25.6102628790055	49.0833352406581	176.998943178892	302.942120423858	150.242471544804	14.3704698590537	137.785207389408	23.2335577065792	225.874469559419	43.5383403841802	172.696636991547	198.760541012355	129.054598183099	94.2367464243687	124.509085951182	207.159671043088	268.35241108079	345.365317817728	134.464632635065	72.4262298645473	6.37787926506974	114.339261883845	235.361767516456	264.249460500425	310.010100000723
SNRPFP2	0	0	1.29158743238611	0	1.07903331989772	0	0	0	0	0	0	0	0	0	0	0	0	0	0	0.838647410659298	0	0	0	0	0	0	0	0	0	0	0	0	0	0	0	0	0	0	0	0	0	0	0	0	0	0	0	0	0
MIR3917	0	0	10.4576917912553	0	5.82445942568447	3.37401978648622	0	3.50911054656993	15.1345173406157	11.2972597243698	12.2053172241703	11.0979737870173	0	0	0	0	2.51478258706932	11.5643010264399	21.6658825475189	4.52689247474159	0	0	0	3.65083266373404	0	0	0	4.57491932169065	2.99913633303101	6.65719875487642	0	0	4.52908942814217	0	0	0	0	0	0	0	2.69242415222674	0	25.4429974275709	3.52027339187267	0	0	0	4.67048444317926	5.99683564320125
PAFAH2	1.2050331137146	0	15.718227662008	14.5072716429164	14.5588464063354	12.8986242588516	4.38552639844294	17.0268146520524	10.6320482819714	11.4431268459757	14.3569265055853	12.2384770220467	9.89456448884832	7.7644120924282	8.57437109111687	11.8431487077116	9.67545205633707	23.0115877816241	10.3533802371345	15.4755308355889	22.9335527064274	12.6112135361209	5.79424450538881	18.3407443304584	1.31741857876439	8.63864422605488	5.81060458638392	15.5836579898538	17.5656925623927	4.45918293409641	16.2646155173252	13.0128448870003	13.152260880854	8.26950478504025	12.8313760253219	8.00525139334657	19.2034794482736	19.9970120457552	23.6788003640679	13.8966638928684	4.618624830302	7.62060264930069	4.98803427829058	14.0616137937807	7.08663055177897	5.01907681326925	31.9829857505352	20.7162752653587	19.9862917563134
RNU6-110P	0	0	0	0	0	0	0	0	0	0	0	0	0	0	0	4.38742184164054	0	0	0	0	0	0	0	0	0	0	0	0	0	0	0	0	0	0	0	0	0	0	0	0	0	2.46087364313275	0	0	0	0	0	0	0
EXTL1	0.377567756485047	0.925837907801695	0.64238133195954	0.81900900729628	1.19259076747833	0.62176454453742	1.57039749783836	0.359255042746591	0.61977547894199	0.848165029944983	0.18743304191675	0.908948975951215	0.0961308721574846	1.16441196826968	1.07462808093753	0.452072527936542	1.02983170672588	0.426214000842368	0.44362110896505	0.787870651977812	0.833121135306147	2.06160855362611	0.57885038404231	0.44851709078899	0	0.212290872366917	4.85496354146344	4.82421314206019	0.921135003209655	1.36309882035118	0.135896556336964	1.19334374326206	1.20556343430733	31.0925733083498	3.17101888582317	0.647290429917549	2.00564741595659	0.383466967679066	0.434823442166823	0.300806972992631	5.40263181932948	4.84589473011434	2.60479828353599	0.864954888888134	0.438602067028739	0.698935729721004	0.345257160340073	0.669415537760831	1.53485720722621
SLC30A2	0.820610943609477	0	0.093077360186309	0	1.08863711918478	4.1441448884835	0.409574816835018	0.37478872332013	0	0.201099656305176	0	12.593953888368	0.376077882290521	0	0.600585793480778	0.196508127274167	0.268590043752451	0.247023828988552	1.4462583095889	0.12087309794745	0	0.896145664711434	0.205867860333582	0	0	0.138418768632004	4.52221902410216	2.38203163648751	0.160160596595971	0.118503107321946	0.0886078321680292	0.518725933763641	0.241863518126455	15.0171167859258	0.787649824557858	0.562731961467223	0.43591016189467	0	0.378020494654361	0.235360081194234	0	2.86572021146898	0	2.25588579117422	0.571958251060733	1.82289180843686	0.450231990314273	0.498828657152651	9.92757804154419
TRIM63	0	0	0	0	0.946248551882356	0	10.5219070860602	0.126687609018247	0.182131225760515	0	0	0	0	0	0	0.0885659688529922	0	0	0.391096094122527	0.163432065275997	0	0	0	0.26360825910502	0	0	0	0.0825829768861085	1.19103900182093	0	0	0	0	12.1827525851039	6.12362575655138	0	0.589392505387863	0	0.127780025512533	0	0.194406402295875	0	0	0	0	0	0	0	0
PDIK1L	1.62966854893393	0.461091642240713	8.38908696763419	13.8681933090735	18.8873424402623	10.5970858293982	2.08559808046253	7.72927770389219	6.79061896467099	7.29614690532218	11.7616700026997	14.0330958017416	12.7349372890628	4.14219859013229	14.628610415815	8.95572861885749	10.6679724483046	16.3680508080808	7.51178954114636	7.61679441062606	9.12815749170301	6.38857527816651	4.50769350501465	12.9556522290667	4.38561711088672	9.09247392949411	8.28994150576201	16.0949875478558	13.0284850046077	3.0774945121227	11.6409705403277	7.66008046661756	11.2229048230904	11.4703109134604	7.52024215716836	15.2587362880607	6.3261462244964	14.78704849971	11.0442293629832	12.1046309126829	10.9273451283466	15.9956786803629	4.15122589607735	8.471815833862	2.62122445847965	4.17706063735895	24.2789378008512	11.4780227878264	13.3922753887149
FAM110D	2.04229218763259	0	0.463291812117062	0	1.54819500275428	1.7936911190752	2.71820714452565	2.09869633974922	0.838102960984435	0.875850432364506	0.709687523484716	0.368742966128119	1.71593091630305	2.15944843970026	0.913431126419318	0.652078415906561	1.83824407757908	0.768474451917763	0.71987391101081	1.20328974676947	4.73173515111176	1.85856576764912	0.42696067496836	1.09172809558606	1.78621061322288	0.344489154087366	10.1291889781015	4.33219852166527	4.78318849255106	5.38236540989116	0.551305965418445	2.15162847123825	0.827663180598328	14.9495156171146	2.45032541884157	0.350124226829285	4.88191348514191	1.33341522523221	1.05839661003307	1.36675339754594	0.447294473306693	2.01160374972767	11.8352206683449	0.233930278988323	2.4910528973047	0	0.336153916884161	0.775911134718955	2.39102128539214
C1orf232	0	0	0.26948332961672	1.23688741850032	0.900539861327773	0	0	0.813833618032428	1.17000009366356	0.873354243031084	0.235888300467132	0.857948098248217	0.725895962326342	0	0.966029518192273	0.948237472008761	0	0	0	0.699918537241841	0	0.86485878364919	0.794721814953577	0	0	0	0	0.353672067262868	0	0.514646287783464	0.256542875678508	0	0.17506455395562	8.69569705160093	0	0	0	0.206828995036019	0.547234157473458	1.5900011470204	1.6651401240704	2.97841398537098	0	0.272140835780681	0	0	0	0.722119789219736	7.41753236665292
ZNF593OS	0	1.01426815659317	0.156386129053987	0.358894250954144	0.783899749042916	0.302734047412656	0	0.472282606123015	0	0	0	0.248941524889678	0.842501536592947	1.09339655982653	0.896967494749874	0.220111853126202	0.112819479304123	0.207521465597474	0	0.507719488845836	0	0.501893447530137	0.23059583776873	0.491356639257982	2.41177207255709	0.232567569293425	4.55886797711949	0.410484801656759	0.134548807994155	0.199105799711692	0.595506183195843	0	0.203186356400011	20.1850912746279	0	0	0.732404772734749	0.240053334325452	0.4763550589295	0	6.16023528895872	0.617295848735664	1.14143693235123	0.315856657447331	0.960989188829973	0	0.302587172651155	0.104764846409954	0.403549721286336
ZNF593	0	43.0856124716732	45.6166801768828	23.3766652885828	44.7695641511115	46.7246428628562	19.4883755059613	32.0997325407544	22.4329935991367	32.5336386597973	47.6832731309031	52.8745677352769	76.9464594983184	23.7395512641024	39.6903521306457	11.8436414741553	31.9501066389955	62.0017155851994	17.892112021824	28.4693299282417	20.677793423828	32.690953121297	16.3259963010443	29.2216237388221	6.83005943498751	32.9311865536386	64.5528232006059	51.4397178649931	36.1985922162964	26.5014715460518	40.0532821679212	25.5047337186984	43.731699560258	28.5817583417375	32.7931871115866	24.0983043662746	8.29658521245429	64.923112945917	32.3765258085526	26.5040530777622	64.6512832290839	38.4595552970474	61.4177273968822	41.594049953971	16.3289392495454	8.67367782620984	36.4189704624295	30.8558234524794	63.2371234014624
CNKSR1	3.32011727684907	0	9.0052345980254	32.1267451416611	16.3459923806425	39.0645033309612	10.5670302743435	39.474835231831	24.0508882890138	47.7565979257452	15.9085214274129	33.2308646918074	30.2110200623654	6.48693403448596	7.21931423118144	26.3289627890772	10.7487904213978	30.2546645187178	15.5190090520296	26.631502661065	53.5116229816639	6.56834038339631	7.54458919972501	45.1845857783508	13.8877875178079	13.8789982602426	19.0919864981186	27.5586901412297	28.3145734713882	6.25373216367179	40.3701310986276	20.8350986986473	17.1247616180739	10.5665894475514	42.0860097450259	43.802927986981	46.0083361781556	27.5833101948074	40.2308311435904	43.8170932977857	14.6064010258301	19.1948144164355	14.3405985500854	10.1687897297049	4.52756951919212	7.21492291907454	38.4911514555859	12.6138462423743	20.7731295291952
CATSPER4	0	0	0	0	0.933921942394233	1.39115988240836	0	0	0.231118245102998	1.38015783824814	0	1.27107335245395	0.430173814127384	0.372185725537009	0.114495912353232	0.112387160475521	0.230418503051672	0.317875860726771	0.496287457369275	0.414779310493564	0	0.512524688044323	0	0.334509790864301	0	0	0	0.31438484993884	0	0	0.456090265184107	0.296670349310141	0	41.2253144948805	0.337855214154559	0	0	0.122569103954843	0	0.403822247684492	0.246695020844421	0.126074314722072	0	0	0	0	0.154498327316711	0	0.82419563766165
ZPLD2P	2.3288275096016	1.9767263133353	0.304783872324269	0.699455765178258	0.933629268642308	0.688338101222979	0.596071905165097	0.30681348871608	0	1.09750877923994	2.22323429537731	0	0.410491778131584	5.20896725242333	0.874058422101138	0.142993378730998	0.21987600808284	0.404442492808114	2.21004223416402	0.131933876575045	0.592923252359843	1.30419945688496	0.224706285660252	0.425606314919794	1.56678267201844	0.15108510534167	3.94882829481613	0.200000390277608	0.262224706021827	0.0646735071768001	1.16059321632559	0.188731058946909	3.95993716844771	19.6695522777986	0.214931396030635	1.84267824047979	0	0.389870387070403	1.44414253841554	0.599426944489359	0.392346358754445	1.76448727530171	1.48304529035669	0.718175486715484	0	3.97939966705459	1.86743982594971	0	0.436936473533153
CEP85	7.44406571085136	1.22599293796948	69.5004578072677	86.1840074262104	67.4856170540968	87.0300369065835	29.0208236688966	32.6030130898223	39.9410061129018	60.5133490269987	46.4406982777396	48.0448433712593	34.3700098430349	19.2371914464639	32.1196083919904	13.4803429490095	31.0469339452004	61.8322609634102	62.4646975254853	38.2951347076099	75.386532584539	50.5551563036917	11.4280070201036	82.8856096764715	24.2935058620547	28.2052252506756	16.5315451601785	70.166991474105	34.1534300781898	5.85626463840052	21.5944778617781	8.07669889754548	44.2490716695254	27.4484874570505	55.7208286528104	42.0951397682862	66.9870643946674	23.7450540301089	19.6409199487128	72.7081499107574	42.7302627261268	81.1318232930516	75.4240226949098	16.6078903869631	4.64636871940416	43.1913752978612	63.7626157935387	62.9371607720666	99.7800020388159
SH3BGRL3	32.6277159428289	91.2077166295328	186.519379619375	77.2864020350943	135.418681647164	165.130536879022	87.93795742005	150.507193442609	94.2624732995425	111.940884026861	157.75999497714	252.136842818741	166.974715923132	59.5114778264485	133.194297309001	29.6902245174031	159.654245202367	102.391588608759	162.160227080831	90.592110192303	99.352548539831	162.714886977176	105.318331206682	165.887834871313	222.585087614182	101.816011029537	240.93825426564	115.352203787491	143.599058466118	168.915019092053	61.6537544545867	86.6236780211735	113.234990993671	41.7959274380887	161.283440017298	116.3467601976	169.852693150862	144.574175848653	38.7027609693942	102.313928994765	144.92065205667	212.983557223462	337.642517232319	107.25983687497	201.259768353129	72.478677725863	125.30943100288	110.324200160373	296.679067471525
UBXN11	9.35716282217556	1.78790636787215	46.3126350755592	41.7544163495273	79.1093829010217	26.2820648419277	29.9219479707175	30.6644341257023	25.732540325307	46.9782520128398	17.6755255655515	43.6628828393555	57.7341909168881	24.7348430096471	27.4227932935308	21.146179420424	34.3553302280689	83.313118695839	28.4848321885907	34.6806733755315	84.0628789414486	37.6003975008707	11.6356042004739	44.1732125614555	18.0682949849032	18.1407153683488	24.7781840074434	30.7071035721513	42.039551953883	11.0557050750626	48.287651885365	56.2040210873127	17.8188473738578	43.3647978922152	23.1822975069445	48.124887588602	63.5842248074383	25.8124696304901	23.2316255908024	73.889856510841	17.9386193356586	65.8869621833996	59.8591948407583	23.1062842787969	6.56420580801239	39.1421838636867	47.4714503338607	44.5989563569662	125.377081934467
CD52	0.612031673788396	2.25115405633581	12.4954861231701	0.796560794676596	2.31980610958739	2.35169901606266	5.60029977066383	9.08461381328275	1.00464676136849	3.74962581858099	4.55739227187302	13.8130562391944	11.2195226040076	9.70711378381322	8.21207833891115	0.488535194358261	17.0272859535614	4.37561454255231	0	13.5225160648062	0	5.56972760562085	28.6610381315806	13.450230402472	26.7644727323922	0	3.37278134067405	4.55532651945643	37.3286508260016	8.39633847242444	0.991288263729911	10.9615564825407	2.70581573972519	33.6003968514216	3.67155291613359	4.19699233788081	6.50224879605625	17.582236132623	4.22905369233771	25.7454697809984	5.62987619839274	1.37007954435657	25.3340338411573	1.75259863728136	56.5219064173235	0	3.69373409955262	0.465048236847613	5.07548027403703
CRYBG2	0.0829061034544397	0.60988481178177	3.38528906136067	1.40273258433114	4.94931222263746	2.3209537124444	1.03448084629178	1.27793714030995	3.06202345034937	4.97767585825026	2.09897823039303	3.89193627512802	1.51980190168863	0.438310093018204	0.842736410721759	0.132354422488939	0.915825826850046	5.30330962227744	3.21453195737663	2.90029695535474	4.66487420895786	3.01791186868738	0.7279571142557	3.69319185345104	6.525950914822	0.0699220552785017	2.28439287323391	1.51181344082265	4.328412712109	1.58633467066889	0.313320892833752	0.524067419085935	1.83265547563693	33.3778561519464	1.19364075660697	1.42131647700532	2.20199433485009	0.829985709014012	0.907043592267645	3.36860182924627	0.254208574778768	6.08740549053985	0.34317603491865	0.474815700426626	0.57784788642336	2.76249405458402	2.54726176205419	3.49625894901664	3.3567494075323
ZNF683	0	0	0.953896224759311	0.312731308208466	0	0.791384212214926	1.59904619536093	1.09742675353007	0.197213130541861	0.588844138638865	0	0.216921303529341	0.367067189020004	0.95275791026498	0.488496641607947	0	0.688156142993749	0.723315675802545	0	0.619379361298187	1.59059949414061	4.81070882052532	2.81309474725686	2.71165250812024	6.30467024768078	0	0	0.178842999965208	4.22072654181917	0.693982888276315	0	0.253148721773681	0.0885257076118583	28.5817583417375	0.288291754827135	0.823873653547851	1.27639772499297	2.51011632815466	0.830167328424426	1.14860468376001	0	0	0	0	6.28036124982514	2.6688239465261	0.263666754479128	0.456447092492298	0.117214315850718
LIN28A	0	0	0.0815568416424942	0.187166737667406	0.204405557203266	0.236817992560919	0.119626757822756	0.574699614042019	0.236060396256144	0.440522077302471	0	0	0	0	0.0584721263086946	0.344371223796691	0.0588364227918106	0.0541122010293791	0.506899893564593	0.211824402591682	0	0	0.84180533380177	0.512494245626062	0	0.849003269941354	0.792497552752092	0	0.0701684726973292	0.103835552906249	0.0776405231298731	0.15150712178606	0.158945402572537	6.5791972031924	0.172539895530504	0.246540304627715	1.14586799538048	15.5861647738502	0.0828078857157949	0.274971626934849	0.188977695212896	3.92749242566898	0.595270128494111	0.16472222663857	0.250582463955287	0	0.0789010325667729	0	0.0701516622412222
DHDDS	3.05797565969166	4.12417203544832	48.6745133978862	46.6982345478308	30.3291483860267	34.466983867372	22.3852210519259	46.438147307978	43.5036411431393	80.8092504606582	38.3053913114664	33.9558814594393	33.0895558254637	18.4573060144611	29.6335756036196	25.629803768214	25.3976001041093	50.0918999311461	53.1756789201231	34.2701420415329	60.053356186499	44.8970895593178	11.5500019195105	35.5389810887848	16.9387422649441	14.700650796334	39.3210492249054	51.3246721940989	31.7813257601701	14.1679149678049	29.7724686122885	25.9882802785485	35.5636086863328	27.0476803708275	34.3656829190772	23.2417431435552	51.7101538749848	26.1770712922103	47.6603089737645	32.4999620534521	27.6828061015324	36.9201256844896	42.1932731947948	31.9329222036296	17.7615066730076	35.0968433010616	60.2320324528883	44.5740608283913	34.8068830574538
DHDDS-AS1	3.62656674587383	0	21.8525121887056	25.9599226154079	35.6534514725285	37.5744328799571	13.5754076482446	13.4576198280826	31.2531983782421	23.6068829291947	24.7542417135731	10.2310820994509	13.1576558373459	11.9831407270441	12.7180352445021	30.2144102084111	21.5142542024614	49.2963867863005	21.5713842493338	22.0349452894242	69.0188996993592	37.1285727619737	7.96076812496916	67.58238451193	11.8943778899545	9.17581420102019	4.99631684724753	30.3664351487318	22.5613063085901	5.23706674451817	25.698028026432	15.7604652658893	18.2043535024097	41.4786818123549	17.4045001677083	13.9888650246733	18.0603698716789	8.28726550609826	33.4120953625666	29.9039821481188	6.94991325574785	24.1520794666225	0	20.5102685250504	5.52930773953677	17.6224921417523	33.0793048312757	32.5507950268683	32.9493067041395
HMGN2	38.1808733919132	188.566094745892	455.124387153637	398.006634205352	605.456118822597	603.559133094544	204.58088715521	286.538848017187	320.283214727542	654.854923746923	572.174478432237	636.614438015947	579.840982869838	196.880296638491	231.624979366855	130.777914888361	265.996810670097	578.917830104975	456.18606131568	308.918890044924	238.504633273335	364.752361399847	129.437044765841	636.680488431812	117.582396670058	199.557414208766	125.453928212002	546.476910433671	346.353693549282	69.3734804082952	221.521997755099	173.552619492794	481.235989910175	145.974003798018	487.770122350629	433.608269072776	191.867313525648	226.968846820764	185.482263486783	412.064577600385	332.368743676058	503.114002619981	484.517965123535	189.61457535132	45.2898926504323	244.886565305936	315.991955191985	488.768613504056	585.337418468139
DPPA2P2	0	0	0	0	0.301936859859897	0	0	0	0	0	0	0	0	0	0	0	0	0	0	0	0	0	0	0	0	0	0	0	0	0	0	0	0	0	0	0	0	0	0.36695802198471	0	0	0	0	0	0	0	0	0	0
RPS6KA1	3.01168679178607	7.14676372745632	22.5896095626878	16.3110849604698	25.5923817117006	20.5847318652757	6.38439711510724	39.7673352066332	10.684701739109	33.5692197520194	17.5067685320686	44.641807032294	14.8411428055505	4.62259225395048	31.12716540393	10.5465150455751	22.6958701089637	24.3463520386007	24.8270246561261	19.1396613766798	29.5828798507451	17.15180766873	11.9018843734289	30.294341401566	11.046030860527	13.6833445583379	11.7783669252499	40.9631776008857	28.8210681194604	6.31325102858777	17.0465416074787	4.70820482980643	18.576271195457	15.1118032292905	16.0854452231914	18.820486290135	29.4159348576175	18.352452747501	15.9993448123728	21.176647305494	8.85150455483923	22.4874666967984	11.2599533143091	15.3009843638925	15.7433841540909	11.8695536805985	40.4032556382249	19.4514881921022	37.771197714966
MIR1976	0	0	6.23439318324835	0	0	0	0	0	0	0	0	0	16.7933238976652	0	0	0	0	0	0	0	0	0	0	6.52937380244742	0	0	0	0	0	0	0	0	0	0	0	0	0	4.78490925054483	0	0	0	0	0	0	0	0	0	0	0
RN7SL679P	16.9234810850831	55.3309970688855	5.33204680146241	7.34198469303889	9.80003617183422	10.3218368468164	4.69259568104068	11.8086187142797	26.2364823635016	14.9763015425034	3.73386349292053	6.79020764600398	0	32.3091490030318	3.82280759995166	32.2706422299613	6.1545994894065	0.707552628591388	72.9085455464205	24.9276907984126	6.22374374434296	13.6898041674997	46.3873110690461	6.70119942882761	49.3381924974755	7.92948307804719	72.5369881754176	7.69760274027885	1.83499788797292	8.14630900267773	7.10640643450237	7.92422117236299	6.23494712393914	17.2054663701907	11.2803632357525	12.8947067223048	19.9773038668307	11.45859846841	7.5793730922434	11.6851635048177	21.4154000002772	11.7862895539516	31.1341942205802	4.30770296637051	16.3826528654978	31.3279547801921	6.19009745630768	3.57199879289203	3.6691165448534
RNU7-29P	0	0	0	0	0	0	0	0	0	0	0	0	0	0	0	0	0	0	0	0	0	0	0	0	0	0	0	0	0	0	0	0	0	0	0	0	0	0	0	0	0	0	0	0	0	0	0	0	0
ARID1A	30.2334200851609	44.0592894659825	150.734711701787	160.33615860173	98.2654163957022	134.065371188614	67.3342386482021	125.735532441382	142.113867955033	223.786956463637	141.521836300717	169.10467059828	133.324599577034	81.3888617991406	100.355139199092	65.1559256919306	80.7608251714881	132.709332772983	204.476099310929	97.068741800289	171.052015786552	143.93232840138	44.6864612475638	135.223048791811	88.4552474313232	54.9291943785563	122.141280081131	144.144832383026	109.912447683192	48.7998271736625	111.277077831033	65.9710428940259	120.47650664218	59.3960462735034	126.936818493292	123.829311107527	135.357858611095	90.3221793104914	106.478191764464	151.498666199455	84.1092426579486	119.736270450559	179.777068780056	80.0439803598649	54.9307606262233	134.041218068659	128.84495551526	121.921356928723	135.70874050571
PIGV	4.28338788590053	0.358068441522079	5.02403755843515	4.05442933094246	6.27279996730732	4.64904531547343	2.26744859429032	4.72403250521718	4.31457459608152	5.30809597744148	4.78433053827215	5.36093369326881	4.75887107726752	7.59139719815525	5.22485093225001	4.39041054861713	5.21757429466375	7.58257353746575	6.86283064345796	5.30553031525402	11.599565997631	8.1504692386885	2.19800402516239	5.66650015280519	1.70286222970397	4.84411473051275	1.60942324873445	3.73153543788103	4.98749425954492	1.86270053716995	4.67766963049572	5.74344095871541	7.06551834238698	2.67223864605141	3.38718263918237	2.33650680390537	7.23973137408307	4.40681015445273	8.63263747290938	5.63072540297126	1.66304877386349	4.3584955532324	5.23851905482514	5.46385757723562	4.41037085316399	1.62188321750313	13.6199010789331	4.03139482293155	4.17899377588207
RN7SL165P	0	0	0	0	0.930712588640301	0	0	0	0	0	0	0	0	5.19269431505243	0	3.9200332605723	0	0	6.92414803065037	3.61684708033477	0	0	3.28539636903489	2.33352190877846	17.1807680632675	0	10.8253531690363	0	2.87546060795756	2.12755836496051	1.06055353759878	0	0	35.9481909040409	0	0	5.21744018515167	0	1.13113864508689	0.939013932187306	0.860465450711639	0.879487487580091	0	0	10.2687143734254	0	3.23331550982394	2.98525809770221	0
ZDHHC18	8.68972883066374	12.3228008124111	27.2532044867714	45.2388175274132	22.7681959252924	31.608262285489	7.9252727057576	21.6967148244788	24.6615019742597	31.6219817522975	22.8682042496818	38.3733785943404	29.5082691344688	18.8192371989483	21.241927534149	6.18417554821714	15.5916520398298	19.3034870979804	35.0582550013424	15.2670692362439	46.4341438039478	32.5847426668179	6.61005502984259	31.4653632765561	17.3978876596715	10.4192826731029	32.8864712481328	24.9747862201415	20.58692868602	13.342440654691	11.1352294230633	13.2360617384525	18.4373755896183	20.1171606789921	25.7506313865238	28.3589081174792	24.1922954519203	23.3321289169424	18.0255022656346	23.0713659371537	18.3439887294569	15.1402321282263	43.336973640368	10.2532798078665	16.0537996138387	31.3968074280607	24.2403914064347	19.0129776041292	23.5441698288432
SFN	4.80734970680579	3.21495090002699	96.4138419806939	39.815859905165	81.5825085152638	43.6610542095303	38.5357296701975	63.8722506825206	93.6187918982581	68.8113671437725	32.9767515827354	128.224869156191	8.67911846698904	5.19864923972566	23.9889944804306	16.3958088394029	20.9199918424322	58.8718407300137	78.563670430338	69.0403016302619	7.23248508516919	76.3614764572459	11.8775367584662	71.3838267392952	19.1116341988183	77.0348068573098	154.137138700407	61.1528206578283	109.179568527221	55.2221762159092	25.0105767742905	1.38128625940272	72.294031823751	47.9858878581464	67.1164364265448	57.6909967422997	74.288689608765	32.3383775036822	9.05948657945738	29.6650869310733	1.53147061869778	42.8508089418896	5.42706137789929	1.75206267439534	19.0379452259608	36.4055743623028	89.9173177904021	55.9547602957497	37.0951048846646
GPN2	5.41018252435824	1.27018398426358	34.599250126928	27.1167516277199	29.505238329084	33.6783702771517	11.8735458982756	24.5121900422804	25.9810230223014	40.5504741415409	18.4001424483993	25.1481069322	24.266792647935	16.1270488161606	16.0536364906226	11.6691638510649	12.386038521371	26.0315536556909	26.5762632980691	19.3714717145582	31.2415392788927	27.4457692894939	6.35313357467621	27.2797921170316	13.0879672942693	11.2615904657373	10.7839351847005	28.6158163452185	19.7703840108947	8.43611594128823	24.4858448046417	15.4016477558694	19.7625531249321	33.7041435459554	19.4732778790696	21.904902519002	38.8282192756042	19.3901558111084	32.3461008279297	27.0171666622744	19.7149857928757	22.0061370809987	27.6358292638577	17.4702250790781	6.81961739902478	16.6207648397529	32.588382581093	32.9745982807708	23.5840112991785
GPATCH3	9.24481266822148	10.3900973831061	44.1280768172781	30.0803685536903	41.7328012623335	43.2756688786918	18.371252094209	32.6933709008597	34.5659865946497	41.8495973437348	33.017685981423	45.670704796034	41.1911718244618	24.4378551862036	24.8506536811952	17.7310183681035	23.1143089539256	42.130213658588	17.1983892459416	22.6009072408089	39.9482707184062	42.5331022562568	13.0995217759969	46.0634708866282	11.2300168607611	17.5431798125637	16.9820904161163	37.175843733334	44.3564988122403	13.72112663404	45.0592321735871	28.678133766647	27.3423936568233	37.5954125896709	16.329668684137	35.6602940622231	53.8830783542011	36.7745855607911	46.7273069396271	33.0211462703011	32.6211497688927	26.9037830095592	53.1491186155457	28.6793162451082	9.84431108395771	51.3406913917973	47.6224089420879	36.1962544346392	27.3090399439043
NUDC	33.1180481908461	109.263176796142	176.550659766624	142.371257483928	352.050533327107	237.651595220829	95.5039885047755	189.643521690769	123.552502868439	194.413622314287	172.675453976677	278.141019656891	177.686103346995	159.437412474339	125.435337462234	75.1407611474224	158.982294675793	277.479880850845	126.994174967348	164.823074146183	124.894453116815	182.29358611245	80.3981942562156	263.229137114397	86.0184592044003	135.08631733635	169.233567115521	148.271239708691	195.380884673072	73.1146488250631	215.102823978537	176.781361098053	207.348965652298	73.4615418053084	144.249229197865	225.729809812932	194.049204414328	270.918604799457	157.299365001864	143.726501155627	179.444208429289	148.004959475043	296.605673312072	185.30382928932	35.323944774034	133.759806926663	287.422221777432	283.215355976651	253.885343841703
NR0B2	4.90676037183143	0	1.39136671900822	0	21.8529718022891	7.00290115341087	6.53069682191184	42.2990896184391	0.402721062282478	7.81595822990737	3.1665726446399	24.8061147994789	1.49914651103621	12.3220630334442	8.5788396474795	26.4375118697996	11.4428004240811	5.16968924855785	16.4307358203716	16.6232154566047	3.24809973953693	0.8930687697253	2.87225425052535	7.86887623917268	0	6.20745799757857	0	0.182604075930142	8.85839323773364	2.48002082370504	49.5383191892815	9.30500820926401	56.2209671803245	0	10.0080544553423	33.6479900736539	7.81944254358353	23.0661376403946	17.8001414423845	8.91297516062424	0	11.2038401744001	0	19.1091922147663	2.56497500658094	0	51.1502187519788	14.5406412664474	0
KDF1	2.4652833781924	0	22.3698765647984	12.433219002192	27.8867581613027	14.3782352626272	9.48469294166138	29.0281947908979	28.3272475507373	25.4873487582144	20.957944306355	24.7595496051595	29.6576437136125	2.03648793218364	19.045206854832	14.5127872885749	16.5162243979868	22.3792602828646	21.1811741239491	19.9720151015014	26.5188520513675	23.556795095773	5.41160571729709	23.0622410531728	5.39040809316534	26.5096939389851	3.39641808322325	10.7800390054501	18.6447656024332	2.00254280604908	30.7789216693426	18.1808546143272	16.5757348397074	33.8358713307038	16.2680472928761	34.8678430830626	10.6402028142473	17.9737184139064	19.1641106942268	20.1809533339684	0.269968136018422	19.3155365196835	1.2755788467731	15.8839289972907	2.14784969104532	10.2681382783595	39.2250847617671	26.4593644276932	15.6337990137581
RPL12P13	0	0	6.52290634867031	0	4.35955514357067	4.41949070624251	1.91354672976039	3.93980620721533	5.66402459829883	6.34192246096415	0.570973089460684	1.03834161186379	5.27114391958907	0	5.61191232379222	6.426646077896	2.8234379951402	2.16394365283483	6.0812688438207	7.20021831244109	0	10.4670534882291	0	10.2473069736599	0	0.970045414779213	0	2.56821426710602	3.92844618270259	0	13.6612952670169	7.27051278591051	3.81373023275151	0	1.37997200147637	5.91547914021229	3.05487946454554	1.00126873653252	8.60985411340785	2.74902469080992	0	4.63456283696631	9.5219266026724	3.29361595014244	2.00415552157398	0	16.4072871544788	7.4286075499662	3.92750503392758
RPL32P6	0	5.29616596629131	8.16595580677366	5.62207392111794	7.50430981420051	0.79038750665798	7.18664527474241	7.39830107677338	2.36357701541102	1.76430756400738	2.14438507905763	2.59977723474208	2.19962932664632	0	3.51274612710923	3.44804940703236	2.94552620399807	5.95983876576726	0	4.24182367910295	0	2.62071817816115	2.40818726294497	3.42093136249134	0	0	0	3.75097289473629	0.702568460886357	0	20.2119598626508	3.03395873601807	5.83533814230408	0	6.910288007393	4.9370161757943	3.82437051354946	0	11.6077048868614	3.44147423509454	0	6.44662113062485	0	4.12324213405741	2.50898058998052	0	17.3800889117488	9.29979333081411	4.91680101224687
OSTCP2	0	0	0.730154156596654	0	0	0	0	0	0	0	0	0	0	0	0	0.513842197669613	0	0	0	0	0	0	0	1.52940287264534	0	0	0	0	0	0	0.695092521264067	0	0	0	0	0	0	1.12078955418167	0	0	0	0	0	0	0	0	0.706377487506582	0.489138573441071	0
TRNP1	1.44425867437686	0	5.24205672406532	0.37594127449618	12.3170099527486	7.92783830579126	6.72787172595895	43.8647684189221	7.11222896754553	9.73311158668547	2.72445623232807	16.1674878362662	11.9140104862668	2.6724402020621	14.7982640028851	2.65151921303794	5.90891310251256	6.30397571870811	11.199695728202	7.97753284773182	6.69233283878818	18.9263790814953	3.14013503387039	16.1271243791627	10.1053127971922	2.19252811536504	7.95901407829602	2.79488502270035	10.0067191546254	7.19542604177901	32.4371826800299	22.2150475312127	17.771927212854	7.92894660415052	2.07937165659552	14.8559531717307	10.7407030390641	7.7951224981084	13.8051499215683	4.97074782900163	12.0199936255297	8.92330938005086	15.5434986811183	7.6097673423099	3.01990488394826	1.60412636907165	26.9415728938842	4.7188649035558	2.39540099845911
TENT5B	0	0	4.35517643027929	1.24934976024843	2.5014366047335	1.97596876664495	13.5747744078468	6.16525089731115	2.36357701541102	0.88215378200369	0.595662521960454	2.16648102895173	2.7495366583079	3.80623185309889	2.73213587664052	3.73538685761839	3.33826303119782	1.71571115984209	4.65243447651382	1.59068387966361	4.76578866065557	5.67822271934915	2.20750499103289	9.83517766716261	0	0.809592898648647	0	1.16101541979933	2.10770538265907	2.33924238364046	7.64426687113077	2.02263915734538	3.27132592826138	8.78331112768759	0	2.05709007324762	7.64874102709892	1.98467268662397	1.38186962938827	2.17960034889321	0.31535950397618	3.97541636388532	0.993366398305664	0.13744140446858	0	0	5.79336297058295	1.36761666629619	2.10720043382009
SLC9A1	4.42915318793888	2.37579422442672	34.2242523609217	41.3126387548687	19.8920097334817	28.5165943503845	30.4729613964723	45.2513824429107	53.846633850607	53.366103078928	31.3777132270287	34.820228651857	23.3995112001043	14.2692222231308	25.2874248910313	11.4533310771607	34.9585224912407	29.8599772750496	35.1270579995609	15.8002796666828	65.9686697705466	51.2235126073676	8.29502921019644	63.2469189890661	18.5618854959564	19.0665988588525	32.03570615786	57.9308851734761	35.478403071807	27.8828629689715	16.2904104886662	26.1505694346713	19.5474622413158	15.1974676315873	27.1238564583971	32.5874945027288	77.2004285023289	28.8778348764116	13.389614063198	22.1866483125186	18.875653487548	11.5674964468161	43.9245936219323	23.7281769208115	23.7962330177394	27.1593224330619	46.6776980315729	23.8737523196023	36.5502050389012
CHCHD3P3	0	0	1.01308889227786	0	1.26955014044216	0	0	0	0.733078183686073	0	0.886792579568625	0	1.3644575666853	0	1.45266688798163	0	0.365429344683511	0	1.57416177884317	0.328907031367943	2.95627827856291	3.25132848978117	1.12037149615916	1.06102324289771	0	2.25990267724345	0	0	1.3074359951807	1.28983225875731	0.482220436626946	2.82300379265432	0.329066653763455	0	2.14326901479298	0	0	0	0	0.426957897291416	1.56497153848179	1.19967590102722	0	1.53461918176949	1.55635202222229	0	0.490049381957691	1.35735954129897	0.435707589701341
NPM1P39	0.659328239121525	7.27535601597803	0.747839551393113	0.858117395879978	1.87430701241749	1.44767630977263	1.64538533683549	1.505639127248	5.95256103016142	0.403938929014377	0.981915659037924	0.59522004740058	3.52524215614194	0.871438319308107	2.68081547955088	2.10515280982983	1.61851059236988	0.744276813466373	5.8100550084177	1.21395905464524	0	0	1.10271089202901	3.52450627398546	5.7665553707161	5.56069862912652	0	1.22683822640493	1.28682666192334	0.71409398408709	1.77982168074536	9.03013900610684	1.94327712487761	0	1.58211322891293	0	0	2.00888923552286	0.759311062791891	0.945512298500021	0.577613485944837	1.47595651029877	8.18753896458163	1.51042872177236	3.44659271357186	7.32310515430865	2.8939479072934	0.25049311027432	2.57303674656386
SNRPEP7	0	0	0	0	0	0	0	0	0	0	0	0	0	0	0	2.0740539615028	0	0	0	0	0	0	0	0	0	0	0	0	0	0	1.4028230883693	0	0	0	0	0	0	0	0	0	0	0	0	0	0	0	0	0	0
WDTC1	9.18720528087369	5.33558929610299	49.141067026545	41.9130318866358	51.4091560846279	34.7704982733561	74.4930048269146	54.4924321062765	51.750780661229	48.1093929592011	31.1570094611423	52.4698907864791	73.5712934620094	22.240474027099	48.010996994771	30.2985213290081	41.386063357288	38.9363422480471	37.4965282458329	31.3382574972806	80.6612351153147	55.620764149327	19.2067295343363	76.6823091466587	25.3744045326215	33.6850772936891	29.8443504047734	54.2001396005202	38.0795433818829	19.8308163890821	50.5927636573451	31.9918142543174	41.2226824190091	45.1283286420971	43.6268191270329	61.0115306393879	72.9470693049695	41.8831339237336	65.9881906070948	58.1546848701175	23.0443449009398	20.2198800709984	40.4307350426617	35.2807504665757	23.0859322125614	56.9284393411668	58.2587551496039	41.8482833372229	54.7704563443892
TMEM222	5.10846812616945	3.75795869279294	27.088131954382	32.2461192475917	23.3563946004492	21.5218138793494	43.4508919122635	22.6751573589013	30.3975225406915	28.7933733100114	18.1954938578156	12.3364541057427	18.729283489085	13.5037895056323	16.6686709934621	10.2961302557177	19.1760599819623	22.0574315422538	26.5595839004102	22.5737801689527	30.8573103606923	19.0605137560004	5.71366101109469	25.4114592579611	10.0528220638288	11.9558747536025	26.040343514525	27.328397087512	18.7566629514158	8.7602548405322	17.0306985303815	15.0694751159861	14.4918719369643	12.8541285839852	27.2744868370439	22.7702774649458	26.1186734201728	15.3424972215861	13.6047473097079	25.8235125010572	15.383991888561	10.2921256924587	29.0752752104614	15.7256180675813	9.5689918792577	15.6033185559968	30.6904921247498	25.4732353594981	26.9134125113107
RNU6-48P	5.34240732073235	0	27.2681870071049	6.95315684325178	20.2495224892955	26.3930332830744	4.44407815276127	27.4497712848508	8.76953341231937	9.81911359220929	18.5646297031189	19.2918049007964	32.6449660814426	0	8.68884867577798	10.6610250357621	6.55723683918076	20.1024298216619	28.2466412652232	9.8364719661441	0	29.1707976653264	2.2337624845541	15.8657681180965	0	4.50572496397448	0	21.869824607895	23.4605337452986	5.7861634037711	8.6529274609695	0	7.87299657602284	0	19.2293294785165	0	14.1894868586835	4.6507529164174	6.15254851813617	15.3226011738228	14.0408661396497	19.1350174867893	0	12.2387074932396	18.6180428826592	0	29.3113649021423	10.148482551768	13.0305073555541
ACTG1P20	7.32868696562002	35.9415023695325	26.3229934403819	12.7177398671443	19.67621870087	11.3981309453733	38.6103029254857	13.9464649927779	28.0700022471248	13.469809671364	13.3397858123144	17.6429326870531	27.9888731627753	19.3727441753879	24.3352743627692	9.74982631475675	13.9925082408729	30.3340511539692	17.2215989480278	24.2885192394789	24.2566422856444	6.6693917739101	5.10710653519847	15.9606915170937	0	5.1507753327486	13.4622981717503	34.0919468683679	8.93973330038088	7.49646099106811	15.1672752716851	10.294714685463	13.9501760911687	0	20.5167632185311	4.18802440553491	22.7092428571666	11.6964448346651	15.4733965936886	27.4420802361662	26.2166172258488	9.29663376294596	35.3918618063005	9.09403959567107	17.0267571661926	6.78326086408718	24.795661035808	32.4838180823686	23.2377381174048
SYTL1	13.103440305292	0.376536154838404	26.8221815605943	19.0526957124992	34.0001775912113	27.9281104138932	46.1550623909808	16.3056753853599	19.5767583723616	43.0242702898368	26.375091621554	39.2771681529242	11.3378995512532	1.89425471342439	25.9315607797294	14.1774068249574	38.4486118532336	11.1708165717437	60.0797561438138	32.3440954628877	206.007701245415	51.7976687770296	9.07426006440278	82.936143456302	21.4882672195309	6.56170404853876	6.2055794222932	57.8693703274779	25.224648617622	15.1157992501931	18.4045163778536	3.88264131940995	42.5429438905647	28.1006184269589	27.635273829709	14.7420859088815	43.2316869496387	14.7043414647832	26.1725711854954	47.9563025037923	2.19723797666498	21.1747952731452	3.38996957129526	36.7018761332456	16.5891963400198	27.8570447949941	24.6007598048675	30.9197947086729	45.6431790243009
MAP3K6	19.3994654972295	3.65920272992978	28.717702536411	21.4935558388162	16.1672843038556	33.5845913136232	15.3098724388983	31.237557336765	11.8394805858106	30.4746825143983	19.1124944402678	71.8490471418451	11.0942320771906	11.7025400335488	26.252163182738	3.17641400299768	25.1946552714618	27.1022456217282	28.2286163752176	26.4865752792507	49.0620773831811	25.5307938494477	4.57559771026831	51.1713820173707	24.3628434005402	7.2157468009908	12.6094829029516	59.5698923198594	31.1151260391537	37.3526083984016	9.66790711789492	10.7954756939188	18.4726313675496	19.1158540388613	23.3946802310853	9.38041665493113	52.5820994921594	19.7025675022434	12.0299134356526	41.8011546641592	5.44716859896204	7.61645960137015	34.1793416539192	14.0731291480521	16.988235091156	17.6794491299286	14.9010490803425	19.011537745169	65.855086582635
FCN3	8.69711399239555	0	0	0.343009581478995	1.24867387410939	0.144667515049893	0.21923299324364	0.451379364911485	0	0.645855327718699	30.6145820000455	0	0.402606197638815	26.8217384779576	5.25076459279667	0	2.15652172058503	0.793346239158255	0	0.776396496359553	0	3.35775740761172	1.76311727688179	0.62614557441635	2.30502697391003	0	0	1.07887101569607	0.514374696121501	2.56896051536725	0.569149063054395	3.33189935878057	19.1280422805423	28.9375478646637	0.316203819609845	0	0	0.229428567107728	0.151757190281367	0.125981122298989	0.115442805973761	0.825964044352533	0	2.86782991398756	2.29613945187245	0	7.80825571252089	0.400511805639162	2.95694592918568
CD164L2	2.86678828143612	1.05445230121246	1.46323771803422	4.47735876967667	5.29722024497431	2.04573215740313	0	0.818323171592285	1.17645445726953	4.74212958339897	0.853882523957754	6.21130328300464	0.656910363098237	0.757810454202737	0.116563040159008	0.228832433064502	6.21633067786594	6.6880400921216	1.51574253529533	0.316700852671239	0	0	0.359597671786291	2.89466722234881	0	0.72534489139208	7.89914185604204	4.48085127144526	7.97313024142295	0.827976575330668	0.154774864313563	0	0.211236367511144	89.1854064204065	2.06372944252885	4.42325947746064	17.5127016846641	0.124781986473586	1.65075900561828	2.74075280106827	0.753446678506781	1.15515432797004	1.18665935845742	0.656741074110649	0	9.55235531913581	1.25830132177702	1.30698611800102	27.4098094544314
GPR3	0.534990719062575	1.9677846407278	1.66872854507162	5.57033435453769	11.6598209747675	6.46068739649115	0.89006338295827	6.87207657341842	1.53682277160206	3.93315921147925	1.06232522400359	9.90092981981675	4.49498421594033	2.12130188911594	1.84897236093123	1.06759913788165	1.64161053297225	3.72417031651658	8.48588848491967	0.985028077096321	3.54144707212028	2.92117487149268	0.671069496997534	1.11216287510101	7.01862916201805	1.35361508042659	5.8964488014779	16.1267511700027	1.6967505038065	2.89714311747079	0.288835825401259	1.12726403200671	3.44927142924725	2.44757219304537	3.20938738761701	3.66868586203152	7.8151736231495	0.58216022701996	0.924177854151478	1.91801395133252	1.28888624601215	3.47309073827253	2.21450515747692	1.83838329683196	0.46610448957523	0	3.37553902780403	2.23580046110079	7.69879203889688
WASF2	18.112086780022	19.6156712016785	99.6361601643169	87.3507922453857	81.1415582339281	90.2522082017282	156.524484700933	118.337510739635	72.8406923300677	95.1208985030421	62.8887510045076	116.727984282476	102.527661691009	40.1640874665937	82.2760249739429	48.3118395926185	67.0624920952722	80.3817648427835	95.0537681067349	88.7429497765857	124.225092529227	117.576645826552	36.8973838739785	102.975844957592	74.8048403529172	65.5150334314641	84.2856929013931	187.307553210701	108.946095342125	73.9615836318923	86.3226360204435	71.2384833154238	78.1835955965077	26.7001217249781	66.1580099338317	89.1847943201553	118.661176145456	77.5220995282777	65.1253921122338	88.9840081663504	44.3404011325523	50.9969604398403	181.1822673706	105.171343326103	59.0871332781031	67.0564918372005	105.666412765868	68.4676905746582	103.324285309918
AHDC1	29.2811827058339	18.7526532189594	65.2909355765718	74.6050180563633	100.572485996122	66.2209839810504	65.679372212594	127.203459829754	62.9367544658628	99.6574347940644	34.5439751375895	79.6754797618854	34.1007497924386	75.307836312979	54.8501244626836	34.2342641952282	50.2589771972096	57.0858611546467	104.546957528473	69.0589804996344	215.26637155316	103.076949011937	11.666879265777	49.4334271151666	56.0399091353754	13.5388970804927	65.6840731094124	179.966033558036	46.0215789457043	38.9514729124058	69.9670061985034	47.6885876314847	53.2027446094309	37.1938344962926	55.9621308141198	65.1993173935318	96.0701969731886	23.8109356558388	68.7918251752409	83.8169245640904	55.9519292726575	29.7665757291555	134.893577659566	50.782818192917	32.0536860982699	71.1666013856889	62.8624030619754	65.2553421517818	96.9616118626679
[truncated: 38,629 more rows]
[truncated: 36 more columns]
