# Supplementary material for: Tumor- and circulating-free DNA methylation identifies clinically relevant small cell lung cancer subtypes
Source: Cancer Cell. Author manuscript; Available in PMC 2024 Jun 14. (PMC10982990; doi:10.1016/j.ccell.2024.01.001)
Supplement: Data S2 [file EMS195999-supplement-Data_S2.csv]

gene_id	gene_name	JHSC-0269	JHSC-0270	JHSC-0271	JHSC-0272	JHSC-0273	JHSC-0274	JHSC-0275	JHSC-0276	JHSC-0279	JHSC-0282	JHSC-0283	JHSC-0284	JHSC-0285	JHSC-0286	JHSC-0287	JHSC-0288	JHSC-0289	JHSC-0291	JHSC-0294	JHSC-0295	JHSC-0296	JHSC-0214	JHSC-0215	JHSC-0216	JHSC-0217	JHSC-0218	JHSC-0219	JHSC-0221	JHSC-0223	JHSC-0224	JHSC-0227	JHSC-0228	JHSC-0229	JHSC-0232	JHSC-0233	JHSC-0234	JHSC-0236	JHSC-0238	JHSC-0239	JHSC-0240	JHSC-0241	JHSC-0242	JHSC-0243	JHSC-0244	JHSC-0245	JHSC-0246	JHSC-0247	JHSC-0248
ENSG00000000003	TSPAN6	25.052987	16.428557	35.579541	23.229437	22.587196	11.181514	1.777447	47.70044	42.959912	10.059974	28.390622	26.709001	29.266631	14.403706	19.093611	14.32886	6.383882	8.954078	29.077143	1.768111	25.374408	28.211096	57.617963	2.987027	5.278025	57.84154	32.783284	13.716402	10.63827	12.419051	6.828584	6.128508	29.597975	12.249368	11.905913	22.662225	17.027684	28.039978	3.794283	14.391144	16.278217	4.68901	54.558693	21.959604	10.957832	3.995193	24.470591	20.615541
ENSG00000000005	TNMD	0	0	0	0	0	0	0.088786	0	5.096993	0	0.780557	0	0	0	0	0	0	0	0	0	0	0.140862	0.047522	0	0.237067	0	0	0	0.05366	0.185848	0	0	0	0.044931	0	0	0	0	0	0	0	0	0	0	0	0.045072	0.131245	0
ENSG00000000419	DPM1	200.648252	230.372376	177.433065	114.558372	221.206602	100.05055	134.561144	99.838742	282.52885	84.495678	88.740104	146.268241	124.011334	143.063538	189.334122	159.335864	159.19051	116.513318	131.93523	165.863542	163.144453	252.526388	256.823464	29.614283	158.598488	404.113438	136.166468	188.468282	84.285739	67.487522	150.044729	135.813591	117.871969	208.961934	175.969401	138.506159	173.729881	101.219952	96.120755	116.15552	81.830475	69.464658	153.540458	104.405277	157.258169	227.485238	172.133981	179.10701
ENSG00000000457	SCYL3	8.337156	8.205462	6.094903	9.122417	9.060643	4.785111	5.848803	10.309769	5.09433	11.096557	4.627794	9.641502	8.460221	6.415913	7.453606	10.199473	6.247996	7.284902	5.038218	8.937736	9.813109	7.331635	9.665576	1.186529	16.24357	6.644162	4.943723	9.89611	5.308876	4.56644	6.892746	5.140948	8.813086	5.528282	6.455027	9.254335	8.645525	13.827915	4.720452	8.296227	12.723222	3.744418	6.57724	12.810757	6.422863	8.778913	6.678857	5.207814
ENSG00000000460	C1orf112	77.235005	75.971595	42.538894	38.393092	93.004039	35.524815	39.705294	52.946185	40.932985	93.628639	14.027078	56.853602	75.146971	52.779928	73.249808	116.606776	71.382379	46.15262	72.206874	84.499276	52.224829	49.299457	40.35975	2.770467	24.491247	41.679492	45.03876	67.018206	31.902495	31.695539	38.407616	51.499251	65.879879	95.350428	80.054447	64.120279	47.863017	81.744261	23.522948	19.759882	30.316572	40.242423	42.068061	58.128612	65.552942	20.310122	57.345086	35.163591
ENSG00000000938	FGR	2.099404	3.839487	10.488199	8.361071	5.486992	14.038296	7.008191	1.805946	4.140725	2.571782	4.684022	8.757364	4.531471	6.938957	2.902553	1.093831	6.284879	2.416055	1.150736	1.438455	2.5267	6.331949	2.504949	4.425396	0.891156	1.932845	3.080034	4.389311	5.657282	19.901801	4.759937	2.061555	6.145549	0.297345	5.459804	3.91171	11.182636	0.893455	7.571833	19.64881	2.56705	19.601699	3.598351	5.929169	1.230528	1.494602	2.06766	2.463048
ENSG00000000971	CFH	68.514269	82.021341	230.505514	310.519202	21.675845	69.674088	44.292446	67.800753	23.551429	63.754573	2258.494421	118.966365	50.629954	95.469255	20.888148	17.947586	4.89178	45.336557	35.10671	20.395788	270.951171	12.811345	16.515757	498.625627	61.682687	48.859103	15.198014	0.855465	135.268622	12.754536	11.80876	6.092132	0.92357	2.595721	37.208041	0.412579	116.244143	201.193377	21.835603	338.039412	54.374657	98.450525	69.833414	374.726444	29.888959	257.57914	80.986029	20.445574
ENSG00000001036	FUCA2	5.863967	24.263888	36.623193	31.335597	3.294428	30.204846	15.653726	25.982111	17.649883	20.927241	16.587899	24.503606	13.101012	17.326055	17.717296	11.714493	15.478739	8.671917	8.023347	12.043442	8.870356	31.413806	28.946244	5.77522	4.775578	7.937851	5.320115	24.049856	24.490463	4.009958	4.738057	1.133327	4.929946	7.954456	7.692208	7.942319	18.714862	53.698894	10.833185	34.287896	4.415786	23.494204	30.643364	42.976814	20.53548	7.790536	7.3704	26.080524
ENSG00000001084	GCLC	72.92426	128.837022	135.082525	116.393158	67.762479	411.729522	75.970755	305.972901	129.037902	585.499272	137.777465	174.330536	63.749391	84.204004	73.833535	129.877196	74.122038	54.175013	53.69894	36.425132	254.693814	137.292104	81.902158	49.91119	120.314286	255.714548	33.194198	35.674157	82.765516	130.399397	99.311102	76.014837	51.369646	68.532546	44.015998	49.886689	128.296337	172.878862	30.65135	288.356399	97.216097	39.134196	256.675574	49.056008	154.984413	115.552175	73.146216	118.086514
ENSG00000001167	NFYA	10.606803	13.136447	13.449847	27.377816	16.848477	9.488226	19.679621	31.760251	17.709789	32.939161	6.00468	23.523872	22.216209	25.516165	18.174767	32.543279	19.484235	20.422874	25.159942	42.651569	40.9014	7.421377	20.051271	4.724168	16.180484	17.559399	30.842296	18.616482	19.968613	30.589254	19.383103	19.666832	33.946789	30.420646	28.486569	38.12366	22.40699	24.159638	19.018282	14.359058	23.661072	4.006403	23.114997	15.008151	14.267126	15.185419	20.646691	20.944322
ENSG00000001460	STPG1	17.513572	3.439505	4.500505	4.399205	16.919336	6.868551	10.601094	8.852786	2.431335	3.702892	0.676143	7.613368	5.953121	7.226302	9.691248	8.001064	6.69085	8.315246	3.99654	11.760608	3.831837	7.038149	2.394244	1.020162	6.3405	3.881408	2.636276	6.733279	3.892913	5.448486	19.560097	16.361769	4.871354	12.744137	11.325375	8.785579	8.522037	7.346764	3.51299	3.7971	10.555952	3.704441	8.478246	6.216161	8.334078	19.192893	6.332518	4.616805
ENSG00000001461	NIPAL3	17.211741	6.962457	7.564823	11.795574	29.993698	8.390178	31.688226	6.836107	11.094626	5.883193	2.064161	14.999776	14.182911	10.004213	12.623281	14.256722	8.562599	15.753189	15.669907	10.791334	11.349729	5.53679	1.921036	1.359661	16.955038	11.196175	2.715367	10.191685	10.240924	12.639412	24.375958	23.663225	8.313219	18.764841	27.481828	11.165319	15.54547	8.064266	4.842214	8.206811	35.349459	4.180128	16.789548	18.027875	14.997266	14.27426	9.557142	10.540662
ENSG00000001497	LAS1L	42.627145	32.693051	22.391119	17.175776	25.31593	19.472263	23.170044	21.814955	44.893241	38.798766	12.10801	37.023262	65.008215	32.944554	38.320833	38.846311	49.35481	33.085444	42.759976	39.370755	42.014354	30.803621	21.711183	4.856227	25.881873	33.251748	43.041383	52.886438	20.762496	17.218449	65.346228	33.518117	25.546955	29.37116	30.096309	31.777792	47.246487	35.53348	28.625278	22.487389	32.03379	7.400293	38.469904	31.136043	23.891991	25.876697	36.402752	47.648937
ENSG00000001561	ENPP4	11.999979	17.064961	15.616699	11.836329	11.166233	9.957105	14.868325	50.39797	14.60394	24.590165	4.772938	18.073325	12.234566	14.141725	21.881269	24.621722	14.002711	15.131211	25.477243	16.274061	32.631294	12.814832	0.919702	1.314618	42.968804	44.758955	5.685509	8.956694	12.546838	25.997194	10.619906	11.31014	9.833309	18.069189	11.786448	12.565063	16.141923	13.131555	5.33796	10.661801	25.241652	3.697531	56.420413	13.260296	22.555108	28.495744	12.699903	21.677565
ENSG00000001617	SEMA3F	18.061024	6.730565	17.087398	30.396148	27.228183	7.254909	8.994991	13.146779	3.407724	4.146105	4.72141	26.230991	27.754816	24.600018	17.968589	29.46152	4.267863	10.660174	27.603052	11.114902	41.545962	5.511933	23.29614	5.259393	2.165045	5.198337	6.019751	10.803398	35.194465	12.677434	7.577055	9.438511	42.534464	12.305713	12.095059	28.546868	25.298858	22.113545	83.180025	66.791736	3.765943	9.918543	23.621284	36.235399	6.105457	4.090391	31.154766	9.133417
ENSG00000001626	CFTR	0.717238	6.679103	0.647288	9.203414	0.102627	8.554297	0.034102	0	0.03043	7.625823	1.111745	4.392827	0.413961	2.529461	1.080087	0.025015	0.011752	0.123009	0.417486	0	8.801191	0.097181	28.823287	0	0	1.888636	0.137657	0.451284	13.429551	1.753899	0.171611	0.048998	0.276541	0.009655	1.64676	0.055821	1.285375	0.132828	0.261744	55.772735	0.104023	0.071184	0.015445	0.033348	1.181767	18.963486	0.528522	5.559014
ENSG00000001629	ANKIB1	59.95497	101.164576	93.389238	48.387332	85.451593	56.575612	51.587434	105.876146	45.276656	140.132761	11.560155	77.781553	73.192802	73.406791	46.061175	86.663646	72.349476	64.236863	52.691632	93.945476	55.595994	45.688865	63.82375	30.913781	57.939197	68.725889	49.107677	64.307728	48.027553	60.680784	64.053543	50.665045	58.838815	71.445951	40.106432	74.90116	60.0408	53.051078	40.369451	52.807705	80.956311	34.221304	88.526826	48.422456	77.422635	153.775519	81.64481	57.598476
ENSG00000001630	CYP51A1	45.987888	58.123532	41.315611	31.439761	46.76497	47.158941	32.819255	36.9173	56.155077	49.137051	42.353304	29.862196	35.939588	34.732449	44.942707	72.155024	38.844324	69.800948	40.206975	47.832692	72.580448	43.181352	0.131969	4.825449	54.032233	102.162384	51.086733	34.054613	30.529775	19.109586	30.425971	41.358231	34.968712	32.534083	35.436123	34.014243	47.646923	34.826865	21.977181	31.838429	109.143586	15.119688	64.251383	27.913829	57.848579	58.842724	24.928851	44.609924
ENSG00000001631	KRIT1	102.183994	110.202671	112.132212	75.904371	118.7713	87.517936	97.210802	171.965237	67.385949	185.551016	44.303339	147.38776	103.225311	109.673287	99.916788	146.156559	163.603844	92.892684	68.023515	152.902054	80.999386	84.187697	89.130307	13.594531	140.058082	136.19658	76.950753	80.261068	68.720301	33.017642	113.642654	97.969304	97.107529	131.540487	72.553204	137.511996	91.614843	98.089514	69.525419	80.838822	121.590471	79.755902	99.960726	61.820632	124.452996	196.630638	146.086127	102.714691
ENSG00000002016	RAD52	19.469999	37.785112	25.372007	23.813879	54.461245	24.797968	42.329952	36.671494	20.044308	25.162453	13.870314	76.618459	55.849094	53.946164	64.016679	53.232923	22.275066	54.624564	51.303249	71.80291	43.480936	12.543413	41.830198	10.66296	35.410229	25.992519	62.249162	47.868582	27.310639	46.991405	74.25076	55.568279	52.030016	47.21452	41.884624	41.70684	56.753852	55.538554	58.365434	32.872997	41.164706	31.727554	48.118316	40.533473	49.751368	92.541018	78.900276	48.181094
ENSG00000002079	MYH16	0.021977	0	0.024607	0.011885	0.06676	0	0.021834	0	0	0.119306	0	0.01819	0.016365	0	0	0	0	0.005296	0.017166	0.005348	0.01029	0	0.041464	0	0	0	0	0.023058	0.005113	0	0.049846	0.036797	0	0	0	0	0	0.026885	0	0.104685	0	0.026664	0	0.112875	0	0	0.004944	0.016183
ENSG00000002330	BAD	6.045822	3.859087	6.781227	5.746438	10.886402	7.685792	7.278503	8.214894	8.07231	16.357728	4.10642	11.1442	8.743988	8.805102	10.698665	11.000515	7.859615	7.947137	7.75046	11.767374	8.297376	9.092171	7.051852	1.743884	13.855131	7.230469	2.796723	12.964296	8.876693	9.076888	7.469747	9.779153	16.665337	13.660135	12.511107	16.284072	16.468078	11.299599	4.775693	13.11453	13.428242	5.043494	10.85114	11.084082	13.69367	12.716451	13.035066	9.68317
ENSG00000002549	LAP3	18.594153	39.861375	83.112726	64.813561	24.0419	75.740575	65.859204	57.437006	32.112563	28.966556	74.138923	39.481397	25.971822	36.372316	18.307305	17.777499	12.111401	31.013913	21.509663	21.843449	31.891013	34.099311	27.205092	13.528857	31.645691	34.356139	32.163713	16.120923	58.420072	13.140849	21.122446	9.802512	14.542873	7.526107	14.732435	22.969909	93.567461	81.380073	16.205406	93.393779	32.86368	31.956016	40.123324	52.719535	21.323956	37.125951	32.259205	48.771817
ENSG00000002586	CD99	247.385718	337.207786	954.991971	645.78652	311.626424	362.36816	257.158172	760.253018	377.189915	169.858557	424.084538	492.735138	852.112785	849.240927	413.239222	478.362792	33.612476	673.372392	379.197801	117.775889	414.975862	543.000176	1285.086585	664.233236	117.031515	296.580158	301.079589	504.178235	461.680688	95.339941	127.599057	48.115975	416.305151	374.288866	397.352825	117.058099	219.11069	1080.301434	91.819016	700.098278	163.701089	390.560836	685.466723	1378.37263	104.633338	170.554343	398.877024	384.862597
ENSG00000002587	HS3ST1	0.710742	0.176543	0.460492	2.637801	0.722417	1.060681	0.593326	0.227632	0.034801	1.226398	0.044121	8.078293	0.954958	0.833668	2.508829	3.190709	2.740023	3.756158	1.00742	2.30478	1.21949	0.333919	0.668328	0.793064	1.258362	1.370341	0.123369	1.038143	2.629943	5.355776	0.314114	0.190273	2.663134	1.119084	0.589569	0.836289	2.113321	5.104593	0.286072	2.600057	1.298661	0.354374	0.156465	1.232455	0.673321	0.327831	1.160702	1.361249
ENSG00000002726	AOC1	0.104305	0.101004	4.964773	3.566938	0.033601	4.491921	4.756116	0	0.346061	0.22737	1.092254	0.615933	0.090108	0.316475	0.183049	0.378029	0.041769	4.566042	0	0	0.322038	3.341037	0.017977	0	0.064596	0.060304	0.124775	1.165995	0.851978	0.39903	5.7647	1.347815	0	0	0.100617	0.051253	2.351971	0	2.741616	0.688821	0	0.442605	1.271931	0.747993	0.132502	0	0.251332	0.111975
ENSG00000002745	WNT16	1.334791	0.941399	0.823117	1.665228	3.6467	1.238319	0.686596	0.043976	2.13015	0.159263	0.066735	0.047526	0.045976	0.134592	0	0.088846	1.574688	0.12513	0.134474	0.090877	1.297665	0.178929	6.089933	0	0	1.680028	2.477262	1.774384	10.522227	11.088061	0.302266	0	0.065825	0.413669	0.59679	0.387265	0.297818	0	17.075922	3.671486	0	0	0.039112	2.451698	0.073983	0	2.268456	0.295817
ENSG00000002746	HECW1	0.430149	0.594106	1.699926	0.780254	0.258564	1.513826	0.051209	0.184987	1.524945	0.123265	0.026175	0.685542	2.18018	0.914825	0.088142	0.017698	0	0.853533	0.737401	0.011455	1.681206	0.294713	0.195424	0.222693	0	0.25139	0.013108	0.02388	2.259849	0.224124	0.08795	0.432815	0.025129	0.066745	0.118808	0.005215	2.450813	0.594776	0.006534	0.185848	3.428817	0.419476	0.060037	0.695001	0.247399	0.070151	0.406998	0.312766
ENSG00000002822	MAD1L1	14.453229	27.994052	19.901332	9.765985	31.990765	22.811237	34.113681	63.270721	11.820236	61.124225	6.649791	67.700557	44.407343	75.11816	59.535075	45.845508	51.962697	27.873937	82.979779	68.323241	27.638008	24.646768	41.65306	5.772868	23.727423	21.940745	48.641998	34.621495	33.465564	35.150713	55.493345	82.059479	33.709382	33.672348	33.452018	56.260806	35.610588	40.380386	74.449714	32.607084	45.153389	24.777955	49.365277	46.909202	38.767114	23.382832	43.295911	32.882054
ENSG00000002834	LASP1	24.783713	33.6594	55.765089	54.876568	33.192706	31.697496	44.192377	41.871305	33.201249	44.399686	22.539299	38.80245	43.846966	49.70413	39.859965	59.68518	63.819965	52.647067	47.339625	52.704384	70.833991	44.487768	72.122157	31.674352	27.266635	23.156924	20.575434	22.624715	49.267973	99.910202	46.683795	34.096072	26.679254	38.644246	41.418431	31.434744	36.48811	81.392003	121.129603	51.838378	77.742148	25.369455	77.984337	56.062577	42.753278	93.719951	48.828574	46.811418
ENSG00000002919	SNX11	8.107956	19.365309	21.179436	21.148861	20.054793	23.028346	18.871561	18.710661	18.508174	19.572548	10.631357	18.995366	22.187203	18.829538	13.64797	19.497479	14.220897	17.617539	20.006328	24.777553	17.688574	21.752938	11.904653	3.686686	23.538736	13.044336	18.44387	21.175515	14.817302	24.786687	17.342455	8.773009	19.909409	22.953773	24.905288	14.083525	30.736425	27.9639	21.344839	20.115273	22.934178	23.286818	23.683492	15.984793	15.813554	19.11558	17.327842	12.474823
ENSG00000002933	TMEM176A	16.954854	25.34045	75.749103	60.680838	10.902208	55.390914	54.107195	21.72624	4.280404	124.680738	246.770331	9.961653	5.575174	6.56993	27.350023	10.399597	46.256601	43.17138	9.744998	17.97419	47.134111	124.785169	3.388639	4.965982	4.153382	157.912169	14.658647	5.354468	26.596737	15.496115	33.393964	29.305955	0.404367	9.009611	5.727222	0.569127	44.673813	4.073889	44.954571	36.532243	81.807669	18.537247	24.529832	47.033187	88.893004	46.743816	10.63179	10.130266
ENSG00000003056	M6PR	41.048575	105.212917	94.29999	91.082958	73.783478	111.866869	68.059632	89.468842	104.625619	50.835645	43.285223	99.103157	88.921203	95.442317	99.965506	117.721131	38.812216	100.614792	170.085827	45.888528	91.933503	46.768722	106.491921	52.702057	85.234095	51.765256	216.956819	67.748641	95.570894	72.415673	73.283479	66.022949	61.955038	60.520275	55.738778	68.881103	94.985416	111.939434	22.612845	101.414054	43.189996	75.46145	155.590749	150.113166	76.081085	83.184887	98.278978	79.307246
ENSG00000003096	KLHL13	8.99831	9.131353	2.949501	1.512285	5.398483	1.174785	4.746239	1.796265	6.161287	0.835769	2.015987	2.044678	2.515194	2.280221	5.390318	0.780468	12.905971	2.336105	6.078436	3.538992	1.049052	0.439629	9.165204	0.737369	1.804436	5.611905	25.13341	0.13449	0.402818	5.107574	60.380258	32.479599	12.716757	8.137485	5.64592	6.062314	3.464811	5.542192	3.866921	2.484417	2.31938	1.926869	1.713623	1.246131	5.379621	1.299931	3.805772	0.680383
ENSG00000003137	CYP26B1	3.473535	2.085462	4.750389	3.278097	0.815971	1.849651	6.139445	1.709822	1.687682	2.855869	0.232041	3.790939	2.456214	16.7346	5.651428	2.153979	0.138603	0.955073	6.872533	3.893937	0.716768	1.809295	0.507036	20.661463	5.694189	2.58692	1.804706	14.161958	1.066904	0.555021	4.037443	2.48057	0.087655	3.253583	1.542308	0.692365	4.806207	1.893665	5.099347	7.595229	2.354817	3.384314	1.136241	9.623275	5.342813	0.171282	5.25719	4.358246
ENSG00000003147	ICA1	88.35218	78.590816	37.224626	15.747291	105.463788	99.981707	183.228968	24.645117	11.557063	172.620022	2.309514	71.290097	57.064154	66.864585	135.522279	169.933859	213.733456	140.257743	120.060781	200.467135	91.541528	44.107915	6.827063	2.805178	60.975688	130.749136	4.481911	51.096864	43.859665	189.611396	109.584353	153.063958	58.747891	206.472872	146.041239	247.257547	114.264438	82.37215	68.704161	23.080766	171.29584	86.010664	46.696581	87.35536	156.367712	117.744502	148.734969	65.512619
ENSG00000003249	DBNDD1	2.057998	0.926084	2.656072	0.809208	5.254802	1.337677	1.636856	1.507905	1.537202	2.609188	0.682573	1.735603	2.159442	1.109497	2.828947	1.375021	4.305092	2.924801	1.15506	7.103182	0.677187	3.193638	2.347777	0	7.466924	3.32606	2.511666	2.320497	2.934648	0.08343	0.941274	1.624905	6.250795	4.447749	2.367478	5.652018	2.327711	0.704777	1.072593	1.426053	1.051531	0.235833	1.123483	0.545873	1.825072	2.380919	3.751142	0.744536
ENSG00000003393	ALS2	52.92162	39.219318	59.98845	47.511851	65.869832	47.909865	53.345916	121.556299	72.849941	65.298022	24.225608	89.136246	80.865133	98.857473	100.795888	88.050472	51.907924	65.46017	79.078821	79.083605	41.109806	29.464838	50.19171	17.931548	56.381728	57.379289	63.125431	62.86799	70.337657	23.0467	48.308991	61.003881	48.785199	49.153725	41.103985	60.746098	45.706102	72.943066	46.747321	44.531217	25.669869	50.160368	67.100239	51.696416	44.219312	80.731355	71.268077	59.100186
ENSG00000003400	CASP10	2.48805	8.496332	22.104577	16.085247	2.986821	23.673945	12.11091	4.623716	2.75981	7.267027	7.783535	8.32206	4.526132	21.397071	2.483203	2.670616	1.50265	5.53228	1.766228	1.816129	4.151543	1.039392	12.6259	3.019973	1.94296	6.702337	5.34729	2.09081	17.351125	4.619353	1.931081	0.582566	0.75945	0.381687	1.184522	0.655937	11.133747	22.415726	3.778242	30.218433	3.862487	5.353925	9.432645	9.784498	2.732601	1.98363	5.505528	3.36477
ENSG00000003402	CFLAR	78.816806	86.773554	121.962236	149.445622	96.11984	156.38287	114.124125	142.799505	35.343754	113.281091	75.91808	146.439029	109.397237	156.427728	74.755513	201.573695	55.880392	73.554549	79.868828	74.318728	101.501252	40.053386	126.547141	43.824901	60.154994	64.302596	89.205768	69.244793	133.411367	128.293554	42.738787	62.851549	49.700557	43.160678	77.236755	51.792621	144.051945	126.079409	50.864561	216.226984	55.714534	150.013983	72.792452	136.181064	77.173691	43.360767	68.798385	79.680512
ENSG00000003436	TFPI	8.449268	29.875689	74.554923	50.470267	6.860953	19.481446	11.374835	12.658221	4.893969	13.556877	127.21516	29.109268	19.384794	27.373151	7.395164	6.210112	2.32652	8.217176	7.973601	13.873779	28.893374	4.237299	92.088304	41.9511	11.090941	12.920161	8.471979	4.521244	76.730288	3.238149	2.504525	0.483549	0.597062	2.711478	1.885051	0.53418	29.021948	54.581261	1.985665	79.547282	12.245426	11.75391	18.908966	93.644768	5.021303	48.729678	40.938537	29.888575
ENSG00000003509	NDUFAF7	48.722714	30.819633	23.748688	36.65635	53.620852	32.255183	47.873477	59.259367	61.166935	36.055833	16.829588	61.165833	55.456208	47.00699	58.122815	52.385326	40.115172	39.227511	64.370231	57.699359	30.207806	18.190453	39.222921	18.839792	53.065806	37.976566	45.4167	40.922687	28.869192	28.580324	72.77575	60.644535	41.281779	51.566925	41.741023	45.915184	38.773908	46.246677	56.650338	40.381624	45.68618	31.364247	59.153469	45.273695	46.168934	49.462674	59.513227	63.328356
ENSG00000003756	RBM5	199.257879	127.4149	136.943482	171.153527	123.411677	139.801323	173.069252	164.013696	61.413328	220.930053	67.633162	196.56233	123.373354	239.037263	276.776017	182.790579	80.055044	157.265945	418.522851	259.794784	188.844829	85.947246	293.698499	141.486391	388.81689	160.400291	101.870216	259.265137	182.352426	174.221966	127.015159	124.431399	236.813335	163.28897	139.331884	131.155961	170.371527	199.04846	258.634394	205.752463	153.905083	158.570571	263.195788	265.78581	257.142481	174.298377	168.530127	158.353162
ENSG00000003987	MTMR7	68.682542	40.159333	8.202339	1.423856	25.652268	26.271201	14.685813	69.445691	23.325206	30.24649	1.357178	19.543957	22.75047	26.258188	62.977729	20.827685	53.983104	33.882462	41.224929	38.818574	24.267956	12.471708	3.458675	0.278156	44.426154	57.984099	13.760011	29.091391	16.196912	15.871453	33.15504	55.773155	28.369552	79.555173	43.96216	0	33.543582	8.071622	12.380278	0.188535	82.177788	12.200468	21.632697	5.871334	44.444668	47.719459	30.637716	19.671009
ENSG00000003989	SLC7A2	1.288598	25.479695	3.924185	2.579252	0.65339	7.51831	3.278051	1.870154	7.713485	7.366413	95.849019	3.841052	2.846536	3.04348	3.394972	4.005315	2.197333	5.283199	1.535074	1.891653	7.930187	20.654071	49.10946	30.47966	4.498882	22.641442	13.848427	6.979842	5.980667	0.990712	1.437339	0.796374	1.123676	1.43776	3.127805	0.027543	4.873689	17.612121	1.327988	6.336726	28.212818	1.428441	1.048883	8.181514	5.884115	24.538871	1.484993	7.5946
ENSG00000004059	ARF5	33.113599	70.149904	91.345906	53.291627	56.517317	62.848595	87.094258	131.924594	32.221963	89.472785	38.443132	88.741281	85.303578	84.399378	47.806226	77.861616	111.487543	72.514542	55.913851	176.46662	83.796651	129.632009	146.844473	18.669566	85.244642	110.099041	115.06466	100.441424	57.740424	54.372815	100.310223	88.815879	109.626749	70.76721	68.840585	107.226522	97.968124	61.54685	55.431024	61.721694	126.191285	32.762251	72.039157	57.80775	82.022458	184.34303	105.802498	70.573339
ENSG00000004139	SARM1	17.064217	12.936083	12.846113	7.530232	30.370054	10.306455	15.333405	3.29227	4.613803	16.031267	1.895373	24.40863	32.913783	17.372575	26.514124	29.505834	31.534876	25.258875	38.795223	36.324334	14.106361	16.039334	11.593182	2.405711	32.382215	23.286548	18.929564	38.709641	20.951686	32.133749	22.711333	20.404278	26.178077	33.835781	24.903453	38.843511	24.011176	8.142288	8.568128	9.579081	28.736813	8.25926	3.126347	18.762047	28.744411	46.551492	24.083164	14.426984
ENSG00000004142	POLDIP2	27.682524	32.419073	41.827268	27.378778	28.171049	27.092327	30.503164	16.705451	48.941902	30.775155	63.451954	46.787359	26.901948	38.0815	33.439178	37.423091	32.553703	33.09036	36.879052	31.363621	28.051147	56.193609	50.582437	13.086087	40.617826	29.640994	39.160084	53.574186	28.972177	16.525403	26.491089	25.076532	29.398469	46.458811	35.665374	39.906075	43.190106	21.396247	13.902161	47.859489	35.985804	16.718378	53.20476	31.958888	31.229802	64.024097	42.356916	61.669868
ENSG00000004399	PLXND1	48.863051	64.429927	108.31636	115.860672	62.595151	90.525879	101.734839	48.210118	31.633178	154.042132	18.254841	104.8384	134.565055	140.382432	116.102907	83.655323	61.285025	113.279109	72.644654	67.424059	109.631488	23.597204	84.923269	48.014667	34.357278	106.680806	30.572733	115.167962	142.462501	98.299905	160.606496	125.910842	9.008226	55.271657	51.539274	33.117362	132.36385	291.629614	28.750231	96.222671	135.096424	56.36769	54.350908	241.709729	137.379072	260.520314	117.292379	25.2051
ENSG00000004455	AK2	484.451257	372.073592	417.064134	416.895419	557.381624	371.928465	436.944273	438.977349	703.195411	487.890429	284.290098	528.947751	328.158851	357.369904	492.846089	535.155954	390.774835	435.884499	322.839304	308.605193	398.372488	616.507912	358.796144	59.087028	299.347463	359.021335	404.858008	467.120475	234.892684	195.390615	680.908775	638.962233	289.138264	303.781665	295.390496	403.243784	502.643366	868.19121	252.992132	287.617546	581.542306	270.272853	286.312105	453.30676	393.770388	351.293013	367.145973	573.515035
ENSG00000004468	CD38	2.087538	25.904618	16.132156	21.440316	13.602544	32.628785	34.876238	4.608031	1.149163	7.507945	6.907372	5.605228	0.747327	13.117117	0.451376	0.911311	1.488881	7.659878	1.432654	1.484921	4.818493	0.679766	0.285025	0.078087	1.988252	5.71492	13.230751	1.630587	25.219484	3.045984	1.739505	0.537707	0.258761	1.016995	3.725779	0.265018	11.567394	6.861675	4.277664	47.619258	5.80557	6.613759	17.208069	4.575698	6.167637	0.916186	2.461752	0.527501
ENSG00000004478	FKBP4	12.518513	52.456466	15.668958	20.856847	39.3328	32.807769	26.873498	63.657597	48.834815	13.907283	15.648129	35.578923	21.662919	26.999007	26.677464	28.86612	6.740927	36.080384	37.7893	30.087744	26.285583	32.757185	18.733326	6.955511	29.667379	57.701215	104.39098	24.612718	14.101187	19.198761	54.420505	43.762565	42.820783	27.873928	28.754376	38.49493	39.369778	15.596697	29.844435	17.415753	42.447295	11.738697	65.512233	20.671305	33.732798	50.192982	35.440586	26.556545
ENSG00000004487	KDM1A	259.576244	123.720605	56.984702	114.17504	259.409377	73.35068	112.575287	134.196605	203.356128	62.666016	20.364888	150.709094	136.279508	141.001538	128.574876	137.680052	95.974785	123.662281	137.881104	115.613703	109.471571	153.332367	46.814286	12.594189	96.475174	86.333054	223.739831	106.390926	43.853914	105.454085	193.553559	231.310657	136.472067	199.075315	179.83438	176.366434	110.122277	60.160703	29.845677	35.303493	122.507421	48.686823	141.173485	74.805526	123.923272	68.496263	118.434897	131.143224
ENSG00000004534	RBM6	97.12773	85.460656	73.651795	109.087831	78.543536	108.902597	89.722166	134.928586	48.835989	239.082558	37.004593	182.733692	143.249272	211.488185	353.809405	168.874996	52.091035	106.435184	197.538454	189.075374	146.651445	64.136733	112.721097	26.708118	107.857312	89.075716	44.968787	144.635146	93.383044	114.155335	96.86503	82.431338	184.644336	146.651384	113.605814	146.605331	106.399196	107.130195	211.773934	108.889318	59.938263	83.410521	160.812268	130.522297	204.981465	56.258962	145.715475	130.131684
ENSG00000004660	CAMKK1	6.134435	2.128154	3.165963	1.625318	6.389925	4.132569	5.499829	1.613931	3.186932	1.80588	0.761175	4.214205	2.829267	3.896976	7.740894	3.407207	1.092232	7.126126	3.514072	6.126146	2.520098	8.070791	1.879091	2.302649	9.295981	4.08475	2.293774	3.444962	4.53176	2.110026	18.553839	7.477214	2.244208	1.762241	1.761901	2.850728	3.360052	4.513713	1.14516	3.532953	2.149713	4.026169	3.171876	3.612479	3.053328	1.993638	2.471682	12.636546
ENSG00000004700	RECQL	47.237838	46.553434	29.839585	20.313278	27.502907	38.049656	29.655726	25.053326	36.316597	29.899622	9.362059	20.129063	22.212103	35.466214	59.649491	38.155865	28.354759	42.615095	40.471109	64.213566	45.090389	19.365468	40.517535	13.771173	14.197669	35.827995	47.739753	25.574491	23.673189	38.482687	52.255015	49.65515	36.944843	52.1311	39.26209	52.292143	40.535308	30.262996	10.009949	18.025603	15.209357	24.563058	35.001458	36.320351	58.77064	23.075153	45.150785	28.55434
ENSG00000004766	VPS50	62.246694	56.393292	73.233061	39.66181	74.261843	45.844222	44.601077	58.145647	26.300153	110.821186	19.892252	81.620588	77.205881	71.69513	62.28136	81.012074	63.232838	39.820229	35.763581	108.194488	49.189275	49.7353	57.885993	9.399465	62.562003	84.14839	38.56985	60.887856	34.912579	46.079766	51.024845	57.335941	38.245891	71.296102	41.663615	53.905592	53.608123	64.725499	35.646696	53.739709	68.850294	41.729162	60.686386	44.690416	57.776945	119.335146	62.204324	37.995517
ENSG00000004776	HSPB6	2.494202	2.071482	4.646551	6.811914	1.103456	5.624685	1.163319	1.635099	0.406916	4.84823	1.034703	0.519833	2.334511	1.222625	0.44159	0.696602	0.271396	0.920821	0.621256	1.407713	3.086388	1.225427	0.676693	6.294841	6.949595	0.749005	0.146394	2.468113	2.13775	0	0.151756	0.13757	0.028816	5.081185	0.682787	0.068605	0.755488	2.32512	0	3.386109	2.992863	0.754009	0.669813	2.408007	1.189558	4.127893	1.697794	0.611524
ENSG00000004777	ARHGAP33	131.523874	205.443261	41.895253	18.376045	117.144649	35.818518	40.185443	40.160291	16.671446	358.408072	7.924627	58.991729	156.363822	43.787251	143.313171	92.198133	123.99346	47.679467	93.545936	82.571493	85.213198	20.678601	8.504484	4.520808	37.713038	46.173775	21.648299	91.45073	43.009088	51.595732	71.64489	68.64848	68.32554	169.550658	126.832755	113.616107	102.172742	60.988023	52.688735	9.305871	49.420044	41.888759	75.438418	66.406343	144.005657	44.765264	61.948019	192.308354
ENSG00000004779	NDUFAB1	46.016895	58.441976	81.337869	48.006584	62.820844	41.142877	50.613904	59.485401	79.42936	23.834411	51.918822	50.372363	45.418014	37.515151	47.100846	54.001107	37.374494	41.838451	30.842559	72.000799	59.425077	61.450523	80.704182	7.92736	81.472535	141.319988	45.42865	84.003789	20.901157	29.665193	51.475641	59.72303	29.337333	35.396291	38.04202	62.946266	74.209648	45.04425	17.670909	37.874065	71.417095	30.364941	36.099465	45.967596	60.108316	68.240375	63.599681	60.122098
ENSG00000004799	PDK4	31.137552	21.080422	4.990469	7.728256	11.511727	22.074922	39.189394	4.990029	4.982252	15.491532	114.570368	40.3196	9.171618	25.055226	14.19911	6.699867	9.60225	10.301574	2.184037	12.178559	20.814781	12.135945	48.320463	29.691207	31.216447	31.961624	12.170902	88.240147	46.023799	5.704247	12.826495	22.04867	2.576265	4.787348	6.523761	1.792142	38.938621	4.168324	15.247367	7.876473	42.841626	27.970074	7.34018	12.605222	7.102071	50.013778	15.396852	6.835673
ENSG00000004809	SLC22A16	1.001182	0.293062	2.625616	1.173084	0.479347	0.134552	0.327289	0.130887	2.379626	0.267124	3.537576	0.865618	1.414987	4.346037	0.790436	1.985105	0.211446	2.05308	0.119536	0.111879	0.424896	3.132789	0.171976	1.205894	0.088771	0	1.713979	0.657852	0.771327	4.184914	0.5688	0.763961	0.541916	0.118955	1.46064	0.340358	0.846407	8.429466	0.403554	0.562073	0.057757	0.174887	0	0.115262	0.309346	0.028016	2.446777	0.218507
ENSG00000004838	ZMYND10	13.568152	2.322114	1.366489	1.27894	8.340944	1.257775	3.593612	2.41857	0	0.623503	0.512278	10.59466	5.56494	9.861003	19.627295	3.762635	2.771232	4.020345	8.044052	10.678334	1.440662	2.517319	0.747711	0.194278	3.116206	4.058859	0.317189	8.479743	9.087007	0.870384	6.151743	5.233813	3.294428	4.044152	6.831223	2.823483	0.585895	4.68827	1.394073	1.423025	0.251058	0.291179	6.36249	24.403987	4.204581	1.376106	1.614512	0.854926
ENSG00000004846	ABCB5	0.031805	0.18066	0.013598	1.341291	0	0.210031	0.100444	0	0	0.223168	0.086087	0	0.018357	0.061243	0	0.059232	0.113802	0.714938	0.031543	0.020246	0	0.079654	0	0.377597	0.211252	0.53667	0	0.036574	0	0	0	0.079557	0.00931	0.034551	0.475807	0	0	1.580839	0.042419	0.654922	0.109997	0.466922	0.140551	0.553001	0	0	0.288707	0.056517
ENSG00000004848	ARX	0.183196	0.267063	0.164143	0.030062	0	0.237292	0.307387	0.100814	0.318839	0.282939	0.024657	0.123748	0	0.031035	0.089995	0	0.0234	0	0.055143	19.147443	0.171155	0.485156	0.093103	0	0.035526	0.700388	0.050206	0.117683	0.02625	0.102058	0	0	0.044647	9.452905	14.036597	1.265979	0.728837	0.329253	0.090673	0	0	0	2.544064	0	0.698045	0	0.889416	0
ENSG00000004864	SLC25A13	34.718415	113.670974	93.469507	63.251744	63.543259	121.660748	66.611909	148.993755	79.848332	132.41132	179.589817	90.821746	63.245485	69.48287	51.671598	107.370681	58.517	52.591457	25.013412	153.866775	48.958332	127.120272	234.153044	26.079018	30.834564	87.725876	85.609595	62.838508	75.780084	15.322586	60.337597	47.954111	31.460591	82.349313	49.148424	25.291617	94.449044	87.801117	62.383307	57.595786	64.619051	61.290632	124.830761	100.987446	98.811457	124.424134	55.876082	99.657616
ENSG00000004866	ST7	28.896812	52.062468	30.530701	20.521725	38.007661	27.835578	29.933424	38.683585	19.08335	46.635657	20.942342	42.757747	51.744483	33.704557	28.510177	33.079035	28.863995	25.090428	18.718699	38.222097	43.703104	25.911594	24.098904	5.652195	22.187902	23.785842	86.401161	115.089962	31.973665	16.682628	19.925334	28.512993	19.4778	51.220637	34.926338	33.308843	48.357128	30.382902	20.529273	35.375407	42.341286	21.894225	21.557315	38.191407	46.796038	49.208692	36.023728	22.32094
ENSG00000004897	CDC27	99.156966	83.174776	78.058255	61.959944	95.468201	57.045983	64.365366	66.707705	81.615868	111.369467	22.682713	74.572486	72.705942	77.54224	109.102274	80.197047	78.771907	73.549187	95.422496	74.331659	80.874345	65.515718	46.689757	22.765557	64.894683	66.3418	80.462329	72.335262	68.651863	51.041633	91.832652	83.716988	68.998852	159.685912	109.460273	86.278271	75.227755	62.484992	48.46352	73.445157	72.056578	44.751436	89.434366	74.447007	93.264905	89.766897	126.656128	93.551932
ENSG00000004939	SLC4A1	0.250768	0.149277	0.925908	0.247614	0.050253	0.167062	0.237693	1.186461	5.116738	0.506831	71.830199	0.417282	0.035382	1.110239	0.468992	0.139347	12.562771	0.044759	0.044012	0.329913	1.436944	25.98296	0.255456	63.476587	1.003224	0.316225	0.399737	6.089977	0.47088	8.149971	4.470158	7.952423	31.748326	0.091299	5.822455	17.954548	0.308256	0.014427	6.242987	3.059142	0.418996	22.144664	0.127537	0.646848	0.03236	0.314315	0.597382	0.560573
ENSG00000004948	CALCR	0	0.108839	0.094299	0.133361	0.145969	0.091648	0.072244	0.084425	0.78399	0.089013	0	0.050132	0.044516	0.07767	0	0	0.058216	0.069221	0.065303	0.302748	0.102475	0.267569	0.230718	0.543579	0	0.017873	0.956591	0.378005	0.282243	0	0.175812	0	0.032933	0.061883	0.115181	0.038598	0.298838	0.219913	0	0.467331	0.30221	0	0.152744	2.173155	0	1.174888	0.169356	0.406936
ENSG00000004961	HCCS	30.750226	33.218952	24.522519	17.858106	23.173618	25.089856	19.079762	25.434032	58.719499	16.906637	16.274756	21.279679	34.054489	21.400403	22.876115	21.776148	34.469593	21.843424	25.94516	21.602504	31.047106	46.232468	33.418481	8.192794	22.294035	26.064808	51.478605	27.840613	20.234943	28.115374	28.316473	22.39072	19.300139	23.204982	26.258191	23.143116	39.386876	32.002159	11.315879	29.720355	40.423766	19.489362	36.044531	27.251785	26.550662	27.25814	26.61845	23.104618
ENSG00000004975	DVL2	50.147351	20.850847	24.716731	20.766528	51.710948	12.388015	17.037458	31.855452	17.024567	27.429302	6.639157	47.86656	25.793133	23.421498	71.300572	21.196303	33.71422	20.812983	39.091409	25.230297	27.144439	33.591132	28.12698	6.732165	36.65319	34.088803	26.130155	32.625444	20.698903	15.238183	65.183056	56.091458	22.697983	34.902739	25.653552	26.989703	16.222803	27.16136	23.018121	20.231368	33.802427	17.923197	41.631357	41.276777	33.880732	50.067834	32.512501	32.925073
ENSG00000005001	PRSS22	0.283433	2.015095	2.561989	18.435507	0.339056	1.456022	0.45389	19.717819	2.185496	2.95884	0.216695	13.154333	1.332164	5.423868	1.812037	3.55185	0.320356	0.772061	0.224535	0.198177	0.09612	0.854451	2.235296	0	26.920175	2.874884	0	0.63364	3.187803	2.610501	0.301786	0.175295	0.10408	0.173199	2.089247	0.140903	0	17.871974	1.678571	20.80476	7.377878	0	26.461513	1.62945	1.024516	32.233109	0.162442	11.867279
ENSG00000005007	UPF1	27.176805	28.913804	22.084538	33.90777	29.563218	20.159052	39.853061	40.541961	34.770656	43.761514	17.584173	42.465035	31.029995	35.869686	30.917114	45.871004	55.254197	29.149035	49.749243	27.769972	41.664775	77.20598	36.638907	5.85654	59.254	68.719231	28.751179	61.219977	27.676047	61.504013	37.859665	30.174345	46.933739	56.96774	44.811401	46.094202	58.084561	37.104563	41.494505	36.009351	50.841449	20.721558	45.06306	29.601033	44.955609	34.892044	38.568832	33.870096
ENSG00000005020	SKAP2	68.929812	80.751524	66.748515	47.39953	27.399045	70.060828	107.036865	277.233583	52.794941	81.76263	21.355531	45.681513	53.371784	68.097555	55.967139	26.722837	76.683279	14.367467	53.983873	117.23207	36.292799	61.065692	22.524777	19.371379	13.303863	67.160796	31.304731	119.579314	59.598911	34.950247	50.989923	46.504727	34.534139	52.466562	37.852638	4.468134	85.765534	90.937841	42.172623	72.423059	8.967006	76.121786	234.85097	91.466743	95.504715	65.719745	33.584865	64.937108
ENSG00000005022	SLC25A5	99.636667	105.666127	135.309013	97.755265	134.560458	155.789488	127.735919	78.275461	157.305977	91.159398	77.074312	71.419987	121.092611	61.690157	85.378283	100.725996	154.218026	81.578114	142.897837	57.955292	121.763173	204.731871	283.368942	36.658404	74.653351	145.819191	109.460879	113.386833	66.450661	153.093333	261.748331	139.814244	112.430493	110.061891	85.600621	115.318436	159.794543	125.985038	31.96427	125.514686	92.633201	54.46714	103.059038	118.911834	116.117367	83.575871	116.46742	193.621081
ENSG00000005059	MCUB	53.849122	45.293896	32.185384	26.351334	27.767708	28.657034	37.123146	116.216831	19.804807	16.641416	1.88701	31.669212	31.539238	20.818907	30.250946	21.777289	14.514416	15.470949	63.71883	34.991813	14.595133	9.561942	2.344809	8.781352	2.299926	46.616159	20.213727	35.17557	13.331588	12.000099	11.63342	17.69134	28.533296	21.662372	16.255712	16.849867	24.268786	18.231028	3.825965	13.138224	2.358687	25.247982	48.025191	30.754898	36.140824	0.695424	26.318945	16.509568
ENSG00000005073	HOXA11	0.806418	0.023619	0.144641	0.760049	0.117269	0	0.537382	0.651719	0	0.098125	0	0	0.112248	0.056127	0.054466	0.026677	0	0	0.327599	0.087068	0	0.94523	1.098463	0.337903	0	0	0.998825	28.180401	0.07386	0	0.064115	0.060685	0.232505	0.023548	0.332713	0	0.293404	4.153994	0.121278	0.594659	0	0.019046	0.183073	1.330273	0.018902	0	0.309591	0.169395
ENSG00000005075	POLR2J	62.815318	184.28731	131.671079	58.107111	81.346207	80.799098	74.383112	225.304734	98.227419	145.537197	62.134561	106.722285	82.270577	94.907538	71.260543	93.990225	98.343199	91.453535	99.621792	175.674048	103.745341	187.317367	137.381221	29.508154	87.118608	110.429416	171.544634	159.039083	80.757814	36.556576	90.566512	91.085344	113.886133	165.912238	91.635895	119.452938	107.877531	42.494224	52.721016	58.115312	89.468741	29.798986	99.309663	51.98871	129.409728	278.1356	186.197036	111.514659
ENSG00000005100	DHX33	13.734926	8.234261	13.3999	12.893335	17.586331	7.646242	7.947776	16.39328	20.758235	16.148885	5.478368	26.665041	11.526108	14.669475	25.708627	12.047015	13.263634	10.643817	17.374225	11.617665	13.835447	21.443543	17.962557	3.302558	9.476907	15.266518	20.108026	11.956582	8.390712	4.517691	20.208211	17.464341	8.721409	7.974503	8.521338	17.928526	8.993847	13.559617	5.34402	11.176825	9.750976	5.938373	16.22236	12.46802	8.079689	16.708251	13.74564	29.517819
ENSG00000005102	MEOX1	0.112232	0.038921	0	0.16079	0	0	0.620946	0.207895	0	0.043965	0	0.535797	0.052919	1.095326	0.128174	0.113332	0	0	0	0.038116	0.036229	0	0	0.02224	0.049105	0.045533	0.063116	0.072709	0.105872	0	0.149838	0	0.057662	0	0	0	0	0	0.027552	0.163512	0.040297	0.083665	0.106838	0	0	0.0327	0.103361	0
ENSG00000005108	THSD7A	4.460107	14.303777	1.187001	0.713026	0.47291	10.453035	5.784866	2.473541	6.688627	2.764238	0.352155	6.418926	1.77429	4.098375	1.953501	0.735367	1.215162	1.266669	2.735379	0.614672	0.717831	7.880854	0.27773	1.718151	0.912879	2.721354	12.918036	1.293904	5.14609	0.435417	1.741194	2.154572	0.009775	3.81628	1.92411	1.739133	5.316323	4.736172	0.362287	2.234274	1.393108	1.232855	1.507775	7.172511	4.979518	4.634602	1.449766	4.271486
ENSG00000005156	LIG3	48.971352	59.636213	63.734783	45.843245	76.674838	51.486396	44.569342	64.974798	111.81496	67.800647	9.617246	84.097398	74.304396	65.802217	57.06532	96.41864	92.140802	63.3361	69.870027	81.345917	57.682958	64.551194	90.627813	6.103955	43.04672	48.147358	62.170407	67.207833	36.54938	55.7067	51.284216	44.643167	57.60011	86.164149	68.228744	97.026548	69.561647	50.970871	41.266774	43.548914	45.481665	27.67025	66.75866	40.581994	53.600889	61.123973	76.353768	77.315288
ENSG00000005175	RPAP3	49.431204	77.402172	19.089918	29.743822	37.61749	33.611873	36.291199	63.332073	101.394646	54.470738	11.811432	48.423275	46.60254	68.279955	70.161181	48.785528	34.93762	45.920514	35.679481	53.903492	41.330295	66.233299	30.975592	3.615274	30.733822	32.270864	50.231118	49.731535	22.611545	16.503246	55.876641	57.014512	24.434607	51.297054	42.579852	29.557509	56.00014	27.377156	30.769148	28.576	20.722744	26.363868	60.323641	20.526725	53.205562	50.980688	65.30362	49.160996
ENSG00000005187	ACSM3	1.730443	2.379591	6.422136	3.303928	0.671899	2.710647	1.531359	1.455985	7.346313	1.008761	71.495561	0.909104	3.844468	4.457611	2.109066	1.588658	2.809383	1.754942	0.526838	3.718405	6.85391	0.927675	2.047664	0.440963	2.403358	0.31089	0.369265	0.51167	3.451065	0	0.321818	0.867838	0.671424	0.247402	0.616199	1.116651	3.849347	3.464562	0.559854	8.877222	0.066239	2.598499	0.904623	1.680146	0.561385	9.38932	1.57815	0.424096
ENSG00000005189	REXO5	45.002001	27.319045	21.698479	4.633083	35.490086	12.959179	23.645365	15.921536	7.622774	29.766632	3.971134	14.571	44.949814	16.778337	69.808576	31.927392	33.103252	19.863198	16.470281	32.693611	29.47791	6.371337	5.497686	2.19699	11.73213	22.303977	7.024996	31.738	10.560598	26.03017	43.693963	46.736028	6.340319	36.799381	19.392952	22.438006	14.674155	18.345843	8.30664	3.80044	7.902416	23.373235	10.085509	11.635789	42.521811	12.01107	16.465242	10.574163
ENSG00000005194	CIAPIN1	24.597699	20.861854	23.953489	29.31932	40.814307	22.728425	30.097224	24.069575	24.096901	21.177889	16.194321	29.854087	18.914026	22.077137	17.832262	18.949282	33.604418	30.967421	20.845769	37.401998	26.048873	43.840643	52.86209	12.781754	39.944437	34.247923	33.050772	46.174383	20.557178	13.677098	54.325273	58.206007	21.117207	27.481747	18.2447	33.095242	49.053612	25.292239	31.472436	44.030814	45.562882	29.56615	28.883741	27.557817	21.005233	39.86674	47.919135	22.515351
ENSG00000005206	SPPL2B	181.807697	81.805161	44.075824	64.616946	134.555048	45.81622	87.823816	70.876628	32.100215	180.228316	14.752155	96.257162	173.005734	80.045257	143.976392	165.347776	240.815257	114.794401	120.758027	108.411147	87.30092	17.840442	33.805149	16.369845	197.237228	62.675016	33.129144	62.417956	46.110463	153.426056	126.771433	90.541826	61.10172	156.835913	96.809339	131.952536	100.114193	100.166142	113.624338	31.440714	117.331416	64.934267	54.843208	82.549595	106.673186	87.863088	88.660839	94.469877
ENSG00000005238	FAM214B	3.045664	3.684991	5.732002	4.655761	2.733209	3.89802	2.471984	2.694218	2.696744	4.483149	2.278427	5.042306	3.506941	6.960884	3.784101	2.603407	2.23102	1.991919	2.959221	4.449778	4.396349	1.561012	2.194439	3.645004	3.79635	1.75069	0.783677	3.571994	4.137439	1.555234	3.737249	1.626642	4.589025	1.594632	2.333311	2.357205	3.826477	11.100442	2.57286	4.317881	5.479349	4.418792	4.324779	10.21487	2.623198	5.034474	4.045557	2.64916
ENSG00000005243	COPZ2	3.69156	7.227776	27.749054	10.393728	3.194596	7.299157	3.966691	4.05999	1.841105	4.725633	14.841707	4.531528	4.131421	11.239654	1.975205	2.901794	0.490468	9.242848	2.878793	2.92504	8.569546	3.053998	2.38781	50.319976	2.805104	2.334184	1.263675	0.21606	10.503155	0.408019	1.274366	0.647539	0.149325	1.736416	1.774823	0.381267	5.808889	19.571226	2.368791	15.786151	4.500115	41.205579	5.693819	38.352031	1.983776	5.583005	13.960997	7.989166
ENSG00000005302	MSL3	20.548018	24.310213	23.028506	27.732655	30.60984	25.491133	29.238398	26.945249	37.893187	26.512755	8.33851	35.780561	57.65377	38.778991	25.695487	27.872863	26.439241	26.178475	25.239133	37.00555	33.734774	25.182737	17.057826	19.176665	16.015734	21.826225	26.643627	22.758398	19.568995	38.029031	31.041728	26.041714	31.353733	26.07471	28.061577	33.47257	40.570213	49.00043	16.095711	34.606365	23.223172	22.01505	39.870598	20.003449	24.853903	24.776002	37.020192	20.058698
ENSG00000005339	CREBBP	129.13436	155.480807	151.590212	171.045899	159.124513	113.244523	122.336118	215.907696	153.59544	152.910133	64.585746	198.026753	247.861163	127.604143	123.749681	285.264182	123.926726	145.833899	18.47639	202.798051	194.148795	101.522713	180.125817	57.688326	184.909816	117.92767	98.475277	141.523705	106.163766	79.584031	130.44428	155.579011	105.257946	148.915111	114.536782	91.749052	148.837915	171.262386	106.661098	118.802014	208.98524	90.195532	211.170044	187.714167	125.293927	182.480918	152.863112	204.155724
ENSG00000005379	TSPOAP1	4.122274	5.605968	10.546719	19.660931	15.996753	3.804614	12.93205	26.585708	6.715136	14.731807	2.259223	17.117256	23.425581	5.86776	17.720303	23.116242	16.345186	0.796992	3.544534	16.525642	8.835152	5.681387	0.160715	1.074205	30.646155	16.697376	6.335102	8.136752	14.718313	4.850628	1.471729	0.767203	6.387513	19.061946	13.745728	13.479826	13.265413	15.530721	34.185828	5.93154	13.934456	3.842932	17.910069	11.259269	11.325931	15.550145	2.380332	47.226133
ENSG00000005381	MPO	0.072357	5.591199	0.250948	1.699601	0	0.430823	0.360657	2.169724	0.908075	2.283198	14.113403	0.480075	1.396739	0.578274	0.216098	0.072196	0.018463	0.045674	0.145517	0.13819	0.876429	1.604785	0.046101	0.84695	0.051486	0.442443	3.126052	4.451405	1.249089	0.191283	0.056793	0.013689	0.428323	1.747976	0.226957	0.362087	0.45429	0.2822	1.476811	0.528771	0.105157	10.805515	0.36692	1.828911	1.084288	0.773096	0	1.475827
ENSG00000005421	PON1	3.03964	9.137141	6.93223	0.707041	2.492819	3.427199	20.324423	1.107616	8.886498	3.662951	504.298999	4.583409	3.744184	2.83857	1.575334	0.878239	26.589061	16.28488	0.782556	0.069526	41.625667	3.295201	0.435492	0.700756	6.338335	1.243362	0.519443	58.876243	12.86082	5.670116	3.796946	3.556138	6.487883	32.330529	26.958085	6.814701	10.486807	0.327514	11.482437	3.848975	36.688333	3.003496	0.734236	2.777116	3.369933	139.180531	0.669966	1.209236
ENSG00000005436	GCFC2	70.3284	33.918272	30.403856	39.606766	47.019034	27.818312	38.355234	51.101996	51.193943	33.906047	26.321538	62.123663	56.641178	28.801668	73.599759	75.273141	48.578707	44.651622	68.241197	37.346068	41.688712	24.503353	38.119715	5.000325	73.465106	92.884759	78.917421	72.790735	23.240129	22.593412	20.563026	26.787957	50.694416	51.482529	35.561817	60.077575	32.186907	49.918047	27.246857	29.452079	31.263694	41.385133	35.240225	24.869189	38.255274	39.258309	57.863408	35.515653
ENSG00000005448	WDR54	14.411085	9.736896	11.847277	10.681611	30.426023	15.529989	15.846048	12.140893	16.811128	7.984364	1.538428	13.451748	15.959073	9.131972	23.988575	13.564647	12.709943	20.139991	22.46318	28.041752	9.973518	8.145668	5.270472	4.207369	26.203292	31.460861	6.862234	23.28808	12.859106	9.158638	40.629201	27.630601	16.522872	10.795644	14.79688	29.318272	15.658361	13.122442	10.732307	4.620238	20.263876	8.106948	24.085125	10.167107	11.842202	23.487297	19.531981	17.662459
ENSG00000005469	CROT	14.740942	13.568168	27.523899	24.744535	14.902486	15.50049	5.984776	14.462051	22.587899	7.78835	35.504435	21.477553	16.535256	29.70931	13.719389	25.406975	13.520722	4.848917	11.80555	20.749031	18.040107	18.979864	2.521608	15.893772	20.593386	22.645487	18.856597	25.560639	14.930155	0.953987	6.023124	4.691579	10.667598	6.262095	11.47478	7.920684	8.667412	41.298263	16.600114	43.310752	6.394698	15.091742	38.040598	23.514495	7.753946	30.513063	29.335643	11.352928
ENSG00000005471	ABCB4	1.724139	2.6261	5.146991	4.839682	0.31837	8.172101	9.281293	1.639085	6.110312	3.868675	147.575549	1.608548	2.659935	2.791323	0.579158	1.495445	1.725405	0.910532	1.279301	0.528843	11.53334	0.546934	0.803215	0.338895	0.550456	1.034197	0.46307	4.533794	5.427381	1.512491	1.865309	0.546107	0.124258	0.563494	1.72522	3.863655	1.050024	7.844346	1.342344	6.394771	2.197912	10.420932	1.442656	9.601495	1.267874	23.142603	1.338795	1.639831
ENSG00000005483	KMT2E	162.355315	155.4272	156.484862	113.606791	132.831775	93.76236	106.460852	318.121166	118.486062	235.498495	24.708357	162.916042	164.10806	190.192274	108.148418	219.643439	117.736867	129.641408	80.792275	149.462092	122.232497	80.374142	72.873743	31.341792	129.850538	108.088799	108.152511	127.895868	84.256818	89.240429	100.483697	104.673983	125.567986	133.683534	131.479287	146.070376	100.203179	83.221096	91.06508	96.584382	134.025742	73.377087	123.97922	100.158503	159.76385	229.270726	188.936438	136.797943
ENSG00000005486	RHBDD2	30.651942	56.852027	36.598361	24.916802	37.542417	40.300087	32.56361	62.44912	7.499632	63.686423	12.211777	44.001143	42.640653	42.153602	31.467637	37.804923	33.337791	35.458699	37.851313	63.563551	19.470979	44.0399	15.621314	7.826264	103.833166	27.131671	31.225704	45.486279	38.412518	11.959784	38.809091	38.217592	30.819093	21.720562	24.287605	34.407143	38.768335	16.92051	14.628032	21.484507	42.110052	18.526378	36.28089	31.934651	34.699698	107.83746	45.159336	21.380313
ENSG00000005513	SOX8	0.09786	0.064332	0.017961	0.212367	0.020756	0.01869	0.243096	3.224916	0.81031	0.201095	0.038236	0.223157	0.025896	0.35094	0.099786	0.049709	0.056104	0.066656	0	0.125503	0.022089	0	0.047638	0	0.027887	0.078611	0.0585	0.046383	0.286209	0	0.043732	0.01403	0.04844	0.083912	0.021889	0	0.063006	0.094048	0	0.217838	0.159153	0	0.704289	0.073155	0.021103	0.163975	0.086435	0.181148
ENSG00000005801	ZNF195	89.15995	73.494844	47.652851	47.394183	65.622178	75.301487	71.541774	76.275474	40.698042	150.150108	26.77115	139.954166	71.033898	57.072709	89.05469	75.002858	73.034856	65.22822	87.453365	111.849372	80.332166	42.669381	63.232447	5.821253	192.423637	50.947429	56.683453	66.335195	29.801313	45.256959	103.372839	101.64244	58.343075	84.75669	62.526986	72.296242	46.903132	51.486873	50.245221	94.566196	45.696682	62.523088	55.329627	72.002493	73.531871	42.506288	107.809878	106.896845
ENSG00000005810	MYCBP2	80.066384	51.858192	61.362699	71.145499	49.792052	63.640998	183.490535	58.837846	56.459136	76.121921	30.254125	105.228503	68.0096	66.604724	86.155328	78.178053	25.076853	53.433404	79.913143	60.111173	38.072249	34.537838	29.222288	36.976979	113.369405	66.896102	20.270448	48.073484	64.117589	32.324216	62.729493	80.182238	43.198253	84.488947	83.381678	27.954838	110.159025	107.56147	44.932759	99.382093	57.453966	54.078312	76.445261	62.530472	63.688754	100.534183	79.331834	94.432321
ENSG00000005812	FBXL3	32.205876	19.621307	32.669586	34.776279	27.691455	19.1879	31.771458	23.960723	21.849702	25.286805	15.578894	26.210219	24.68151	24.733216	31.888627	31.19565	7.702869	17.854917	26.025452	19.88496	21.187463	9.849537	12.886286	10.039753	23.935213	24.736102	7.913699	15.245337	20.057529	8.136172	30.705852	29.416879	15.815862	34.366047	28.383416	10.466595	33.522504	26.242182	11.254425	19.398075	18.304111	18.550458	24.690496	33.981155	42.282006	34.958128	32.016544	32.096376
ENSG00000005844	ITGAL	6.332355	52.917909	45.684005	59.938694	25.570105	108.121269	110.24586	40.074123	2.663591	34.620784	18.821651	29.13487	4.56582	19.768187	7.717402	2.159565	7.099476	23.411012	3.210262	1.359745	17.71207	3.843338	6.752118	5.253696	6.144397	15.990971	15.11192	19.818029	45.901209	51.27877	14.981119	4.736684	9.009069	0.227667	13.582981	4.911013	19.401968	15.677715	16.695044	79.507881	6.903883	68.308598	18.504472	16.585795	10.9948	5.735208	11.445726	2.095575
ENSG00000005882	PDK2	61.943501	33.969479	44.965295	41.982539	48.261646	13.106926	49.626631	67.751232	33.057776	47.088885	73.066424	45.008725	47.413801	37.929017	62.489137	74.621844	64.700931	47.904231	85.064512	29.259734	59.29843	21.915216	28.455659	27.543097	98.290947	31.306662	20.668325	40.023637	44.756597	44.506294	44.595798	34.703404	46.530937	74.297815	44.682132	66.837041	45.215147	51.287724	49.150311	45.659336	59.05083	18.020888	67.355405	55.82581	65.306055	112.121697	62.343278	51.560636
ENSG00000005884	ITGA3	15.838489	25.380613	60.949526	28.341261	32.639533	21.21453	26.689105	82.364679	41.499131	58.89806	2.769547	39.45278	24.781761	35.438556	53.841461	38.779562	63.2061	36.143424	30.956324	59.564809	59.042781	6.016462	83.141056	5.543372	89.813272	24.181274	2.692688	7.946741	54.470186	33.658749	74.747083	41.806669	16.786161	47.733399	58.205952	11.098927	36.023427	205.068139	34.244828	132.127777	38.891808	22.178176	71.5461	33.59444	88.365038	58.200551	27.001538	19.627665
ENSG00000005889	ZFX	73.335062	59.217613	46.906198	65.623684	76.709602	46.852664	57.499073	101.839494	98.603802	149.307349	27.471305	71.919207	110.181155	65.568865	87.643144	75.235952	75.347707	73.592668	103.687254	82.070535	71.93494	35.997634	82.869812	28.491525	96.776208	54.753488	95.62351	83.925997	54.879691	44.597256	39.156729	43.081208	78.392812	61.179344	53.552256	88.959963	83.647585	98.470409	70.334909	70.717161	82.624066	57.362731	73.510054	81.819021	48.241735	68.737352	92.266495	88.09317
ENSG00000005893	LAMP2	52.681996	99.247241	164.405811	102.934526	50.5139	125.628084	113.354877	77.7513	92.23189	85.740513	175.23923	87.855372	111.27353	66.168526	73.006808	82.624133	62.433805	83.337919	87.942538	92.016837	154.413248	62.044019	164.635571	64.149107	191.207454	93.912905	90.623372	103.475538	105.285835	90.978677	99.078782	40.721839	43.640306	73.539509	65.55516	55.131937	113.911252	487.728996	42.38631	107.153946	123.119328	60.548876	222.944189	171.935769	107.065833	126.551044	96.657156	133.022825
ENSG00000005961	ITGA2B	20.785411	8.319801	36.610073	3.302575	1.099377	2.643867	4.264287	26.182333	7.278927	6.720781	4.390638	30.615973	11.891817	8.555087	31.895337	31.976318	4.694716	0.512752	9.403902	9.121955	15.775322	24.4395	0.371525	3.526941	7.023677	38.277107	3.734512	10.362036	8.662951	1.662106	33.509036	5.367908	5.01402	90.095725	53.682459	10.048071	3.51433	61.002203	5.035895	7.855725	13.998383	6.143829	27.865643	6.824119	30.974634	45.228727	7.0979	9.764981
ENSG00000005981	ASB4	0.149375	0.795497	0.353964	0.143209	0.318909	0.288159	0.777269	0.017058	0.027807	4.518746	1.175801	0.021579	0.070774	0.097881	0	0.076605	0.903634	0.035739	0	0.760068	0.430378	0.539334	0.117013	0	11.087418	1.127786	0.309194	20.055094	0.242115	2.417857	0.113088	0.412944	0.140604	1.322635	1.737835	0.239055	1.296602	0	0.475574	0.401882	10.191067	1.768673	0.050639	0.541067	0.186285	100.542337	0.22408	0.036147
ENSG00000006007	GDE1	4.584997	10.378435	33.878249	11.661279	8.328744	13.64756	8.200045	13.838523	6.8902	6.151398	5.055191	15.259133	13.032248	10.067445	15.105357	11.649244	4.460205	9.284472	11.846015	10.469815	11.779659	9.662465	10.74883	5.517163	31.66645	13.978587	7.13854	9.572927	8.519779	5.880439	12.395425	11.74316	9.105143	7.231283	7.468471	13.16348	13.253547	14.181287	6.275029	12.148879	17.233191	7.272667	10.534332	14.245615	11.246996	28.960582	15.363811	12.790544
ENSG00000006015	REX1BD	8.433789	3.205577	17.351074	12.419279	8.451129	12.119499	11.878706	10.614998	10.96306	10.746677	9.624056	12.802021	11.825904	8.829139	14.614268	7.036985	14.101104	14.298469	10.167458	7.950067	6.413779	16.140782	13.814973	3.182323	21.710351	3.443467	9.213289	17.119403	7.786636	12.307682	10.714878	3.056443	9.205136	6.348578	7.740008	5.875331	20.290557	21.05409	10.654332	12.965315	19.279438	5.544843	9.694492	15.022848	11.933613	17.925144	16.709538	14.577608
ENSG00000006016	CRLF1	2.061081	5.554464	35.519581	6.922127	0.062028	0.64552	0.63679	7.245366	0.543505	2.367977	0.552981	2.459934	0.467607	2.912425	1.120615	11.204202	0.051763	0.289312	0.612729	0.848574	8.131393	0.252856	4.86701	6.345492	0.378455	1.711251	0.617288	6.643388	27.88001	0	0.064472	0.258636	0.223134	0.212975	3.253291	0.406785	1.479261	50.194533	4.814655	2.044076	0.619356	1.314904	3.374388	37.187018	3.079219	2.172515	1.377944	4.627361
ENSG00000006025	OSBPL7	8.782885	7.400342	6.925267	5.051399	8.092649	6.411631	7.588702	3.109752	3.856967	14.527482	0.856003	12.588528	8.902007	7.025661	10.740122	10.180758	8.481149	7.027753	12.166533	7.217199	7.96403	4.851486	2.518877	3.341059	6.386304	7.164841	5.657933	9.074486	9.214725	5.750906	9.965322	6.615644	3.216333	21.081592	10.67251	6.400172	14.857797	24.30136	11.906055	13.248146	8.839305	5.754258	12.313754	8.733044	9.617228	22.564519	10.552314	15.767463
ENSG00000006042	TMEM98	30.159884	19.081925	40.284295	43.362493	67.874518	12.583851	10.863874	21.337375	34.271457	3.893147	5.989796	45.084137	42.608989	33.839623	36.359435	44.656571	14.777085	15.480309	49.650398	38.897143	41.974808	33.777451	75.751244	14.008223	1.893834	18.441744	42.837001	28.239891	32.420678	23.796281	5.719431	10.700742	49.963569	57.422001	43.62949	68.867999	35.653223	51.963457	8.666173	25.975494	3.000909	9.812988	52.578515	50.697533	20.332586	4.971265	35.541841	26.304793
ENSG00000006059	KRT33A	0	0	0	0	0	0	0	0	0	0	0	0	0	0	0	0	0	0	0	0	0	0	0	0	0	0	0	0	0	0	0	0	0	0	0	0	0	0	0	0	0	0	0	0	0	0	0	0
ENSG00000006062	MAP3K14	18.333646	8.070248	9.256927	6.039506	13.002227	9.493626	15.314883	5.652679	5.464949	11.73711	2.273999	17.198537	13.459251	12.868671	30.390045	13.331909	16.098716	31.318819	11.984189	10.177414	23.724369	4.951047	4.475125	1.251907	10.930487	5.660367	4.424624	6.879031	9.322657	7.504658	30.149229	40.847856	7.004702	17.601153	13.902763	7.086917	20.100467	9.795913	7.560311	17.906915	5.219559	7.072939	10.441441	10.334994	20.419708	6.230031	10.577593	6.39037
ENSG00000006071	ABCC8	61.346865	31.553331	17.388681	1.853337	61.922965	29.207783	137.696941	68.502026	41.502722	82.839098	3.622082	103.193689	62.842166	77.297313	216.286754	48.859048	122.224613	135.067044	174.162235	171.244287	161.747558	6.420225	1.469331	3.272114	2.309944	37.924028	11.18651	591.534049	251.071312	77.81113	1.267658	5.050017	12.537867	113.400229	88.643939	53.010235	92.220912	14.656541	8.128537	2.882861	649.068134	16.405533	123.7832	116.703109	68.292188	2296.305164	54.256288	211.212467
ENSG00000006116	CACNG3	0.072734	0	0	0	0	0	0	0.026925	0.046954	0	0.078069	0	0.079165	0	0	0	0	0.147109	0	0	0	0.018228	0.098299	0	0	0.172151	0	0	0	0	0.025562	0.024081	0	1.062599	0.415394	0	0	0	0	0	0	0	0	0	0	0	0	0
ENSG00000006118	TMEM132A	15.899503	14.173824	19.177021	15.894495	55.945978	9.190772	17.14324	26.334014	15.208563	14.799344	2.467011	28.7814	41.966395	37.899903	40.461009	30.749159	10.72284	25.540183	37.080336	34.521202	26.977042	34.432178	45.429422	3.04788	14.568041	21.592708	33.061076	11.791811	16.692925	21.895077	33.024202	23.154085	52.688006	24.784947	15.792293	49.60484	59.321848	18.847936	15.410211	17.921795	7.684884	13.498987	14.965506	67.812802	68.595618	22.157258	48.753957	22.106372
ENSG00000006125	AP2B1	66.817554	70.535337	75.299071	82.48607	64.588519	59.658075	58.867244	81.027693	141.042456	60.392078	27.403293	75.981363	81.716618	91.840143	70.644556	97.490069	77.843512	78.193828	87.81559	103.486731	77.841272	102.49659	98.763165	39.892627	84.113893	66.249377	78.710763	88.011239	56.593739	105.254047	57.332259	55.857928	77.391546	152.272502	113.484888	108.264161	115.054868	86.871228	50.467254	62.878291	111.373876	45.2291	99.316376	58.541767	94.805777	112.183543	74.288668	67.077828
ENSG00000006128	TAC1	0	1.728271	2.016397	0	0	1.669064	0.289775	0	0	0.200348	0	0.391166	0.16621	0.35953	0	2.536924	1.002556	0	0.309506	0.930813	0	0.084715	0.404488	0	0	0	0.488283	0	0	0	0	0	0	0.155948	0.113495	2.154403	0	0.698671	635.52492	0.3151	4.810832	0	0	0.127069	0.095083	0	0.774373	0
ENSG00000006194	ZNF263	25.108843	29.240728	17.761543	18.078879	24.281266	15.49078	18.196795	25.907533	21.024943	44.355982	6.942479	36.516844	35.328708	14.360678	20.332409	39.325189	19.062939	21.944005	14.335386	27.466235	19.279983	11.996678	17.100269	1.058553	41.741084	17.142697	11.770186	18.433967	12.069717	27.206947	30.721071	22.751331	12.098919	32.771134	23.579664	20.355954	23.298766	36.336845	17.504896	22.008571	25.359892	15.061089	22.967822	21.714092	15.495559	25.07274	33.171532	39.15592
ENSG00000006210	CX3CL1	0.16327	0.535718	1.905837	1.062348	0.31603	0.468643	0.652245	1.984523	0.122396	0.260356	0.501661	1.074652	0.810705	0.69923	0.287864	0.196894	0.246977	0.492261	0.516061	0.719453	0.634697	0.233836	1.593469	1.665764	0.133095	0.321625	0.292317	0.042066	1.426572	0.541433	0.090993	0.123617	0.05426	0.118892	0.296305	0.101368	2.300345	9.140971	0.338125	9.700084	0.973807	1.470016	0.209287	4.054012	0.182229	0.217427	0.303925	0.194019
ENSG00000006282	SPATA20	16.332285	28.367377	29.800948	19.728865	27.5611	16.979683	18.605458	75.794066	9.163629	46.284636	14.385967	51.982491	28.696213	27.16466	26.219577	41.690421	22.654105	16.90273	23.568751	11.90873	12.025206	11.077166	28.343303	7.42058	13.683912	12.116557	9.631572	32.722735	22.222272	2.703722	9.13129	4.845035	2.06279	12.889336	15.622339	8.899526	24.844448	76.098115	11.329489	37.619513	46.00786	22.457459	44.193729	40.431978	19.320151	46.746913	36.077488	19.519514
ENSG00000006283	CACNA1G	3.932356	1.289584	1.390718	0.43987	3.424503	0.350291	1.326269	3.617953	0.425808	0.517977	0.103799	1.384783	8.475665	13.661371	3.339454	0.380215	1.778184	3.471703	3.577244	1.890674	1.996093	0.137154	0.193912	0.325066	0.040407	0.826663	0.631444	20.070324	1.737306	0.267036	1.123852	1.098314	1.068989	4.665557	4.073235	2.510069	0.52634	1.081692	0.1091	0.100277	1.675361	0.776535	6.245321	3.363032	3.008659	1.162055	1.176747	0.162399
ENSG00000006327	TNFRSF12A	0.789876	4.8248	15.727164	8.606004	2.78341	4.518663	1.661758	2.910194	2.103316	6.685995	1.387373	7.307319	2.361912	8.833623	1.295118	3.218277	2.247059	7.365521	2.871652	3.861257	12.419331	3.401625	19.111399	4.191992	1.985606	3.296786	0.311863	1.884044	7.164086	1.94355	3.054984	1.539389	0.741137	0.574016	1.2216	0.86877	5.09276	49.364303	0.891176	9.24453	3.615812	8.901614	4.120576	17.094845	2.941331	5.879711	9.868388	5.282288
ENSG00000006377	DLX6	17.807755	29.307813	1.96485	1.835113	6.992504	3.716049	13.423963	2.113939	1.608809	7.087667	0	3.54568	0.704158	1.516409	12.885393	6.553442	1.112602	4.961592	2.899549	57.77514	0.657844	17.807741	2.013912	1.344029	0.054929	26.219919	0.250133	6.698221	6.660874	12.182232	1.370841	1.925394	24.809049	44.610472	45.628295	32.854144	11.20009	4.165251	0.778928	0.218626	0.169523	2.823181	0.264696	9.433611	25.845918	4.060699	9.125326	0.161434
ENSG00000006432	MAP3K9	9.061111	10.591692	5.083998	5.377319	12.920418	4.572268	9.276323	9.098024	2.004337	25.95557	1.806393	17.029318	11.029631	11.681386	15.610811	15.552157	18.399035	9.224327	13.558353	19.127355	12.521181	12.023481	9.034035	0.076727	7.913829	10.828422	11.107954	10.211528	8.032778	9.082934	19.004942	16.154237	23.379833	22.01718	18.692948	13.191879	8.672259	19.451161	6.112959	6.35884	7.364558	3.340669	9.099488	7.041636	14.217054	15.202834	19.973093	9.794367
ENSG00000006451	RALA	40.683427	93.978444	69.302309	39.982711	45.764293	63.420462	36.23181	77.323296	68.622961	59.26105	9.667506	45.420305	46.788031	74.190041	55.499908	52.964837	45.978588	39.578309	83.708812	72.940451	34.173936	46.946674	55.648101	11.283113	19.078962	57.522336	60.116682	37.599007	25.123637	50.528795	40.3444	46.449869	20.690031	38.228397	33.577122	47.279029	55.331171	60.392623	17.037254	27.26583	23.036131	17.489033	42.125433	47.709778	64.985182	50.862353	61.753015	52.418113
ENSG00000006453	BAIAP2L1	18.15378	34.171163	43.016924	12.808359	22.065875	23.200989	18.719519	101.020479	11.358546	79.447997	11.169117	31.182069	21.751113	28.847879	27.577229	43.440455	43.421258	24.173275	16.129663	45.209814	21.227222	21.433657	28.611512	0.80951	8.22176	64.172036	16.219373	19.317132	8.966366	11.22288	42.689077	37.142963	41.642282	28.448378	27.342879	31.009836	14.217038	36.893929	25.493673	31.073382	24.655433	13.559423	28.56612	4.39668	51.670088	44.342197	48.03492	35.243628
ENSG00000006459	KDM7A	16.297424	34.442743	51.856542	43.537591	15.2856	23.155097	27.218595	32.718233	14.891691	66.234469	8.952848	55.021826	20.191508	23.491439	17.759079	60.52617	19.22697	39.528974	10.290899	61.642713	42.144645	28.787677	36.947077	7.576927	24.983461	22.490523	21.845729	17.484993	23.483548	32.083052	43.701754	26.267817	25.847754	20.088546	24.904857	17.314182	20.909207	21.259067	54.0406	29.373143	30.783932	9.371791	40.505072	22.526014	23.478972	31.812159	34.28131	31.135931
ENSG00000006468	ETV1	61.157907	57.081597	42.04876	43.82128	12.520923	22.650451	110.026975	10.158852	14.529023	38.354682	10.553971	17.832931	40.204474	76.564838	59.218902	15.697111	56.567532	88.525989	56.609405	69.973797	36.43631	18.188208	3.304487	7.198697	73.147948	47.300906	42.114453	606.252885	88.349322	18.045601	12.072214	13.197682	7.451849	19.473427	12.111535	8.457149	48.153889	67.726195	19.347673	46.935829	15.468718	15.159498	9.632628	56.092795	68.061699	1645.809711	37.524256	10.87931
ENSG00000006530	AGK	44.258144	42.495592	32.158154	22.425972	44.360337	29.332429	29.977341	50.039967	26.094912	60.879136	14.930473	39.123035	37.085016	33.969561	29.3691	42.445343	56.155756	38.230942	34.835385	56.159138	40.347606	54.137475	49.947517	5.447665	38.415717	42.518871	44.631911	42.940839	17.506406	22.057681	45.08137	37.014412	37.362123	36.791386	27.003844	50.465852	38.561485	31.549619	27.010725	25.287778	42.877728	19.293893	32.657719	27.346048	37.219575	48.980874	48.239136	42.144466
ENSG00000006534	ALDH3B1	3.258718	4.320982	5.055441	7.278751	2.526746	6.262479	3.835481	2.071806	0.448575	7.586675	3.314229	9.578963	2.324965	9.170073	1.426326	2.175214	1.457369	2.623549	1.783326	1.397272	1.922907	1.484315	2.421714	6.8441	5.204963	1.616418	1.906825	2.381675	8.028849	2.359184	2.764523	4.111983	1.40788	2.574539	12.303148	2.548634	3.169706	3.515875	2.279859	13.440723	1.171658	6.130039	0.628126	6.189592	1.279591	1.211157	3.019926	1.190355
ENSG00000006555	TTC22	0.560917	0.623158	1.030879	0.790844	0.944869	0.836583	2.353335	1.27724	0.966148	1.370438	0.949301	2.036809	0.875508	0.933065	0.387816	3.103525	0.963497	1.101152	0.534194	0	0.37178	1.687019	0.637788	0.065931	11.870131	0.249009	0.089094	0.24336	1.718575	2.704044	0.899263	0.521493	0.475085	0.386426	0.657275	0.542565	2.144549	3.092162	0.458706	2.669325	1.74167	0.49461	2.995387	1.482601	1.022013	0.207103	0.81178	2.639741
ENSG00000006576	PHTF2	56.459861	97.407991	66.509262	49.984866	92.958424	58.289972	49.759529	88.511592	32.588228	126.444035	11.876386	62.587674	136.891111	88.759909	94.610629	88.661156	94.349265	63.44474	55.217326	68.465736	51.680654	56.711408	59.178551	23.626009	51.438448	92.422264	50.110179	88.84168	35.326298	24.198998	51.176187	72.118412	51.437296	99.461276	56.030411	64.824118	56.428695	42.954566	22.607853	39.364987	36.984316	34.119697	71.181111	53.476969	123.953369	60.31443	103.996533	48.968555
ENSG00000006606	CCL26	0	1.141418	1.568111	1.400839	0	0.726008	0.142993	0	0.239281	0	0	0.178148	0.477902	0.491677	0.162565	0.959458	0	0.152542	0.224626	0.696103	0.081761	0.11443	0.156598	0.277356	0.476017	0.406595	0.365933	0	1.242036	0	0	0.158214	0	0	0.496478	0	0.348863	0.426928	0	1.989788	0.16935	0.212914	0.956288	0.547041	0	0.139219	0.40144	0.322513
ENSG00000006607	FARP2	31.029442	24.005469	24.454773	29.649001	43.496221	30.128241	50.486123	48.803829	41.659166	112.499796	18.615692	54.184542	38.226179	50.315183	82.274835	81.074661	44.160863	65.069242	66.441757	58.113641	38.93561	25.755337	22.322799	18.454146	22.751017	23.378073	37.540628	33.41566	61.29645	49.081543	83.524237	58.174431	29.651098	45.880035	48.975232	30.009348	50.084674	47.120876	34.737009	28.381841	128.828389	21.053781	51.876492	54.688521	33.930876	79.003651	53.860421	29.746426
ENSG00000006611	USH1C	1.56787	13.105508	5.983717	3.877657	5.01443	60.214254	55.078599	1.432029	11.181454	64.712139	0.378455	1.270476	15.984406	30.096423	39.680753	36.523899	37.294008	34.140768	38.13967	11.531995	15.601119	3.10255	21.938655	0.163406	0.643547	27.231763	0.957452	19.771713	46.20346	45.868838	6.449386	8.872606	0.08004	23.288685	39.263087	3.625026	28.355977	0.274839	43.910145	3.791234	16.778161	3.005698	25.972579	2.015552	21.680254	6.154939	2.065928	42.076758
ENSG00000006625	GGCT	19.231426	39.714864	20.678867	19.89202	23.556472	32.6	25.020367	34.048605	31.043283	17.331419	5.140624	26.324846	30.299544	31.011117	28.069826	23.771063	36.980723	26.047547	25.75697	47.466833	34.169323	40.411339	8.744724	2.877974	15.099253	50.759948	35.886961	30.362765	12.218914	7.123196	29.446493	33.904161	21.808351	28.519612	26.681168	37.101092	22.560008	17.045168	11.510574	10.731662	7.526448	12.702221	15.947354	27.193095	31.483614	18.311771	38.484895	28.804001
ENSG00000006634	DBF4	61.937512	98.527364	43.498465	38.943086	90.022986	59.12953	46.410439	97.307668	59.279247	82.701943	7.947932	49.087031	74.341727	57.214885	48.255989	67.695017	61.310942	43.513154	30.855814	75.636867	36.343383	52.974847	78.643352	6.444129	15.862049	63.511441	109.972672	74.15472	31.543346	10.971312	57.09416	64.42523	69.607296	94.043067	68.346493	72.571767	67.301952	19.660405	24.73957	16.805941	17.909823	32.522489	44.31552	20.333744	78.04974	30.620839	67.779677	50.658176
ENSG00000006638	TBXA2R	4.046976	4.378492	5.514055	3.39671	0.691266	1.695123	2.035043	0.99812	0.554079	3.979239	5.601945	1.86863	1.738755	6.549635	2.583362	0.836913	1.663178	0.588301	3.365151	1.698626	2.510582	0.756061	2.023213	3.664908	0.847534	2.651527	0.434024	0.579406	4.370223	0.096813	1.119238	0.505862	0.203647	5.435947	1.946533	0.20446	2.053795	3.710745	1.001138	2.461303	2.16359	1.7354	1.502852	3.595564	6.58766	2.646556	2.983437	1.160575
ENSG00000006652	IFRD1	75.644041	214.235937	171.51613	119.559999	91.881119	122.542847	82.990448	167.190092	96.076172	302.535733	48.137275	198.516505	90.281846	120.343801	85.619357	94.969839	127.659056	70.546808	65.038734	182.088795	107.898519	168.201607	116.929503	67.305423	89.451115	93.825805	117.376402	87.868375	93.916018	89.066482	141.694311	133.048064	116.415885	76.95392	101.007089	120.379039	120.856403	77.523279	127.794428	135.735326	104.206406	89.768251	73.056597	83.638749	107.209079	128.193194	107.832112	103.378594
ENSG00000006659	LGALS14	0	0.130904	0	0	0.194766	3.630129	0.070319	0	0	0	0	0	0.464142	0.116059	0	0.120214	1.606934	0	0.322988	1.854122	0	0	0	0	0	9.692009	0	0	0.102928	0	0	0.112102	0.087551	0.094968	0	0	0	0	0	0	0	0	0	0.534798	0	0	0	0.314716
ENSG00000006695	COX10	30.575656	27.840466	32.735422	32.217726	40.23131	30.262528	22.668243	60.597587	24.557785	38.327629	17.313772	45.145742	27.732668	32.200173	50.298981	30.817002	27.651629	25.313681	23.302404	27.626988	35.63255	27.792541	36.319248	5.839837	27.493299	29.08211	28.589426	36.832572	17.241997	13.501014	38.147989	40.474345	18.47039	26.767748	25.022984	21.413186	27.531766	34.067032	16.79795	31.771971	68.612644	20.049992	18.334634	38.745407	20.334742	60.943917	28.198763	48.05488
ENSG00000006704	GTF2IRD1	33.538516	38.785226	36.442756	24.060424	53.744522	16.642419	22.566857	75.55528	8.601326	30.620708	3.075055	30.805926	34.398519	25.185592	22.320259	43.574458	37.475466	25.198935	28.02992	43.242913	14.315691	35.986316	33.658696	3.199796	43.599329	25.353726	42.698385	25.286399	22.7533	21.524032	22.300628	22.301787	22.302948	28.170371	27.128029	39.329178	24.253799	28.34457	31.090755	12.21265	70.09183	13.702531	27.773553	18.306248	37.667363	57.798401	33.06524	47.167965
ENSG00000006712	PAF1	78.894771	168.310669	55.538148	18.162282	36.714564	31.465327	32.399393	47.86081	46.333153	277.20575	18.308413	51.513566	42.64289	57.281597	62.857072	44.682768	81.850059	49.421118	68.638201	46.926101	56.559374	59.620657	23.663211	13.797935	43.176509	42.694489	39.274686	85.792311	37.072497	31.774785	54.04704	63.646013	39.914281	49.463717	60.298238	47.082818	56.656615	31.911386	32.710545	33.347414	58.527153	18.065456	84.493683	41.480533	52.539315	64.780292	44.554733	119.611493
ENSG00000006715	VPS41	76.549014	130.689733	107.633881	77.751717	109.944612	127.932928	100.533072	124.072628	78.381184	210.253047	48.543195	142.924298	108.698757	134.480587	102.012777	155.489219	103.113913	114.046332	102.028523	235.240417	106.990332	46.089692	94.445981	58.972057	122.402555	150.819667	100.434035	155.149657	66.762939	59.588771	137.227016	112.662163	46.271917	98.761782	89.878665	90.728468	110.078594	150.128528	68.612409	75.777703	178.345249	87.610562	97.917258	206.81106	132.242626	206.68994	140.677197	93.600482
ENSG00000006740	ARHGAP44	15.576844	5.969686	12.455044	9.676976	6.866638	11.181583	2.903143	9.969482	7.389138	8.128323	0.414005	9.071689	11.048011	2.731042	20.181733	7.915907	7.886116	8.905771	12.846473	6.0703	7.3566	14.458249	12.262995	4.01817	16.780824	19.9619	6.553347	6.092402	5.031517	3.758995	7.675166	3.439451	4.538814	6.918386	3.347283	2.586803	5.781019	16.199158	1.611563	17.640608	8.858994	3.001402	13.089198	13.012032	6.509232	11.33383	7.33425	12.578882
ENSG00000006744	ELAC2	160.683489	99.736472	148.364324	106.595988	133.308197	128.824793	104.044535	249.03058	138.590022	133.902358	103.402633	209.659452	98.492247	104.405801	181.714466	93.303937	87.173307	87.783566	109.139653	98.235687	114.335907	280.931262	175.881707	31.413692	203.289996	185.80347	112.74149	147.45806	84.502567	50.546332	130.841798	129.786482	64.848378	87.391289	79.334384	102.044557	81.715581	154.241008	69.99012	125.78588	144.257952	54.382454	154.533556	177.165814	95.303792	259.427868	131.123623	221.965686
ENSG00000006747	SCIN	53.411065	23.146697	8.272306	1.697327	0.270003	22.629645	63.576966	3.265382	1.487915	42.251947	0.136141	12.141289	8.943784	20.216153	145.583978	15.983841	3.532608	95.787085	17.868313	4.95502	16.197909	37.428569	2.414113	3.496227	8.473536	18.301487	1.552233	66.599363	23.907394	20.723462	6.101335	20.547919	5.447213	18.751253	42.316377	1.014072	65.887147	28.743725	0.47769	5.229205	1.837849	13.668175	0.802434	10.242462	97.240398	0.417812	5.452232	75.631088
ENSG00000006756	ARSD	6.713677	6.653666	10.115279	7.60873	1.518521	3.877304	2.253217	19.947547	10.746532	8.740241	10.456278	7.906102	25.687316	9.388949	3.238635	13.031093	6.934975	10.534974	3.681423	13.428	13.384168	15.440701	2.717599	2.186665	1.91818	2.581471	0.985605	17.211826	4.927127	3.764635	2.923309	4.858136	7.527733	12.614117	11.332064	2.112732	10.495262	43.276722	8.6095	6.127247	0.976256	4.28512	16.299751	24.79236	0.477381	4.09535	1.572358	29.97989
ENSG00000006757	PNPLA4	1.551285	3.819196	3.886165	6.773965	0.245106	7.899674	5.850358	3.433337	8.646031	3.763318	12.738139	4.096062	0.93447	3.60828	0.371314	3.357555	7.775353	1.81558	0.124897	7.433119	3.17425	4.295028	18.613989	0.673904	20.589252	12.508005	7.445302	13.643717	3.788898	1.47815	11.395639	10.972275	0.863112	1.334757	1.888713	4.188924	8.627718	9.210447	3.259541	12.697743	21.909819	0.879975	1.429166	5.165589	0.454959	22.818981	1.952837	9.308854
ENSG00000006788	MYH13	0	0	0.006407	0.03652	0	0.004725	0	0	0.034612	0	0	0	0.044705	0	0	0	0	0	0.008632	0	0.016044	0	0	0.120144	0	0.43205	0	0	0.005419	0	0	0	0	0.005315	0	0	0.035029	0	0	0.044351	0	0	0.010402	0.027805	0	0.011043	0.035522	0
ENSG00000006837	CDKL3	9.14879	6.263637	3.665727	3.724316	5.328488	3.251708	4.687929	11.738233	7.077411	3.89746	0.693908	4.350407	7.974186	2.814648	9.834109	5.236319	4.948362	6.128751	4.235036	4.927933	3.601682	3.630435	0.693015	2.625818	9.308248	3.528515	1.237839	3.800557	1.443014	0.282934	5.978473	6.102412	1.032788	1.733941	1.354091	3.078074	2.941733	4.168294	1.044225	1.315249	4.028877	5.00531	2.115606	9.404631	3.61502	6.490014	2.690425	3.49171
ENSG00000007001	UPP2	0	0	0.036458	0	0	0.065885	0.076316	0	0	0.155263	23.037087	0	0.060477	0	0	0.033558	0	0.062111	0.026269	0	0.249234	0	0	0	0.446085	0.047158	0	0	0	0	0	0.032887	0	0	0	0	0	0	0	0.067578	0.084393	0.158143	0	0	0	4.521918	0.083329	0.03161
ENSG00000007047	MARK4	28.108311	21.756689	30.893913	27.548103	29.081966	21.256054	27.063196	34.41038	18.534077	29.755144	11.358674	37.382201	28.427907	35.267871	33.291506	40.006864	45.241033	25.686851	48.355822	43.878548	45.486313	29.302573	28.281482	10.92066	56.656581	30.871645	25.941113	48.08172	28.805876	33.95464	42.205043	19.385611	40.342647	46.318743	40.331852	44.935195	37.251969	25.260601	42.720451	39.104745	79.635025	24.096277	76.294358	33.437405	45.455094	66.263616	52.034704	39.12181
ENSG00000007062	PROM1	33.51047	9.035687	8.830249	4.308506	15.339375	57.667078	27.614349	50.225345	20.621543	29.638549	0.799135	74.168974	24.199756	26.903699	143.504009	21.392141	61.086417	95.931617	132.825781	71.727035	24.230804	72.581041	96.857796	1.038479	0.100673	73.013809	9.956691	4.410819	21.220689	47.667835	67.330374	72.667141	51.597134	27.750802	17.759313	30.342893	38.538404	0.566696	71.223796	4.0183	4.737803	12.660312	21.146035	9.883228	24.572376	2.389834	26.291506	8.245057
ENSG00000007080	CCDC124	18.044991	25.838152	35.124782	18.296532	24.876267	13.083432	21.38367	21.793906	22.092584	26.66397	12.241242	31.455904	32.923657	35.637124	30.839034	41.036745	50.703919	27.660385	62.165406	61.552467	43.789733	100.301592	32.648867	10.153	17.014198	28.994683	50.734218	52.043018	22.673155	56.280634	48.071111	39.16266	45.105134	44.277524	43.318371	60.745138	57.846495	39.392328	38.04181	26.846609	30.997105	10.147584	29.486192	13.32871	28.913143	42.437409	42.99536	32.090807
ENSG00000007129	CEACAM21	0	0	0.617611	0.906698	0	0.074401	0.722399	0.272216	0	0.636843	0.225398	0.230029	0.193767	0.733592	0.424009	0.069842	0	0	0.063535	0.108084	0.636447	0.262202	0.410887	0	0.243793	0	0	0	0.333405	0	0	0	0	0	0.208438	0	0	0	0.304086	1.209554	0	0.768439	0.486014	0.163613	0	0.066295	0	0.304035
ENSG00000007168	PAFAH1B1	606.820828	454.947686	391.934897	289.651068	501.394142	288.56448	287.382513	606.552537	247.615871	385.029953	131.671629	432.741577	263.825982	422.525	500.541142	328.396511	372.776166	309.78891	270.649373	255.418155	313.347773	433.629021	373.201624	176.449324	785.994222	555.48871	216.765861	370.116711	233.220667	286.435333	466.904458	489.86581	186.627884	353.973477	328.515258	249.867464	316.155855	245.725322	136.449795	226.114533	655.010017	186.617477	296.327367	377.238409	347.215075	531.283332	350.125772	401.492372
ENSG00000007171	NOS2	0.177079	0.771259	0.858912	0.246241	37.60281	0.333608	0.509736	0.38971	2.301277	0.248933	0.092625	0.670574	0.900206	1.022017	0.654737	1.024099	0.413632	0.489735	0.495489	0.217066	3.428787	6.320521	0.321572	0.133507	0.075672	0.225217	1.137222	2.332488	0.542273	0.489908	0.409828	0.324582	0.705409	0.758491	1.691507	7.964012	6.129191	0.329077	0.423861	28.053306	0.069998	0	0.254458	0.392744	0.310316	0.377323	38.573388	2.514066
ENSG00000007174	DNAH9	3.166182	1.07939	0.282854	1.046049	0.008487	0.231244	0.002766	2.848202	2.044247	0.504707	0.025094	10.39665	2.048613	10.463027	2.879538	0.382354	0.042745	0.876813	1.555253	4.68294	0.01174	0.041132	0.114049	0.017205	8.626836	0.550465	0.094188	1.239221	0.026323	0.005211	4.961179	0.345026	0.486795	0.194308	9.607281	0.00278	0.1366	0.25311	1.444224	0.030105	3.153177	0.006788	0.329539	1.815462	0.011443	0.845085	0.073966	0.400305
ENSG00000007202	KIAA0100	200.261726	165.756691	166.538433	122.213537	153.87922	140.660531	147.786148	111.644828	151.359955	192.167602	40.891136	194.838624	186.990709	172.278904	175.382707	206.158444	190.990996	169.484937	245.251731	202.988941	125.247616	124.615038	87.646881	32.50216	200.491426	92.172749	95.820892	172.736647	128.643491	76.705451	147.96496	129.204891	132.1099	207.108413	184.573718	207.764989	191.979306	103.5105	83.21779	145.773273	123.132888	80.573436	314.652594	191.137986	114.576616	209.764078	192.347732	220.783279
ENSG00000007216	SLC13A2	0.339783	0.0193	0	0	0.019092	0	0	0	0	0	0.249207	0.74759	0.344231	0.203473	0.021515	0.063433	0	0.061542	0.051053	0	0.314972	0	3.61527	0	0	0	0.034517	0	0.03756	0	0	0	0	0	0.077744	0	0.311803	0.157441	0	0	0	0.014333	0	0	0	0.133489	0.131942	0
ENSG00000007237	GAS7	1.962821	5.350552	11.772487	16.348648	14.460317	10.686965	9.663721	55.105198	10.934983	5.921224	3.034839	8.889405	7.675778	10.404419	1.748216	5.115117	0.786347	6.950048	1.47163	1.83183	6.003207	5.692335	7.820685	4.82906	9.396847	6.786586	7.113275	1.399734	19.64899	3.743717	2.102478	0.508476	1.339741	0.557856	2.626532	0.831924	10.859734	7.314948	1.916395	19.822595	5.539742	11.668647	86.236431	17.189278	0.912199	1.414942	6.649234	20.082251
ENSG00000007255	TRAPPC6A	9.335834	3.785395	9.327795	11.114588	9.755255	10.65915	12.233835	12.040818	6.684453	9.704799	8.790445	11.751213	6.649086	7.691575	9.659429	14.131773	12.691619	20.352217	3.422174	20.52053	9.810317	11.150628	18.028192	0.989263	23.053505	19.127061	2.407165	19.829684	8.512063	5.989103	25.084898	13.44748	9.014308	4.508839	6.991234	7.096824	5.348733	9.752778	8.484475	9.96171	19.468167	3.771182	8.078694	11.918781	11.765248	17.461216	10.030397	18.469427
ENSG00000007264	MATK	2.794378	1.545335	2.519386	1.112673	1.647016	3.194887	1.775434	18.65889	1.096752	0.99299	1.76999	0.949355	0.834658	2.948672	0.447501	0.543906	1.193507	0.861561	0.146107	1.261418	0.6699	0.179173	0.61489	1.782727	23.317301	14.896667	0.558383	1.985411	2.812872	1.611664	0.716081	0.263903	0.213334	0.079537	1.001425	0.227848	0.454821	1.399518	1.474239	4.140605	3.622039	3.956791	1.04799	17.516959	0.387845	5.757477	1.125952	14.957416
ENSG00000007306	CEACAM7	0	0.223842	0.349664	0.194531	0.512619	0.168529	0.248309	0.049554	0	0	0	0.445851	0.23114	0.137329	0.495887	0.107027	0.540756	0.665037	0.041221	0.132294	0.321429	0.204161	0	0	0	0.248661	0.021181	0.025131	0.17702	0.235153	0.287015	0.025656	0	0.10977	0.125576	0	1.546771	0	0	0.945552	0	0	0	0.789463	0.021131	0	0.161981	0.025087
ENSG00000007312	CD79B	1.80916	2.100273	3.560261	3.322512	0.947585	8.754803	35.723165	11.366548	0	3.827421	1.88173	1.119269	2.708554	3.931674	0.908593	0.414467	0.822913	1.930731	1.414602	0.212778	1.782913	0	0.800047	0.158708	1.290322	2.692361	3.865457	4.985844	11.431485	4.737498	3.52156	1.989293	0.939768	0.59321	0.37319	1.265137	1.20338	0	3.159988	8.139455	0.496211	1.561219	4.284158	3.557007	0.86569	1.505325	1.527827	3.421792
ENSG00000007314	SCN4A	0.047733	0.019372	0.051118	0.058739	0.004823	0.05103	0.281175	0.071195	0.020634	0.437715	0.072171	0.128138	0.043764	1.333072	0.01658	0.319895	0.074662	0.184467	0.044721	0.323502	0.423425	0.011473	0.162335	1.792702	0.676434	0	0.300281	0.010198	0.042512	0.487958	0.035849	0.024798	0	1.176752	0.284338	0	0.047636	0.137963	0.069037	0.031508	0.892341	1.583134	0.654437	0.332361	0.032393	0.20814	0.266342	0.185375
ENSG00000007341	ST7L	52.323585	26.03536	17.29516	21.696736	39.678895	22.528714	22.319607	40.657756	25.464996	34.841184	6.768367	38.587202	33.279485	39.461282	46.666913	39.417962	35.418049	39.879046	38.3295	33.974236	29.351249	19.661545	42.937845	6.450564	30.600483	26.129994	18.248754	29.929997	15.59369	14.966134	30.054989	30.992369	23.234084	40.988792	32.888893	31.499053	29.386041	34.923546	14.502207	12.650614	13.312771	23.752726	24.480054	28.280644	33.435705	30.64464	36.297485	32.958989
ENSG00000007350	TKTL1	0.090398	0	0	1.374574	0	0.369714	0.424402	0.065799	0.228071	0.234925	0.031348	0.388053	0.90614	0	0.309646	0.043837	0.034434	0.041014	0.247703	0	0.020112	0.903929	0.197591	1.768712	0.041556	1.210624	0.084908	0.082793	0.09859	0.289625	0.083818	0	0	0.018843	0.179773	0.018903	0.239677	0	0	0.0455	0.273076	0.119988	371.035323	0	0.054022	0.20987	0.270178	0
ENSG00000007372	PAX6	43.592461	5.971721	12.403939	6.255295	18.00432	0.422603	2.947218	44.390545	26.766901	3.991143	17.468384	4.037092	49.046169	8.727086	22.188547	12.311044	20.836799	0.502157	9.497503	43.502542	2.388429	47.04651	6.626614	0.039237	0.06834	22.237194	41.076429	397.711633	7.251346	20.797473	1.773704	25.227362	58.683395	37.329722	24.902308	34.990009	79.176091	0.081214	1.580886	3.729561	0	1.095291	0.170413	14.428687	15.586103	0.599287	13.608935	47.198922
ENSG00000007376	RPUSD1	6.203225	6.80084	5.892595	5.630636	8.309936	6.446299	4.002075	8.995951	4.329715	7.213925	2.213364	10.445674	7.071998	5.993025	6.093294	8.581865	7.430688	5.606945	6.419223	12.90262	7.322769	4.681004	9.053995	0.500463	9.170306	9.783286	5.079439	9.20767	4.697558	4.822608	17.78822	8.665695	6.530415	7.413809	5.838988	6.062617	8.695317	8.593435	6.675686	9.956005	9.524345	3.770624	13.41173	7.150188	11.858316	14.909949	10.288958	10.992241
ENSG00000007384	RHBDF1	3.282933	7.350686	28.793309	16.247198	3.628276	8.628783	4.430516	17.528066	1.098595	6.920746	2.402784	36.925167	50.4797	50.085231	6.398931	36.523938	1.112648	37.878277	3.020164	3.651343	6.668306	2.590703	14.232959	8.325549	4.573231	2.528257	1.234353	34.883091	21.84379	0.687089	1.692219	1.328387	0.069727	0.976543	2.234577	0.477546	17.269025	56.333275	2.109608	34.331823	4.764981	12.667259	15.654389	37.870874	3.002957	8.252846	10.806072	5.804785
ENSG00000007392	LUC7L	101.913396	63.447561	51.831476	57.831979	81.20654	69.713172	58.540946	127.549185	48.715771	72.042102	20.729235	104.538189	101.407401	67.060763	77.53362	128.982359	53.751044	80.307883	75.953902	151.65798	94.44751	31.623315	54.663938	27.77223	127.043946	178.622487	42.0743	76.113733	56.581165	66.45219	139.806224	124.315346	52.778342	71.068239	67.459236	48.620173	95.513154	150.570669	128.500395	66.992065	86.38848	60.982693	127.227629	85.474691	97.662061	243.47689	124.964748	118.209814
ENSG00000007402	CACNA2D2	16.023369	5.590379	3.557872	5.64335	11.486688	5.2925	5.946492	14.96049	6.210232	7.687807	0.397842	21.369796	3.932961	12.318801	25.729343	5.055388	0.34973	22.017785	17.662914	13.07003	11.154926	5.067546	1.713626	0.101301	59.221757	9.560842	35.87268	81.840526	24.005018	1.438701	7.403597	12.198167	7.721542	5.402828	5.212332	7.472871	18.256154	4.658089	8.551236	23.575198	74.745726	2.013539	26.452917	175.676047	24.018654	64.396883	14.30746	2.281198
ENSG00000007516	BAIAP3	26.19155	5.746911	8.087531	20.545046	4.506889	4.600646	31.295988	4.004242	0.638418	10.962209	3.931794	18.693546	9.176246	13.045096	13.012012	39.048086	66.412863	31.209177	7.779559	41.756293	5.95712	1.884795	1.694391	0.054514	568.759622	50.851963	0.220755	5.871809	21.815769	13.858435	4.156769	2.492171	4.016062	2.77182	2.611628	1.76381	3.686472	82.892097	30.086411	4.125708	93.106417	3.014481	0.780491	0.898476	1.930072	98.477066	4.519804	3.973071
ENSG00000007520	TSR3	5.843572	8.572838	10.329982	9.390662	9.979928	11.291758	6.770359	10.720496	7.498417	10.545794	7.622664	12.621792	12.085182	12.280008	6.664748	12.306111	8.868633	11.271878	6.237858	18.079208	13.291066	9.903268	15.089928	6.717185	12.052889	13.317171	6.742731	14.693745	8.058526	6.753012	12.183277	11.134237	10.175057	7.730995	6.950873	7.014864	14.248068	16.955774	5.542474	12.943057	14.908584	5.227767	12.952814	11.659495	16.153736	20.552279	13.628859	11.113106
ENSG00000007541	PIGQ	18.290973	18.82456	18.630476	25.790533	30.760327	19.187157	12.127924	26.937206	11.030566	19.664903	10.91245	25.621957	30.930278	15.484127	23.033438	27.733867	19.951926	19.401234	26.361533	43.023275	24.8659	6.211538	18.586565	6.430763	22.270446	26.903414	8.467215	19.706458	12.774998	27.414201	23.744956	20.926288	14.542089	19.104928	12.668382	18.617912	22.171326	46.711189	41.167545	15.616325	21.004997	20.011197	25.817427	33.120432	36.009684	41.795376	26.869467	20.355511
ENSG00000007545	CRAMP1	35.846375	22.902959	25.011134	40.399982	36.850534	22.177214	19.127204	61.087561	26.435393	33.269614	9.688643	55.289437	35.651975	25.692739	39.733931	55.446837	26.688238	28.303931	17.7636	42.346917	52.433448	24.201682	33.285353	4.674677	60.143282	50.786674	22.772399	21.735907	19.351525	42.678476	33.42214	37.24971	22.367802	36.34243	20.878188	47.761195	23.378263	61.969722	15.941639	28.912513	46.032528	25.942368	40.871679	36.677546	54.727224	47.461556	54.048328	57.354133
ENSG00000007866	TEAD3	2.571778	4.584094	15.145733	15.543572	11.845468	3.231696	2.30136	22.040115	3.876566	3.266513	3.22383	22.486784	8.887912	4.561073	7.82646	8.325304	0.869997	2.433083	6.812833	2.675821	18.66632	7.178226	10.973435	2.085856	1.311348	2.104419	7.273407	2.439119	11.902593	0.380244	7.025635	6.230775	14.078871	6.518598	3.744646	9.46727	9.073905	17.504069	4.014083	16.142348	2.052083	1.935455	10.504835	7.625345	6.079145	3.635133	14.376203	12.580645
ENSG00000007908	SELE	0.266238	0.57913	0.593028	0.627212	0.017403	1.286248	0.33858	0	0.132588	0.26257	0.49673	1.559763	0.710056	6.486555	0.462829	0.065873	0.130056	0.038943	0.604778	0	0.019404	0.044338	0	2.345443	0.428532	0.029607	0.119742	0	0.219457	0	0.016587	0.063211	0.015398	0	0.145018	0.018405	0.222583	0.885159	0.100942	0.663104	1.240549	2.05772	0.65951	0.953333	0.053487	0.044017	0.058327	0.125796
ENSG00000007923	DNAJC11	41.528726	29.086088	33.262931	23.000513	46.878986	27.777683	35.140667	29.937457	21.110188	34.83431	14.348547	55.048173	36.635209	39.110226	41.498204	39.536411	41.262438	35.146293	39.776342	49.976533	36.312657	44.385565	18.827445	10.820392	20.329212	25.969022	19.555191	32.1128	20.836297	21.10799	79.867014	85.370207	31.625227	52.28519	42.585826	41.383989	44.961733	58.495537	26.599585	29.849686	22.075659	15.825256	33.698703	38.975709	25.817096	48.111687	51.367952	43.980268
ENSG00000007933	FMO3	0.878556	1.979642	88.668956	8.803461	3.520726	9.925372	0.363451	2.570141	1.625006	5.003491	643.377074	17.006679	9.866372	10.045297	1.499425	0.630435	0.230096	1.893842	3.369169	1.059184	51.566638	0.33422	0.421925	5.599701	1.16785	4.368609	0.241576	0.209099	10.680809	1.388833	0.703974	0.214236	0.43291	0.076474	2.123454	0.027541	28.602505	0.472635	0	363.719461	4.210292	2.205411	1.253995	33.003885	2.399012	113.885636	5.294238	0.898719
ENSG00000007944	MYLIP	7.076404	8.774537	15.274816	20.651118	8.261975	9.454247	28.483629	52.328495	5.970039	30.748208	2.001378	15.227885	5.267318	4.819443	16.512779	23.51386	6.330555	18.125229	18.012397	4.929801	56.869912	9.776839	9.338179	4.776399	9.670197	17.00665	12.43103	10.076131	15.483929	27.270087	12.838657	12.435331	7.195466	23.461866	28.634373	5.083996	13.254585	4.393941	18.575174	12.383647	20.723937	4.98903	9.353702	24.38564	17.536131	17.656703	11.315169	4.489604
ENSG00000007952	NOX1	0.031271	0	0	0.206839	0.289646	0	0.028795	0	0	0	0	0	0	0	0.073488	0.055107	0	0	0	0	0	0.089721	0	0	0	0.085225	0	0	0	0	0.243107	0.034265	0	0	0	0	0.068789	0.194546	0.133464	0.146364	0	0	0	0.148406	0.043672	0.029716	0	0
ENSG00000008018	PSMB1	115.974753	155.484077	108.657058	131.161167	100.795945	132.944888	114.891118	166.333406	184.045692	56.046322	85.938895	99.007766	82.578429	95.16208	92.047718	95.365928	81.952826	97.791961	112.871562	113.237507	112.10965	163.706209	109.374162	28.35928	48.782793	110.157584	142.995261	84.491718	77.48933	88.537651	107.429388	119.783114	101.037507	110.211267	91.645072	107.710667	107.356946	152.957573	55.930103	101.403012	114.807637	54.067957	80.689354	90.109923	121.869702	64.898095	127.248202	151.24124
ENSG00000008056	SYN1	17.291427	13.163998	4.624326	0.758414	13.764934	9.305087	16.908378	0.741206	1.801382	16.307632	1.16095	11.093165	42.776953	15.039648	22.891818	25.397961	37.396422	19.528926	19.734307	14.150693	17.267725	19.010064	3.323503	0.462351	60.109673	25.005264	0.395205	57.123435	8.144256	27.455859	10.147371	18.230018	22.60949	22.195721	18.428298	28.758991	40.490483	0.102927	12.441519	0.826845	39.720337	2.769774	2.833594	8.287907	23.24211	46.924917	9.892128	3.639271
ENSG00000008083	JARID2	4.528424	7.916129	8.786823	28.708436	9.718168	6.056836	12.865014	32.298491	12.813448	13.693269	2.423685	15.862832	6.36123	15.060962	13.921881	18.419303	5.77913	10.435094	10.587785	6.875092	12.15687	12.164656	24.847014	1.907929	28.18285	12.447805	13.633989	9.913973	8.398697	18.015111	11.114304	10.277889	10.004552	7.187918	5.971181	7.754514	9.260628	6.153576	19.736353	10.232256	13.567581	4.256158	15.571457	5.892149	8.404471	13.522752	12.607332	9.576416
ENSG00000008086	CDKL5	12.681137	16.515293	25.194532	38.406208	2.43856	15.829261	10.897668	29.111405	14.406097	26.467569	4.362216	17.886894	28.00747	33.452208	19.832278	12.275039	7.161008	23.736927	15.246245	20.512732	22.814598	10.352759	19.685647	12.642112	27.063216	8.348899	16.184435	14.233211	24.641434	4.577429	2.350005	4.027205	22.145434	13.264538	14.504155	9.387391	30.176497	35.328503	17.880882	33.082175	32.262305	13.421563	44.256148	29.108893	18.149196	37.702557	41.806172	17.17205
ENSG00000008118	CAMK1G	0	0.5595	1.06388	1.786713	0.188736	0.073553	0.617039	0.53684	5.081146	0.233723	0.071871	0.678345	0.23907	0.881242	0.097473	0	0	0.368065	0.208836	0.16918	0.58656	0	0.59595	0	0.019856	0.215729	0.776177	0.46196	1.398703	0	0.104811	0	0	0	0.241956	0.443508	1.354618	0.362107	0.114663	0.709623	0.335198	0.01294	0.307482	0.146086	0.191722	0.117599	2.007179	0.100321
ENSG00000008128	CDK11A	91.575549	60.703695	74.271169	42.780709	107.071067	63.451613	11.389813	110.797677	29.265294	83.726603	23.583875	178.299999	83.712491	98.209579	162.995544	124.160415	33.019875	98.474518	103.828195	55.646917	76.874812	89.179144	32.149017	8.814705	72.32804	59.499912	89.136411	95.725544	77.258863	88.295003	231.786651	211.75553	92.177082	153.099122	146.421526	72.297758	106.390456	127.148801	27.441686	96.285046	79.012057	64.082039	138.441759	74.169831	47.362974	99.239262	118.896684	106.110064
ENSG00000008130	NADK	34.441464	31.667053	33.400603	50.323765	60.904671	66.66356	34.487717	47.057558	23.335413	51.717278	49.797718	69.442542	39.648457	52.888102	59.325373	53.018164	55.892494	43.048038	61.753779	40.08493	37.274632	44.899445	30.430868	10.866479	27.687644	41.066792	25.456569	50.543746	49.240371	52.566304	120.846985	106.29698	44.990013	67.073821	55.873604	60.514511	56.894309	101.321067	45.705761	57.018839	34.395964	60.64926	67.600527	47.566411	30.229186	56.336103	52.25895	51.458731
ENSG00000008196	TFAP2B	0.600268	0.00962	1.797585	0.213871	2.196962	0.250108	0	31.098868	2.32565	0.10031	0	0.215833	2.866281	3.887765	0.967939	1.366925	0.098813	0.831387	0.569768	8.328646	45.512229	0.100134	0	0.007445	0	0.991381	0.399552	14.860739	0.010888	1.282389	0	0.010536	10.688696	1.448929	7.818261	42.588793	2.844019	0.678793	19.982748	0.937463	0.167836	0.007794	3.293817	0.653247	1.039709	0	8.594216	0.411823
ENSG00000008197	TFAP2D	0.52711	0.090336	0.659395	0	0.087392	0.097853	0	0	0	0.096246	0	0	0.447897	0	0.161267	0.92086	0	0	0.596815	0	0.728269	0	0	0	0	0.069007	2.147535	43.507956	0.075059	0	0	0.099023	0	0.087061	0.201505	1.015656	0.478541	5.273815	5.899385	0.027332	0	0	0	0.869749	0	0.022526	1.660719	0.02485
ENSG00000008226	DLEC1	6.481473	5.931963	0.814059	8.957066	0.573624	1.052008	1.539104	0.218505	4.545117	0.27199	0.273077	26.779803	3.097616	16.722824	5.141124	0.734045	0.066442	0.974083	1.67729	5.27985	0.85531	0.093354	12.213639	0.655765	2.152636	0.358341	1.437946	0.986915	2.185169	0.050832	0.387671	0.387993	0.359673	0.125519	15.968028	0.132181	1.338092	1.742739	1.276715	2.489622	1.04686	0.776888	0.570258	3.164305	0.205379	0.275876	0.479947	2.276251
ENSG00000008256	CYTH3	10.672179	11.246406	24.753297	13.512395	3.097737	18.413736	18.851754	19.742311	4.506619	20.612206	1.029777	24.580309	21.731825	25.249025	14.047016	14.498963	10.193651	17.417119	22.231144	23.859621	16.123005	11.765379	9.559007	19.270383	13.043843	18.465551	13.096715	9.007623	27.098917	10.290273	4.276215	4.512791	9.692586	6.491277	6.438301	9.392127	15.503616	46.543988	12.149178	24.332516	13.244517	10.197369	25.868867	61.335909	17.669963	24.763378	30.039226	20.335835
ENSG00000008277	ADAM22	86.24941	55.334334	15.422901	24.959267	61.79198	27.677358	47.219345	26.141881	26.051151	29.804559	3.333205	52.61067	145.571435	52.204243	78.275608	49.694859	70.221887	52.245365	71.488731	122.282474	41.790303	24.172612	12.210938	14.261648	81.146132	63.035243	24.113517	110.987202	55.752238	38.661689	44.275277	60.025451	78.514539	112.081469	70.398974	65.959964	60.409097	15.81241	34.361651	5.112027	25.797049	33.070681	43.480304	18.772278	96.320739	63.31454	50.560333	42.257249
ENSG00000008282	SYPL1	43.213551	34.414215	61.916797	47.091456	49.691623	38.610448	50.921303	39.821585	31.539811	34.470645	29.217475	53.40751	23.747565	45.661551	30.144779	53.38971	31.294947	29.84661	27.769772	45.546198	51.036034	51.953489	82.401497	18.94908	47.075635	55.18406	34.62713	37.888592	57.40085	13.300268	55.172031	35.657336	34.509983	33.740203	34.675307	28.872999	36.716735	41.695567	24.306792	59.699176	61.498715	39.009855	63.378823	47.43378	48.268262	48.659524	49.627406	43.067392
ENSG00000008283	CYB561	9.706727	16.380186	24.475172	35.356668	30.991243	38.348341	54.873912	26.01144	6.969455	16.225378	6.616198	42.45194	27.179361	20.055766	25.324807	38.844987	27.245323	35.564249	46.096334	43.188208	22.505876	36.445902	26.70802	4.526928	85.160752	26.78662	4.538549	23.16398	49.942422	32.33053	49.342449	26.522945	18.368041	26.980281	31.75554	21.110892	37.567412	82.420975	19.880868	38.072453	57.685346	18.359906	43.62583	61.258285	17.484535	37.93056	20.386508	22.14571
ENSG00000008294	SPAG9	220.222943	211.972965	128.219967	101.6247	110.603253	96.472101	118.227609	273.598599	182.045338	147.611715	49.746667	181.563824	132.059799	194.417502	156.246739	194.708176	60.767176	139.561622	154.546092	157.331361	134.505212	96.554053	78.712777	59.083789	119.385608	134.380322	74.334877	242.027613	117.494996	110.751166	260.067522	166.062089	115.884028	325.229403	279.230269	166.270194	217.863104	154.175428	98.563501	135.386514	178.68115	101.87446	113.886616	132.866077	284.958677	163.133297	188.629135	135.270748
ENSG00000008300	CELSR3	41.680526	19.547377	5.708086	1.260834	17.980074	6.15507	16.220075	3.148495	2.533967	31.424982	1.043655	22.677575	28.079191	32.111635	69.60658	32.624373	22.09857	18.399587	46.165918	48.523689	19.276566	11.082137	1.370978	0.121806	20.828412	20.423889	13.984789	56.505058	13.670375	12.616615	22.860397	23.33026	37.753054	38.032771	23.313217	29.230175	24.546033	11.395178	20.617077	1.032432	14.333227	5.506237	9.008748	19.411732	52.964415	24.640052	25.649773	12.819413
ENSG00000008311	AASS	68.074786	25.943461	62.634066	36.431509	4.911913	26.282857	13.016161	113.198399	34.62434	27.257786	335.339033	19.890565	24.880566	18.531495	6.482363	9.365356	5.459262	11.371391	23.253102	94.402526	27.4711	49.918811	3.78181	18.635472	19.095483	15.995879	96.536349	18.618666	53.222769	4.027354	28.667749	42.058855	69.73141	65.049936	40.449827	36.560678	32.54866	32.791727	19.673357	289.86826	79.759767	19.682814	12.691738	46.485292	11.228525	31.603442	36.574681	34.81089
ENSG00000008323	PLEKHG6	0.212523	5.292082	4.872333	2.644364	2.419365	3.07016	2.842188	14.823078	7.684831	3.659127	0.541784	6.245176	3.03397	1.696941	4.239711	5.960477	1.530011	1.91669	3.885917	1.620367	1.400941	1.088061	18.497975	0	5.218094	2.327537	0.048009	0.498224	1.782835	6.649148	1.907452	1.672632	0.364087	6.05197	1.622753	0.541937	5.852216	2.291379	1.973066	4.072812	1.244146	1.171519	8.862461	2.518482	3.94434	0.144293	0.528755	2.672225
ENSG00000008324	SS18L2	10.442346	8.764677	10.448589	17.311966	12.914635	7.869352	10.635083	8.281292	11.825316	11.096269	3.698864	9.052783	6.886385	12.417549	20.475869	8.237741	6.477409	10.42069	25.969225	20.270087	11.290111	8.228073	24.991502	3.035528	16.775226	15.392248	9.620748	19.551037	9.118562	9.143704	9.084812	6.774842	16.329253	10.511095	7.199676	12.104604	16.637304	7.546535	17.84356	5.786129	29.152806	5.233126	8.198341	10.486789	15.913875	6.645642	8.408509	5.938705
ENSG00000008382	MPND	9.273463	7.895623	13.28044	9.100828	16.139326	8.004265	7.299343	8.32235	8.983419	14.127974	10.729332	17.968766	17.516851	11.26558	17.711653	16.923258	17.33899	15.936455	18.517745	23.485679	19.39321	6.764913	6.12125	1.406206	11.149504	8.829869	7.886002	17.181312	9.081438	26.505513	20.043567	9.86674	25.190964	23.296276	11.091459	23.944497	21.751454	14.554165	9.975181	10.302774	15.109347	5.615412	18.898824	7.600784	19.358686	16.466083	20.116117	11.690377
ENSG00000008394	MGST1	1.687512	293.942002	66.507642	34.555046	27.09809	96.677746	21.211067	13.66162	37.113061	78.378629	608.063104	16.951207	7.491556	13.858448	82.434396	21.958478	6.259844	17.959945	26.795164	281.906902	81.461746	39.146588	12.821172	5.048909	3.196751	8.450239	168.212248	21.542894	33.895016	146.593265	8.457218	8.012274	36.598027	118.352831	66.680134	5.025862	47.648675	141.892793	2.385634	60.284019	2.877645	14.198199	14.007592	12.99763	499.073781	391.372236	20.750601	23.71012
ENSG00000008405	CRY1	77.440697	94.597125	28.9114	26.967776	52.743243	30.074633	38.024325	24.948574	26.900981	51.332744	8.172495	53.829257	53.337777	70.836889	67.515364	55.548741	32.096059	59.150237	66.469745	38.334702	29.444502	44.310766	27.397774	6.67544	24.885187	46.27965	28.551294	31.199638	24.611554	30.081943	33.631776	34.074039	38.143993	67.728351	47.851192	27.846126	52.161371	29.463951	18.009209	10.884045	19.547501	26.687682	31.400906	40.954188	51.122518	36.552746	49.443525	21.963395
ENSG00000008438	PGLYRP1	0	0	0	0.083533	0	0	0	0	1.091305	0	0.362384	0.088464	0.296252	0.44452	0	0	0.437597	0	0	0	0.082199	0.820992	0	1.450756	0	0.094016	0	0	0.137582	1.173594	0.082596	0.075162	0.808541	0	0.320958	0	0.422514	0	0	0	0	2.134728	0.075595	0.431091	0	0.079357	0	0.080428
ENSG00000008441	NFIX	24.08139	38.268677	57.597385	57.829445	78.273896	15.970276	43.56983	76.577101	44.240539	87.492744	39.798106	72.189339	26.80579	59.933776	8.301629	112.194235	39.822797	73.734115	12.147229	71.259331	90.837424	16.515688	5.31582	25.436921	20.952283	22.140209	23.069724	170.295858	60.146794	115.666761	49.901526	35.669788	33.305779	93.826838	106.150078	107.486422	93.53231	88.387796	26.9313	77.434814	12.228807	17.010651	67.063471	142.003187	95.006422	38.233243	84.571981	12.949167
ENSG00000008513	ST3GAL1	1.534573	1.647403	5.104359	2.686332	2.182792	5.193374	3.878314	5.911403	0.769168	4.269305	15.587928	5.425485	7.621268	2.4511	1.63975	0.763901	4.113239	4.618791	1.165172	2.0968	2.147746	0.782185	2.827111	0.688985	1.658392	1.849569	0.594106	1.227843	4.268596	1.646608	1.119931	0.546557	0.297661	6.901603	5.985146	0.332111	2.415118	10.766534	1.167142	5.141404	6.260402	1.426309	14.71438	4.157452	3.666726	5.380559	0.658355	0.829022
ENSG00000008516	MMP25	0	0.370874	0.560052	1.203222	0.365375	1.240391	2.149835	0	1.892568	0.479573	0.152124	6.070387	1.541216	2.761045	0.372262	0.080872	2.324811	0.755962	0.273181	0.070968	0.6293	5.194033	0.018909	0.918375	0.022717	0.086957	0.185879	1.988323	2.077502	21.938929	0.349447	0.446864	3.005678	0	2.00183	1.075124	1.187188	0.071469	4.006357	2.18969	0.557694	12.258024	0.408548	0.678285	0.365816	0.275498	0.236811	0.109023
ENSG00000008517	IL32	4.945876	44.31983	141.282824	134.502925	27.025102	93.94452	71.143118	35.935338	4.436797	34.763193	102.595203	26.711578	21.888692	34.901496	13.278477	5.771183	4.621368	34.04266	8.039634	10.705059	52.229443	5.362755	28.653851	16.979202	10.267306	22.142703	20.090465	8.974672	73.218116	16.553287	13.851095	4.148265	7.349075	2.800446	5.874065	4.330062	106.223002	154.880535	10.423446	127.882806	20.514351	46.773978	27.726088	27.395109	15.437018	27.181799	16.943233	11.757584
ENSG00000008710	PKD1	835.925086	396.305643	359.03359	431.719786	738.009071	510.918954	652.061802	465.742012	148.396431	687.16576	149.534499	789.146779	1337.944441	701.479798	1105.53005	1227.523901	813.627846	1219.288154	670.416317	1422.624342	646.527944	196.498225	289.155841	184.236796	1113.186084	566.856411	336.898854	1270.120661	521.559035	820.358125	1690.252993	1249.342303	393.963952	703.669184	634.956742	463.046619	905.969285	784.353984	832.122013	308.271312	656.610173	372.474129	472.933587	734.745818	1293.933511	1022.15899	649.228941	649.29359
ENSG00000008735	MAPK8IP2	9.871788	2.792107	1.562352	0.193734	9.806978	5.07002	6.768106	1.437204	0.763118	6.210213	0.575431	3.851502	10.389115	2.577659	5.176913	13.831127	7.766643	4.980773	5.730458	10.780269	4.211338	2.78234	0.381982	0.079831	14.502326	4.861533	1.525739	8.537538	5.256778	6.419495	6.161661	6.765665	7.529422	9.562668	9.10604	14.237203	6.327687	4.317692	2.467251	0.411281	17.54861	2.267454	0.805537	5.662579	6.163549	14.18636	8.743003	1.695674
ENSG00000008838	MED24	100.104128	66.974105	79.655421	71.942748	89.575775	55.196181	82.868566	49.019483	109.279507	119.578851	26.74271	122.493797	87.406361	95.068294	117.562212	102.446351	108.549666	75.700759	138.413594	114.312098	69.128118	95.646472	55.42719	11.932181	103.790821	91.661015	79.974727	88.637834	76.358602	71.152169	102.977082	85.10724	101.106465	203.981494	131.174605	128.603453	140.42714	81.660584	99.619656	75.326426	109.212235	38.352223	108.906794	119.479372	97.925899	128.015867	105.198646	146.415158
ENSG00000008853	RHOBTB2	17.946803	17.801844	19.297371	23.131896	12.182625	22.691745	16.485758	16.935739	6.774478	21.074662	2.850267	18.371357	27.987512	19.90849	31.233256	30.621425	37.345889	17.799208	30.451019	29.480779	20.155866	9.941402	19.961599	6.641525	21.054256	23.493821	5.929159	25.622056	42.437181	6.823431	22.593839	19.033914	13.822776	39.47227	21.590627	14.101424	15.0337	18.857513	12.262465	41.905486	24.44437	14.415143	10.197035	13.460532	40.726227	30.018455	9.605592	12.372353
ENSG00000008869	HEATR5B	52.412796	37.981481	41.082816	48.583708	49.026629	38.661226	56.226289	60.16075	50.513614	46.56896	21.409478	85.320746	61.221247	71.086251	66.896743	58.693864	54.398558	43.471276	69.107614	48.777725	33.484099	34.332337	48.236775	32.814967	108.902237	46.834983	33.602368	56.485825	43.754845	27.12591	66.526983	58.016673	43.122084	53.26642	48.098821	52.942434	47.047962	58.870028	40.323121	63.50922	63.349745	43.966495	66.446966	55.626722	39.754313	60.013175	41.06497	47.066168
ENSG00000008952	SEC62	229.260352	284.158024	233.80397	199.239179	164.971583	189.561669	161.368104	194.779156	267.932758	263.106526	169.306847	159.121934	270.715339	283.866938	224.616903	255.430445	159.063243	324.851502	121.876341	177.528327	350.676449	194.726162	179.540575	81.87289	489.217568	184.364695	171.541865	196.545599	113.143075	193.52097	125.434283	194.767248	183.101416	175.181238	171.213712	198.384691	272.476495	554.150285	134.721174	346.473723	341.501765	230.124783	114.748395	194.956914	214.871114	278.172634	279.751482	93.278839
ENSG00000008988	RPS20	1964.708088	1600.921611	1224.990146	2618.912852	2101.259888	1508.293596	914.443548	1787.16408	917.563986	642.878045	447.439009	1341.134473	1373.238044	1229.804701	1091.59438	1397.707493	1232.795609	2002.634579	891.416154	1101.158596	1866.062486	1732.362268	1258.413516	293.466268	2058.584469	2926.362039	1206.603113	1260.513319	688.808755	771.701391	1481.435648	1672.264225	1377.590344	2021.186544	1501.673273	698.624129	1702.197797	676.498157	594.09341	1420.479111	1543.975846	536.103389	522.775099	621.520996	1052.137653	1128.630369	1382.10523	1559.279151
ENSG00000009307	CSDE1	387.065374	250.365604	235.859013	232.673256	363.365414	220.344249	195.298031	355.675714	239.816132	193.467038	111.806197	268.153489	268.832068	350.017645	245.102316	346.374697	185.008513	281.768897	370.820318	314.23849	258.190289	292.563216	709.999016	88.590099	346.392267	180.240654	378.645336	286.609335	178.894085	174.558619	191.39987	249.642271	290.644595	219.241582	220.679692	310.834426	378.868121	173.053045	106.618018	175.155814	163.924845	130.619501	211.934455	232.965086	242.765838	299.465778	370.141757	351.612785
ENSG00000009335	UBE3C	63.457081	86.998481	85.184882	69.762887	111.135975	72.590752	68.889856	116.239933	45.391033	128.841221	29.036567	77.141118	109.125464	84.254105	69.513936	92.38492	83.284305	61.737738	55.383663	88.833396	69.673693	59.320471	223.597701	19.633234	89.809499	79.047124	85.591063	75.247239	50.459727	28.873668	81.707383	82.415438	59.855971	104.433879	76.107436	86.286676	85.989825	49.380587	51.423262	80.539325	120.222116	68.477089	63.795689	121.4957	107.906393	78.703292	93.890895	73.840542
ENSG00000009413	REV3L	423.694781	350.491532	124.650584	103.005118	234.233959	107.090645	114.07006	387.448108	124.606706	262.619682	29.776925	210.348085	443.644147	276.728417	426.277038	392.146021	230.429544	219.912848	234.555222	203.793138	254.418667	117.02336	61.170643	26.70196	140.552809	241.803406	52.717654	185.394407	109.659232	172.921608	150.671104	152.735447	128.295427	571.308607	232.463309	223.415202	117.307272	155.46105	101.362149	56.863201	136.346131	172.034919	167.031838	191.940092	279.726798	396.04007	387.122477	121.471607
ENSG00000009694	TENM1	0.339913	1.334142	1.26294	3.878788	0.082578	1.159272	0.461603	0.720513	1.009326	0.611774	12.393512	1.379663	0.569716	0.310735	0.253191	0.185885	0.159252	0.169074	0.128951	0.414999	0.642649	48.829175	0.09708	0.235109	0.405088	0.55624	13.695819	67.377546	2.151352	0.71345	0.917105	0.070788	0.199295	0.111272	0.73391	0.815553	15.992831	0.14076	0.320058	3.097813	10.94613	4.039377	0.115787	13.344468	52.94049	0.657668	0.604423	0.413048
ENSG00000009709	PAX7	0.029224	0	0.029371	0.056933	0	0	0	0.39341	0	0	0	0	0.02991	0	0	0	0	0	0	0	0.414119	0	0	0	0	0	0	0.025943	0	0	0.694867	0.16614	0	0.024173	0	0	0	0	0	6.824938	0	0	0.051055	0	0	0	0.01359	0
ENSG00000009724	MASP2	1.788791	0.235264	0.378771	0	0.790958	0.137945	0.638269	0	0.363642	0.447826	106.62283	5.126984	3.686437	0.274268	0.856074	1.732696	3.293466	2.247918	0.951547	0.126266	12.951207	0.097701	0.826169	0	0.13903	0.148167	0.480154	0.207817	0.108785	0.117315	1.382028	1.508933	0.533325	0.467656	0.657661	0.653031	4.534704	0.464908	0.248142	0.023652	0.249822	0.560477	0.209979	0.293079	0.100199	16.348009	0.369685	0.147521
ENSG00000009765	IYD	0	0.020763	1.190894	0.310065	0	0.289708	0	0	0	0	16.479865	0.009355	0.146748	0.060623	0	0	0	0	0	0	2.752886	0	0	0	0	0	0	0	1.132143	0	0	0.102678	0	0	0.160116	0	0	0.643638	0	0.134009	0	0	0	0	0.408855	3.567609	0.084788	0
ENSG00000009780	FAM76A	27.85858	10.423438	9.865451	11.231822	20.004172	7.128982	23.896558	17.479264	13.272144	13.431652	6.577591	15.881873	18.847709	15.224647	20.291827	19.497596	16.571177	18.009268	17.038851	23.547827	11.894876	12.95217	10.22245	5.511494	22.91623	9.689824	10.167715	13.406405	12.16866	13.652111	30.39532	30.896784	10.182941	14.460101	13.125709	15.720231	22.871402	19.797012	9.748072	9.816977	21.001461	5.816399	28.323583	11.535148	14.0843	14.559551	16.088547	16.690605
ENSG00000009790	TRAF3IP3	1.477326	3.142315	3.937526	10.572932	2.865696	10.741235	19.097055	2.337274	3.052979	4.244591	1.564968	3.219641	1.27614	3.010156	0.999244	0.684125	1.792815	2.231807	0.4625	0.62168	2.105707	0.472938	0.253679	3.136355	1.649612	2.187224	1.683222	2.999297	5.851433	5.906038	3.13191	0.53055	1.273232	0.078149	1.407342	0.738751	3.403776	2.965626	3.549469	16.906015	0.770513	4.49366	2.018259	4.288872	1.765964	0.613902	1.100065	1.259834
ENSG00000009830	POMT2	271.152885	98.985166	78.707401	59.732382	182.112816	81.277573	85.067151	128.531438	144.646831	209.134849	19.879157	290.304375	168.852013	112.729181	240.645443	189.785587	192.958165	126.191753	231.023443	137.314662	133.085421	144.598273	64.717769	20.956781	87.298565	87.048909	126.400795	63.492911	127.404956	78.149286	229.292454	130.055698	102.702525	147.562663	90.038244	132.868694	98.621894	416.179315	52.841631	45.430883	85.79859	116.11511	301.158188	175.681446	200.127149	321.587207	301.312766	146.721291
ENSG00000009844	VTA1	37.059645	48.249959	33.772599	34.830377	39.70745	27.39551	33.144348	46.129563	46.429209	20.916619	15.199015	25.714382	31.100244	27.581116	35.109651	44.529489	29.616734	29.660464	39.72181	56.941657	38.123721	72.821185	25.81119	9.694947	13.613248	21.539448	32.279082	35.78999	24.128605	63.182552	42.704677	35.438565	38.728528	45.298031	41.773145	53.14042	34.835353	31.770253	14.152647	21.688227	21.934041	11.363691	39.286153	24.739579	43.038647	26.384329	50.306761	37.451127
ENSG00000009950	MLXIPL	61.306036	6.712808	36.219012	3.978968	17.54083	1.459514	21.214464	21.418756	12.504193	4.375542	345.228293	15.049334	5.266275	12.361904	5.487098	51.679912	71.560575	56.11371	2.275253	3.936934	33.137979	1.30372	91.902484	1.098994	15.393113	9.237947	13.014337	0.527661	15.456277	2.41789	48.866619	13.154791	2.528194	9.850773	9.341169	3.80045	10.796226	48.538447	122.099606	4.738123	7.089982	5.598386	8.471003	37.974368	3.305351	108.974676	8.327683	24.511207
ENSG00000009954	BAZ1B	90.127055	133.463825	72.775662	32.171263	64.879955	51.08546	56.205261	165.407262	83.109817	114.572278	17.926599	87.484949	88.020186	106.454057	71.729397	101.039543	93.28917	62.573754	41.328572	142.677159	51.653545	71.149217	64.57894	9.805838	57.260799	84.665799	99.540125	82.402765	42.339145	17.947872	80.269808	86.261892	74.299376	106.38	86.98073	116.272002	78.794704	37.666055	43.778099	40.966703	44.433013	35.425535	59.146813	49.068471	91.85266	77.716102	104.335509	75.473176
ENSG00000010017	RANBP9	111.647866	137.195981	96.226472	73.517928	67.273754	37.479553	73.427699	126.936072	61.77338	109.727968	22.746713	63.155217	42.850286	93.59647	160.345684	118.856072	58.69374	56.872563	70.371758	72.898326	121.143038	85.986176	29.894532	28.21946	32.751879	98.541481	51.651871	77.793011	38.840045	43.351036	76.210812	80.38958	70.893798	123.464534	82.894382	72.630763	68.366445	46.434543	44.073522	46.231123	45.519852	36.154337	70.470425	50.382248	99.914126	62.646485	77.928265	60.951347
ENSG00000010030	ETV7	1.078181	2.926975	5.826783	2.936416	1.590407	2.58505	4.45645	9.46245	1.408694	1.452465	0.493688	1.106101	1.002775	0.816651	1.526257	2.087842	1.156583	1.669973	0.59176	0.288182	1.974746	1.002727	0.154188	0.174491	3.074967	4.818292	0.543283	0.830399	2.854984	0.509516	1.943693	1.608702	0.409248	0.934101	1.123302	0.279072	4.948661	3.428774	1.147192	7.690396	1.986211	3.571617	10.57572	1.850936	3.538905	0.398101	0.642264	2.087127
ENSG00000010072	SPRTN	18.150952	11.190417	8.187839	8.151819	7.378466	11.129777	10.191416	7.065235	8.660117	24.784537	5.385457	21.713292	23.46777	15.692024	21.123908	21.436698	18.03782	15.183988	17.661622	19.593412	15.16218	14.500022	17.185604	5.181318	8.219029	7.775421	17.84943	10.283777	10.074266	14.012048	6.869609	7.416882	9.7884	8.018629	12.214623	12.412734	18.733243	20.760774	5.996654	16.030605	4.092621	11.945508	15.643346	12.58382	8.500596	17.96909	11.169338	9.047015
ENSG00000010165	METTL13	18.177637	20.461085	20.522642	33.601834	25.823467	14.075141	19.041209	17.24669	46.782797	40.394056	8.261155	35.112424	30.696542	21.775364	27.958766	41.731219	27.74436	26.096157	25.640635	33.649534	17.217297	29.254395	19.683551	4.392769	21.309131	18.027874	31.341278	19.187101	12.637646	34.656619	23.14026	16.187426	20.843837	21.975787	24.546369	21.925515	26.337742	45.090261	13.700359	17.715406	23.210021	11.661454	26.154838	33.625241	15.485598	17.717652	23.881389	19.119656
ENSG00000010219	DYRK4	6.305699	31.827672	15.127872	12.30034	4.318793	19.460425	14.949789	27.90959	11.484673	10.110427	3.023882	9.95424	21.077161	18.524408	23.308904	14.803608	4.231047	15.168734	17.899183	7.47059	17.68402	27.817832	4.180866	7.784011	7.225902	15.2706	12.860252	2.726374	9.674253	10.696424	4.907318	2.815979	11.241013	8.32186	5.132375	4.533275	17.552568	21.356906	7.155218	16.361697	9.186703	28.285203	16.74086	18.515231	18.918715	11.569601	10.676144	40.290667
ENSG00000010244	ZNF207	346.247879	302.914577	259.103316	280.940892	294.286329	194.787376	283.92809	166.115312	263.775159	302.171574	65.021319	267.017152	237.763989	257.410554	368.415634	364.307415	227.168908	303.190314	437.175739	221.911742	256.895905	173.301577	201.353571	87.005235	238.431806	214.772419	267.017218	225.757968	196.463496	300.148444	314.770567	275.911738	189.548484	463.096594	356.577832	302.276127	278.554288	279.638873	258.969721	280.051497	202.061362	109.682509	330.984813	243.067056	289.3157	308.302002	397.6989	393.618537
ENSG00000010256	UQCRC1	32.611376	26.683421	33.61106	29.97427	22.615526	33.171894	28.336967	34.834383	19.628878	34.10451	67.505433	42.884607	30.03673	53.090988	65.861309	30.795054	28.11473	41.159273	111.676643	61.849071	43.186848	45.762008	81.264713	12.640641	70.269825	53.417793	41.882922	87.049151	31.989852	21.71587	44.807476	33.916689	53.411354	34.71805	32.108605	31.162278	49.912002	38.934759	41.13315	55.975652	31.598949	17.963855	43.336913	54.149532	61.500674	40.587312	30.321199	35.424059
ENSG00000010270	STARD3NL	40.514717	71.341404	52.006396	45.532462	43.697506	50.928327	29.884352	50.774175	36.561948	49.131969	14.002235	39.500041	47.073408	50.327572	39.187279	40.467591	35.222222	25.826334	84.015887	63.334694	22.174009	23.083645	58.592335	17.427132	48.511216	57.132157	92.292219	51.365264	28.442322	33.106342	29.176839	24.025779	16.1922	40.528145	29.086229	52.473481	48.342999	58.223281	14.993888	35.36919	109.625916	42.544362	67.431064	91.489553	45.447801	88.776873	41.215845	40.613373
ENSG00000010278	CD9	14.304539	43.523869	120.294279	131.868343	52.94594	100.398602	29.693884	121.507884	119.857999	32.588716	20.382182	103.569632	30.50482	77.99143	24.449898	66.034488	18.418036	33.732445	58.745945	18.909294	63.677368	44.564351	50.26352	76.782548	28.259095	38.628835	108.162354	9.423074	76.943618	20.779117	24.542956	16.159032	1.751314	9.935095	27.617414	1.731442	34.531422	85.520406	64.362334	220.627214	221.910694	29.59042	376.465895	147.115897	15.524215	90.117816	37.842858	49.478379
ENSG00000010282	HHATL	0.494988	0.171465	0	0	0.559444	0.170167	0.71594	0	0.685321	0.259643	0.127565	3.876011	0.340139	0.702372	0.411072	4.586032	0.197915	1.163864	0.602854	0	0.620976	0.118864	0.238298	0	8.713196	0.334879	0.096152	0.367951	2.056556	0	0.149045	0.166972	0.227838	1.764354	0.626928	0.371172	5.272845	0	0	0.059147	0	0.547387	0.140626	1.174464	0	0.170047	0.335972	0.321879
ENSG00000010292	NCAPD2	47.57203	62.906977	34.081614	44.233277	94.031151	45.619999	52.914958	68.470279	56.391288	34.834273	10.685787	83.939996	107.825757	59.784852	106.095801	97.200463	54.705918	60.229946	95.313069	66.981645	74.202798	37.58709	95.53068	7.689702	27.010137	31.127434	173.280685	60.265527	44.209657	51.600207	78.832652	88.607328	75.296882	110.844693	84.717324	112.106727	83.466234	39.529249	41.207424	29.656898	15.715429	27.134449	70.81781	44.964305	79.017124	40.603692	82.956557	60.903328
ENSG00000010295	IFFO1	6.362826	4.268046	11.438784	7.878486	2.170045	9.617645	7.442822	5.959865	2.866244	5.708146	4.843304	6.468669	5.472152	11.188334	19.616676	15.035233	0.95783	5.395411	3.148965	2.168475	5.511477	0.808685	2.650047	6.230607	15.995905	2.012505	2.325496	1.12435	10.865003	1.943444	2.502465	0.938215	0.576095	0.747852	1.303741	0.830126	11.606364	24.279126	2.321076	15.897742	8.417673	10.825893	5.383207	15.778283	2.430559	25.395049	7.080516	6.857543
ENSG00000010310	GIPR	19.776661	8.873495	4.846561	11.32361	1.011525	19.100126	80.106846	2.663295	7.610222	18.776404	2.267962	9.167095	1.233616	7.406003	10.527351	0.591417	1.613981	31.693932	3.67159	4.287926	3.871606	0.131122	12.984062	0.701538	306.26021	37.002765	10.633679	45.95849	25.518974	9.65668	17.373415	17.105083	1.205596	5.659834	9.88355	0.029907	13.935084	12.296758	0.9147	9.905919	49.572084	4.662273	4.387577	43.044421	17.412444	57.461721	1.053086	8.829279
ENSG00000010318	PHF7	22.768621	7.010202	5.684152	2.892934	6.048206	6.335652	6.381399	4.317709	5.002768	4.553994	2.983809	3.951352	3.325517	10.547777	8.298784	4.320129	8.083941	4.953008	4.269486	11.699924	3.148609	5.445181	3.530534	2.213007	12.153581	18.862902	1.8308	6.373878	2.739132	6.621723	10.705297	9.741781	3.021431	10.918397	6.046786	5.058935	2.814144	3.993835	8.109943	5.783901	3.51836	3.808569	7.462118	2.551489	11.405712	5.830883	3.098305	2.637422
ENSG00000010319	SEMA3G	0.118694	0.162539	0.455383	2.613883	0.190068	0.978621	1.124537	0.102178	1.159179	0.777043	0.051662	0.605426	0.861944	2.107689	0.581888	0.751767	0.617245	1.251691	1.127418	0.423081	0.416594	0.477299	1.586185	0.2891	0.354255	0.348372	0.390925	0.3281	0.901778	0.089771	0.450535	0.318292	0.055381	0.150332	0.10299	0.048209	0.482015	4.272751	1.229271	3.507658	3.995916	0.390169	0.947911	2.837029	0.445209	0.394305	0.84728	0.508142
ENSG00000010322	NISCH	60.086466	42.55794	45.021271	56.411356	43.695768	38.138925	39.579533	48.137281	34.827764	77.68281	20.433256	74.198918	57.397036	85.300832	62.215211	65.64969	34.925916	48.296518	122.091261	91.477042	53.777108	43.294183	102.987775	20.613384	135.52166	47.30091	101.710803	70.573796	52.893804	47.597393	41.414339	36.364233	71.384885	61.092178	49.640706	56.428779	60.997829	74.347388	102.032119	78.724952	59.22709	41.936599	84.080555	109.734715	101.23198	42.534074	56.479713	36.545682
ENSG00000010327	STAB1	8.99384	26.320126	59.020161	62.161436	13.841262	29.703019	20.501959	22.61147	6.254314	42.370995	38.080766	52.740428	39.291002	49.730616	13.760102	8.334323	5.155	37.813336	15.707859	17.47759	30.436825	7.13179	59.501747	67.98395	10.544467	6.833715	10.294871	1.875001	68.252433	11.104782	5.629322	4.01319	1.117337	2.136043	9.41204	4.140972	47.402927	64.240936	13.491481	93.214763	19.969907	81.445399	25.526878	75.576499	17.857962	11.845171	33.52433	14.394191
ENSG00000010361	FUZ	86.284758	26.483329	36.036735	29.041641	76.334413	30.70428	47.027769	38.524818	52.302106	41.260292	14.644822	67.117779	82.4128	42.595232	114.63688	69.677862	118.971339	55.154005	52.012214	62.068096	42.736932	26.395531	20.695964	8.17785	78.315345	58.469704	19.246664	79.975955	42.945937	31.023466	46.311146	62.988063	47.983702	96.255582	63.897043	86.440835	43.039214	19.871948	70.31714	17.488513	49.657862	27.19813	68.38	70.971092	93.104345	61.63461	57.278527	67.408295
ENSG00000010379	SLC6A13	0.380053	0.968701	0.705006	0.769816	0.316238	0.29578	2.112811	1.734483	3.884788	0.467474	5.718149	0.864778	0.089539	0.404576	0.628439	0.389893	0.376118	0.763374	0.35052	0.443023	0.831309	0.641005	3.008685	0.039371	0.971259	0.074465	0.148272	0.201761	0.313999	1.389314	0.504351	0.194533	0.099679	0.686007	0.958308	0.138002	2.215054	0.097105	0.058777	2.295188	28.042504	1.831622	1.484044	1.238724	0.739364	9.749132	0.295429	1.407184
ENSG00000010404	IDS	99.058466	93.475949	126.746701	122.95893	74.205106	165.838498	152.535006	74.053657	44.519477	295.257814	28.842543	94.635629	140.895379	84.990633	73.663114	109.843198	116.494261	118.385543	90.512787	109.518	87.821597	79.895887	54.563007	37.77844	272.175703	145.150656	44.722842	149.523349	92.277954	180.379192	159.872118	85.226164	59.901773	87.572318	77.867153	69.993818	115.970403	158.021488	43.76097	109.112131	233.220344	73.472449	124.03195	149.853442	140.689322	453.256783	94.114078	144.311881
ENSG00000010438	PRSS3	0.536435	3.891399	2.469358	1.044517	3.026065	7.846825	2.245791	0.072444	2.686307	2.31519	3.897104	7.53552	2.396984	3.617918	0.216889	1.850755	6.717034	0.754538	1.089024	1.212028	4.89111	2.9605	0.397294	0	0	1.026277	0.143138	21.050958	2.311683	0	0.206673	0.066527	0.108075	0.731367	3.519634	1.343306	0.422366	1.600664	2.249602	0.860936	0.172904	0	0	0.227698	0	3.066376	5.09409	0.519277
ENSG00000010539	ZNF200	5.080901	5.323074	3.87034	3.951129	3.528652	4.672289	4.095514	6.298267	5.174039	8.919422	2.014861	5.705707	5.020041	5.013808	4.504105	9.165586	6.208592	4.025516	5.112261	10.600737	6.53925	2.949731	8.42982	2.178569	5.259873	4.276383	3.595905	4.48719	3.29806	3.536752	6.069161	5.895648	3.221264	6.465123	4.194172	4.324833	4.912531	8.53734	5.336641	3.969591	4.48985	3.335385	8.249244	5.95167	4.483597	8.706095	12.378513	9.591704
ENSG00000010610	CD4	0.785053	9.98578	11.145871	22.75059	3.749539	13.284669	27.958967	7.090048	1.733646	4.061972	12.198966	5.523525	3.94855	7.060847	1.86094	1.290166	1.210215	8.932646	2.264849	1.779973	11.64806	2.376565	9.926292	4.55641	4.323191	6.167473	7.30055	1.569513	17.997981	4.488732	3.077163	0.651916	0.682442	0.233383	2.084702	0.897686	7.746988	6.261414	1.261213	15.812723	2.954022	7.125183	7.099583	30.540198	3.285384	2.265132	6.914629	2.908163
ENSG00000010626	LRRC23	4.250197	4.206311	4.880477	5.340471	7.855272	4.412354	10.495526	6.201999	2.202254	2.630511	1.202676	12.356361	11.321121	9.426678	9.526581	6.873764	4.435682	11.161228	4.105271	19.255455	3.909273	1.8691	3.930596	0.942041	14.15897	4.007052	12.18346	4.642152	10.754749	7.399297	10.708196	7.328956	2.908476	3.60982	9.184443	5.006956	5.718226	8.592689	5.238405	5.090498	4.995529	3.462149	6.940706	7.093832	2.347242	11.308233	5.310766	4.949962
ENSG00000010671	BTK	2.216468	7.337477	13.468035	15.952138	4.806598	29.123534	24.840755	5.900143	2.458663	8.710583	7.934971	8.603372	2.84999	16.280717	3.056454	1.385721	2.796066	6.603455	1.450275	1.527607	6.847619	3.57739	5.619881	4.42366	2.624131	5.137947	4.611495	4.220108	12.262922	7.342156	4.253977	1.567653	2.465071	0.532076	2.109027	1.577471	7.170799	4.732813	2.196038	22.128567	2.753655	42.53104	8.763765	20.997281	3.575548	2.959325	11.504614	2.743105
ENSG00000010704	HFE	2.702528	4.363063	7.199676	10.352537	0.715028	8.771075	2.406724	2.221505	0.217207	10.647428	11.137143	4.387787	5.319142	4.916019	2.017843	3.917772	0.269302	3.344683	1.191425	0.977469	7.938458	0.77855	2.631928	9.646831	1.615776	1.275483	3.578148	1.440279	4.82295	1.912942	0.997044	0.675925	1.278314	0.63694	1.031353	0.544175	3.434703	26.173186	8.243801	17.170582	3.081007	21.320687	2.224119	19.95029	2.691259	2.328518	3.328521	4.606105
ENSG00000010803	SCMH1	77.260122	55.457381	57.72134	37.041967	92.833689	42.382941	76.322191	56.159491	39.002878	97.919254	14.502315	53.775974	64.596575	70.904663	96.789507	75.259617	78.254298	89.449099	66.791645	77.826112	50.301866	36.106258	64.451618	9.318722	54.177932	47.704474	39.790819	58.223186	40.517062	34.995882	88.188169	118.018798	54.983856	101.862991	95.250234	67.099081	57.136934	79.517344	32.828219	30.986967	74.885989	36.150643	61.740828	50.470468	91.322691	69.729498	66.332087	73.298779
ENSG00000010810	FYN	139.794997	139.700756	92.411932	111.887199	106.871698	72.117038	175.496642	198.885521	59.938426	72.435625	29.31056	242.47531	302.21945	210.689568	191.310054	174.097822	115.799778	135.146762	128.058828	250.692711	134.238145	121.088359	53.555906	37.266945	56.004318	82.241406	79.653006	150.614253	132.974305	133.674931	152.638443	140.211574	166.701143	263.579771	218.809693	271.561301	188.752948	56.503176	81.67049	63.942819	77.923903	63.679	65.268099	230.475228	202.463595	104.781081	185.488252	48.169117
ENSG00000010818	HIVEP2	9.365886	11.971598	15.403897	15.48202	1.559666	10.034717	13.699063	29.746701	5.953451	7.240408	2.355127	12.647561	7.321778	11.918877	8.926832	9.090847	1.178981	4.88176	5.961443	2.004059	3.928512	10.147954	1.110846	4.031828	2.951754	2.445409	8.029172	16.865427	13.313747	1.259637	2.062426	0.626817	4.547889	2.961884	2.186142	2.484402	13.463729	14.398302	3.809259	15.257773	5.64165	9.45177	17.917307	15.25573	8.341042	10.630117	7.250857	9.662311
ENSG00000010932	FMO1	0.138801	0.824031	7.161647	2.115096	0.87595	1.905392	0.052216	0	0	2.007323	0.372606	1.639905	0.341401	0.399264	0.826157	0.022541	0	1.093101	0.121249	0.188961	0.295791	0.042346	2.149699	0	0.079891	1.083593	0.62403	0	2.587278	0	0	0.02816	0	0	0.678202	0	0.083213	0.412976	0.036334	1.190954	0.290894	0	0.472839	0.805918	0.084573	0.362104	0.271154	0.097556
ENSG00000011007	ELOA	14.239264	12.643744	10.22654	12.923418	21.521003	10.816261	14.678995	19.424363	14.549619	10.99053	8.850065	22.164287	14.83805	15.36974	15.226232	15.204074	12.080162	13.19837	12.305289	17.222477	13.597552	17.999199	8.529981	4.95844	12.319062	10.747043	17.663872	12.728902	9.533142	19.794332	30.491675	29.674494	14.289343	27.693608	28.368914	22.996445	18.975937	14.555621	9.233964	16.585852	20.561437	6.994006	12.557806	9.565758	13.905065	13.400365	16.360197	14.621057
ENSG00000011009	LYPLA2	21.418825	20.762169	21.651357	34.41484	42.808103	19.860771	32.916281	31.942832	18.155398	13.351639	15.041053	35.796293	18.440353	22.46586	19.722774	22.052566	23.410658	21.639202	36.092858	27.57495	19.772221	34.370421	32.897915	4.869169	19.640219	19.740297	41.041829	31.253189	25.91595	28.050673	51.064992	46.100618	19.742124	33.498253	35.451315	33.706097	46.924929	41.423928	13.639217	23.679501	37.150175	17.936436	43.746561	24.137126	26.472413	40.44399	27.626702	28.681811
ENSG00000011021	CLCN6	49.540197	13.523774	19.800245	22.50055	56.928483	27.929541	25.206079	20.348722	15.697163	13.002749	8.251423	44.362195	29.156417	23.996977	33.809388	29.266188	39.204034	24.734941	21.444356	36.391717	25.785412	21.856434	15.432214	6.729629	44.157503	19.680878	21.966791	22.536846	19.42076	34.209489	65.888859	64.723826	19.370673	44.942475	38.844022	29.245464	20.332464	23.598281	17.07196	22.12618	48.407757	21.217624	61.959968	32.994393	21.074178	30.227422	28.834982	11.387959
ENSG00000011028	MRC2	2.2755	6.252282	24.532494	25.939029	2.728513	12.001101	3.49843	5.539441	2.60358	9.336391	1.222939	6.182917	8.993788	6.090381	4.174435	1.78297	1.054161	10.828425	5.258981	5.190737	15.599331	2.246104	17.411501	20.144746	3.489474	4.597032	3.307732	3.596165	29.850372	1.924413	1.587662	0.716115	0.561702	1.668772	2.187943	1.195943	11.617105	48.227089	1.926517	27.141146	5.280567	17.995027	9.685152	58.718689	4.338354	2.465367	9.136983	7.693378
ENSG00000011052	NME1-NME2	1.362196	7.12543	0.850908	1.412233	3.51898	2.805818	1.975856	1.346008	1.033277	1.586906	5.120864	1.985339	2.825884	2.285931	1.420792	1.204565	2.622124	4.81218	5.369284	1.085471	4.905212	3.122207	0.499442	1.394825	2.519763	0.233598	8.230018	1.92917	2.151221	3.912377	3.303238	6.399064	2.847486	2.970072	5.580934	7.93108	21.240972	0	1.001928	0	2.055895	17.096952	2.160281	0.975724	1.909027	0.239538	3.368018	4.962039
ENSG00000011083	SLC6A7	0	0.039105	0.230148	0.30991	0	0.049815	0.018368	0.072297	0	0	0.017035	0.046017	0.04732	0.028	0	0.021386	0	0.041187	0.016807	0	0.012121	0.171159	0.041054	0	0	0.081107	0.05307	0.04118	0.018529	0.245938	0.040548	0	0	0	0.039977	0.011172	0.012935	0.080618	3.13723	0.12262	0.042231	0.008928	0.02391	0.225208	0	0.158588	0	0.041233
ENSG00000011105	TSPAN9	9.319915	9.132522	33.094965	26.89014	27.711929	19.503673	32.468467	12.266974	18.754109	8.513996	34.922592	27.723075	26.469343	25.170825	18.410705	22.49466	2.623191	32.448576	42.901476	27.015624	34.585881	3.748034	97.056315	24.577628	8.749445	7.041675	185.488341	23.609528	57.500415	9.312964	19.485267	23.993578	19.567186	17.373258	26.428739	13.057342	25.965224	51.064882	14.88511	32.854767	34.30254	8.135257	26.034029	61.389595	10.827895	28.734211	18.583727	10.796022
ENSG00000011114	BTBD7	0	0	0	0	0	0	0	0	0	0	0	0	0	0	0	0	0	0	0	0	0	0	0	0	0	0	0	0	0	0	0	0	0	0	0	0	0	0	0	0	0	0	0	0	0	0	0	0
ENSG00000011132	APBA3	10.200993	8.379468	6.902039	9.037323	8.814342	5.147	10.311234	10.584303	3.141055	9.693334	3.803837	8.100465	7.674946	10.734622	13.862697	13.578946	15.421447	8.346672	9.45059	12.015935	11.739233	4.63069	6.586233	0.988016	7.940726	9.557476	5.983756	11.078263	9.596603	10.802836	13.420223	7.127002	8.746379	11.680317	10.730504	15.47039	10.622028	15.102938	17.100529	10.387757	11.408179	8.911568	8.407295	8.155632	10.916496	19.450083	8.804232	9.815438
ENSG00000011143	MKS1	41.494991	32.262043	23.503337	28.50122	47.577759	27.46534	44.587351	68.912872	39.918631	35.453715	14.955172	60.627282	26.025696	32.582729	49.000237	54.480695	42.812272	40.090217	38.687471	68.25704	37.686066	40.31965	32.507223	4.100478	53.229612	54.771852	24.267286	32.304344	28.916907	27.230552	44.468393	40.281905	43.757779	59.508538	48.57166	48.53942	50.721798	59.291143	51.852148	26.333546	36.369035	22.780817	53.991546	22.282699	41.050782	52.059458	52.739159	85.141649
ENSG00000011198	ABHD5	88.332954	99.124793	70.54724	103.891522	66.724477	75.05984	38.934365	80.176712	120.634417	89.387161	50.595242	65.217767	53.382989	107.879606	95.400724	56.812211	71.090916	50.069143	124.598895	72.491469	68.541413	74.658002	108.772699	31.885393	68.25844	73.883268	36.891181	118.00889	42.598957	100.993086	39.11146	45.920838	82.243778	71.37483	75.133545	68.623945	94.445846	65.3496	73.91059	85.893618	66.945896	82.256869	67.630162	59.88374	116.786619	45.011836	56.129221	41.214517
ENSG00000011201	ANOS1	5.792136	12.232737	15.987585	12.967411	27.479847	7.649512	2.944158	6.183499	4.144033	4.079184	1.593646	13.361968	29.772339	7.682518	3.893648	16.006886	3.58594	15.286025	3.201838	3.033503	32.019534	12.83489	3.404338	3.676465	2.543984	6.924452	3.584639	3.156727	25.904858	10.275827	23.584419	39.420069	18.009438	9.812218	6.298162	0.512363	24.58419	30.72705	15.961591	16.248235	13.588169	2.746867	1.929573	18.028503	2.082648	2.358059	7.425831	75.656652
ENSG00000011243	AKAP8L	106.498125	93.654334	86.31761	70.88441	87.992218	54.832747	88.57286	117.949375	72.125196	109.242545	32.069328	131.818174	111.396763	86.90903	130.888463	113.517343	114.799228	94.946476	215.65643	127.128632	83.126291	110.735359	40.156654	26.132536	118.974607	111.423685	72.447851	100.243464	83.326658	98.282187	108.635741	116.96595	94.147195	121.231305	93.159553	108.215804	101.637852	123.585488	66.15268	79.156989	108.934806	76.07548	104.041302	103.407888	122.668772	156.126074	128.175125	137.489592
ENSG00000011258	MBTD1	43.348334	44.793661	23.577789	35.661862	37.742434	18.78457	23.407449	81.395865	65.763665	37.634764	10.917618	34.37169	40.45859	36.436117	43.135652	45.450645	33.265086	35.559881	33.135294	45.474889	39.689009	25.533425	24.116094	5.076024	32.087189	45.199369	18.265748	25.843149	16.711642	25.239268	41.344985	30.748859	35.169859	51.742049	35.931471	38.163903	27.837735	25.447218	21.049108	19.529319	31.587196	17.117371	26.033239	22.729126	54.998446	32.756984	30.752719	36.025664
ENSG00000011260	UTP18	43.452802	41.897896	25.000374	36.307635	35.643192	36.994444	29.179607	48.637635	91.770024	43.125238	11.970383	40.247253	34.793117	39.039196	34.735147	37.610347	45.765211	37.64994	32.138505	48.269173	32.070744	58.575427	41.196389	8.86266	47.601845	62.912354	32.124271	43.895577	22.829789	37.132807	56.571216	44.896737	31.049172	60.989354	61.173591	48.055406	43.860255	32.483195	22.704326	29.681788	31.113666	15.696312	29.127304	19.038095	31.937649	29.263592	38.637844	44.650479
ENSG00000011275	RNF216	30.441588	45.048752	30.241831	22.057117	22.588781	28.046759	33.826923	65.67656	26.093375	55.808778	12.284228	56.822729	47.526117	53.674724	56.540849	77.228685	53.584743	26.641215	51.361323	59.791917	28.223015	20.910589	38.957784	5.72073	27.200067	36.455472	40.927484	53.485487	39.0202	20.561314	29.185896	28.121431	18.138927	42.659309	29.310771	40.814585	27.912399	44.382408	27.412522	35.745988	28.42101	16.145043	63.399542	58.28105	37.540806	75.336831	36.486256	50.0976
ENSG00000011295	TTC19	137.322983	80.051979	88.498395	80.752484	122.486477	66.454089	46.731741	113.643466	98.691554	65.602621	33.26804	109.213581	67.0225	76.631471	134.283059	61.707799	78.476955	55.218234	71.36496	61.893016	64.966004	101.074912	87.547374	11.77832	140.873095	132.678514	40.377023	71.953883	30.395723	48.870355	56.014918	59.232537	48.681675	45.937681	52.198774	49.054423	59.867337	78.917314	42.319181	48.686924	160.629463	50.647516	95.504785	96.197991	65.534644	102.383826	57.575518	107.308075
ENSG00000011304	PTBP1	278.226639	251.018703	188.199868	192.281295	286.924891	119.05384	253.038548	261.223793	223.071318	266.444234	78.202943	305.413733	408.067091	253.378457	331.127635	336.006164	371.519767	277.881604	452.244312	342.042048	369.016031	183.567522	421.681714	48.952268	260.70923	224.941728	300.49129	326.033431	216.295381	309.103156	291.940782	322.807328	327.296672	408.80036	368.548109	508.038367	387.316929	304.558246	169.04195	185.404287	179.965147	96.386014	249.035773	163.949811	338.477917	210.928365	384.262944	343.377101
ENSG00000011332	DPF1	10.873699	41.00868	3.264159	1.06368	4.845963	2.741474	5.993469	2.041015	3.735375	20.32868	0.251997	4.397085	11.915021	9.676479	20.801938	5.715689	18.276362	5.887203	22.068302	7.661371	6.824252	6.360905	1.689369	0.030874	1.654941	11.945721	7.05267	17.457343	5.314672	3.420361	21.78042	24.379552	10.793148	26.965753	17.045653	21.671196	15.975416	3.573653	3.681355	0.595338	9.282227	3.780063	9.880278	3.807391	24.157759	10.584078	9.662045	4.766562
ENSG00000011347	SYT7	7.497051	2.464017	14.896708	18.967464	27.819332	22.060824	50.998399	36.679932	8.140201	6.588529	40.382819	16.088063	45.207277	20.074985	28.765947	29.612746	13.364542	63.426245	59.017215	19.599443	31.058711	44.931458	17.358778	0.445612	89.44925	26.728557	7.677711	52.113235	28.854839	56.93272	39.435979	39.199054	1.962136	12.756275	10.686231	11.351912	60.536011	4.919577	28.667789	8.933509	275.361093	19.344068	4.753221	18.009367	17.508761	124.334378	7.911815	18.021571
ENSG00000011376	LARS2	8.454357	12.890406	15.499875	25.811154	16.884902	11.16045	15.0231	11.494034	21.665211	26.75916	8.609144	27.320799	16.62809	26.689009	42.28598	20.825268	7.498922	15.528967	43.467644	33.226489	18.709564	12.168698	48.450011	10.212831	20.650944	20.223428	18.362162	27.472913	11.020637	6.45072	9.083218	9.408921	22.794172	18.800613	12.877422	16.272642	19.623667	21.620822	23.706038	17.599024	17.778199	9.271084	15.032062	14.304935	19.588875	13.520786	15.427329	12.622375
ENSG00000011405	PIK3C2A	34.971699	24.888229	32.127162	28.460095	39.687682	33.097372	30.047347	58.814061	33.055078	40.639001	13.935175	32.751916	40.07227	64.094555	52.585833	46.348418	24.019252	31.421048	35.977853	36.400092	37.828804	17.028453	66.440399	12.964188	41.883829	30.226188	17.923439	38.618833	25.942432	22.694402	36.095421	34.691977	40.889627	41.93765	32.723425	40.038915	31.377949	39.149604	19.251358	49.28246	40.280379	22.830156	43.838063	35.035091	41.477244	35.101833	50.726411	38.688208
ENSG00000011422	PLAUR	10.343013	23.954906	108.100655	23.045248	12.755189	49.087177	16.486678	41.913791	11.139107	23.256198	1.280288	20.069687	25.97705	20.242595	16.048102	12.8783	14.682576	18.209751	18.382388	25.937981	23.86643	12.942424	5.509363	13.784135	3.430988	12.276733	15.109237	8.61943	20.439507	9.335967	17.199306	7.498147	19.807679	20.948985	26.338734	37.459476	35.953886	57.544637	6.78974	45.262669	10.671953	27.418863	41.647525	34.805631	13.333573	2.633184	20.722753	51.452659
ENSG00000011426	ANLN	94.70287	78.530378	40.441664	16.570967	74.7811	39.737189	43.806044	169.649668	193.700332	125.559506	7.157429	54.692914	110.178164	68.954833	109.06142	92.146195	83.502411	43.287828	110.383889	67.908556	58.443762	26.727827	101.426553	6.261604	7.504711	47.84897	69.673783	69.203857	30.367442	34.430886	46.191956	70.800631	32.239474	122.388365	80.084343	73.346234	47.529469	74.221456	30.225724	14.980544	7.074721	18.99897	169.42606	51.083848	66.775966	15.578363	99.395027	57.711585
ENSG00000011451	WIZ	9.658908	9.125718	12.383305	8.598084	10.982197	6.119531	10.289505	16.823607	10.764622	15.857693	5.85999	17.116416	14.998559	15.074566	11.899631	20.586448	20.071262	12.445693	13.173452	17.894926	16.68247	20.639801	9.970453	2.918897	9.793198	7.119219	14.222399	13.495041	9.612691	11.585952	13.91444	13.769366	18.302658	23.882133	16.061058	25.417361	18.3709	14.997796	9.999388	15.085571	12.507568	4.939223	12.399469	10.814724	15.61769	17.979201	17.529945	17.223109
ENSG00000011454	RABGAP1	173.632037	123.638497	112.838836	143.203907	183.19574	62.520684	84.319663	173.255486	98.365235	98.304325	26.034479	120.626141	154.501135	128.473725	148.79064	167.476502	113.738687	101.916792	153.610432	111.376214	124.060327	66.527009	72.450543	35.138061	152.145824	90.67408	70.413433	109.950678	101.875138	62.171528	178.093117	156.898096	134.419058	187.065576	137.783942	131.314827	128.987517	177.645178	93.989505	109.784229	101.263664	64.292451	102.802149	138.73501	115.929823	70.163806	211.487025	99.45041
ENSG00000011465	DCN	192.713932	294.350802	980.540416	671.702225	36.826664	348.756497	98.445953	119.644102	43.692371	168.074054	310.99989	133.371693	187.201209	58.539613	14.533969	79.291366	10.033422	369.929043	41.946229	108.69889	520.093192	108.908409	56.111824	1848.243095	96.906016	259.053716	36.081735	1.181326	754.505613	8.864627	10.195274	28.789365	0.748894	11.116122	120.684952	2.328861	312.668794	479.809485	18.478913	1423.707499	320.708843	491.649891	142.013867	1702.889302	128.074539	191.174291	324.190686	134.429736
ENSG00000011478	QPCTL	6.475842	2.47893	3.760109	5.614501	4.55893	4.197064	3.272666	1.232283	6.213547	2.880067	1.975984	3.255404	4.710788	3.588704	4.480803	3.173881	4.370994	6.009634	2.697979	6.767738	5.483472	1.044912	3.715274	1.130396	6.868939	5.943064	2.155053	3.784575	4.612513	4.616531	7.841893	3.366709	2.081477	4.071901	2.804215	4.169195	3.067282	4.489744	6.355811	5.709416	7.440746	1.730864	9.212961	8.838667	3.273923	8.953852	4.690589	10.253601
ENSG00000011485	PPP5C	108.331427	70.249173	41.989126	45.383952	74.477985	49.284488	63.982009	55.374246	50.331891	78.110297	25.334348	67.859133	81.287873	65.449576	103.513937	81.221195	134.177027	63.863843	83.122901	98.077068	106.115019	38.281108	56.147213	9.783224	75.075251	102.51201	57.884297	88.628978	51.304425	48.104668	81.717092	98.594924	65.377124	102.344485	82.434105	64.124048	92.737602	40.751461	63.379621	30.972574	69.295949	40.989811	78.410937	63.210693	77.460431	66.763268	93.341176	142.629982
ENSG00000011523	CEP68	9.104619	4.743435	7.706493	8.221317	18.407759	4.005514	9.25492	6.651238	6.47279	7.335419	3.45654	15.816832	14.930504	15.637693	12.077256	16.869812	7.099012	9.119143	8.216334	13.711761	6.208731	4.821368	8.007776	1.172137	8.524779	49.525851	7.535988	7.593936	5.563243	5.981338	12.821255	12.036437	6.817515	18.133211	8.867581	9.089901	6.646264	7.886897	6.995708	6.743954	8.970705	2.208616	5.319656	10.245352	12.094675	8.026445	10.40201	7.164248
ENSG00000011566	MAP4K3	84.984744	80.449056	59.876888	116.593592	81.330697	61.358376	61.213689	111.292221	67.676907	79.585647	18.800022	98.014294	90.179195	104.171301	94.346006	101.4085	65.670016	65.634321	77.118105	80.066589	54.386322	33.8647	99.817256	15.159749	176.685054	93.740899	59.66185	103.749579	51.733322	37.952527	73.115176	80.687869	52.46589	95.630074	76.499474	43.748173	67.654005	55.978689	77.880592	41.422779	126.737041	81.178876	128.165126	82.016722	111.063855	93.640016	92.429862	58.383628
ENSG00000011590	ZBTB32	0	0.151954	0.060038	0.152372	0.051541	0.33834	0.820812	0	0	0.206076	0	0.059671	0.076657	0.206228	0.084892	0.055353	0.042149	0.026788	0.023076	0	0.052896	0	0	0	0	0.026805	0.115738	0.23244	0.417126	0	0.026865	0.024801	0	0	0.025772	0.024117	0.195852	0	2.58663	0.430147	0	0	0.182381	0	0	0	0.025315	0
ENSG00000011600	TYROBP	34.907633	236.038636	728.553017	310.072878	98.494801	510.701036	197.980332	242.486529	88.683979	155.327313	133.845113	211.338889	81.272198	307.554339	75.617106	35.128694	36.920377	186.363121	51.94276	98.404469	198.056886	67.026751	139.937109	138.002693	64.063442	117.347744	189.625087	56.947693	273.839498	173.048016	92.703186	31.974096	43.395549	9.011859	72.473046	39.591842	151.861726	87.30512	19.652709	304.433486	82.575141	410.911356	194.529858	512.15306	84.532923	107.031283	208.102798	151.50131
ENSG00000011638	LDAF1	0.355275	0.281967	0	0.518169	0	0.947257	0	0	0.276245	0	0	0.259783	0	0.383034	0.580841	1.558814	0	0	0	0.672976	0	0.171572	0	0	0.057921	0.358316	0	1.488848	0	0.626376	0	0.376909	0	0	0.80365	0	0	0.555389	0.057689	0	0	1.442667	0.532509	1.760004	0	0	0.213732	0.377922
ENSG00000011677	GABRA3	0.027591	0.647447	0.333428	11.854861	0.543036	6.796695	3.669681	0	23.444136	2.472356	0.042745	0.131896	3.128578	0	0.062043	0.060591	0.023762	0.197048	0.043588	0.090469	0.11003	20.70288	0.35332	0.171498	0.265454	0.025672	0	0.466273	0	0	30.685746	11.111211	0	0.613881	1.563591	0.34599	9.939408	0.054872	0	0.568886	27.470981	0	13.419459	2.469577	0	41.085606	4.219399	2.293967
ENSG00000012048	BRCA1	138.980174	134.138572	82.578359	45.945622	77.06867	75.571404	65.246126	51.299628	99.659009	152.428216	16.05699	99.353787	96.17602	101.293001	186.367696	129.857232	196.540396	87.651567	99.308939	164.513266	105.762606	87.432635	35.427898	6.115152	28.738161	107.387282	41.063605	101.227479	44.66537	37.911784	105.110573	96.686294	86.185005	212.935214	147.382068	145.199573	67.295267	73.980249	55.8513	28.173411	29.382048	90.741419	101.264355	38.707089	137.790267	27.82883	104.130375	74.715708
ENSG00000012061	ERCC1	80.645869	50.659659	62.442475	49.886473	72.244822	56.877056	58.472294	49.414388	110.510718	55.982929	26.513527	81.494096	63.063468	73.543006	70.608825	88.422172	59.802064	95.738537	51.794986	60.319857	79.063756	45.592845	35.672947	11.863689	102.674946	72.873306	63.950882	118.444036	46.467991	37.382189	83.172742	61.836383	58.153121	80.157746	66.655938	55.684706	97.207735	75.987321	65.211798	68.806327	106.94911	28.336174	98.208803	82.887327	51.482991	81.283666	74.823078	102.735331
ENSG00000012124	CD22	1.471163	2.296187	1.59829	4.928808	0.810992	11.281899	36.976306	0.51245	0.391095	2.949213	0.238434	3.664959	0.350951	1.624657	0.150895	0.584372	0.600307	0.640469	0.296598	0.029926	0.29231	0.299945	0.687701	0.186293	2.792928	2.48639	1.175376	4.268898	3.230631	1.52842	2.24277	0.461753	1.252544	0.432796	1.047499	1.502025	1.678994	1.071812	3.812382	15.421704	0.265245	1.059702	0.664842	1.981363	0.275267	0.493253	1.054546	0.746143
ENSG00000012171	SEMA3B	9.517846	4.736012	11.672518	17.171759	7.643714	3.681799	3.700479	5.979219	2.684145	13.0949	2.086134	8.446057	8.910007	4.667654	7.655228	10.12601	11.994233	9.391825	8.768385	19.359822	6.19126	1.860415	22.545989	5.018789	2.695498	5.38366	0.925799	11.817616	8.692704	4.466511	0.698489	2.19834	2.370854	6.043234	5.953612	10.261028	9.058389	22.605105	54.985737	18.044052	1.805782	3.02131	5.203239	8.846373	1.964342	2.705805	3.818419	7.011732
ENSG00000012174	MBTPS2	34.508083	29.04244	25.209561	24.024235	22.976203	28.600246	22.629621	12.314295	16.557656	31.490842	18.101078	23.820982	35.830317	16.702543	27.917431	16.73348	28.722449	20.048786	27.951173	28.07405	24.222129	14.812769	15.576144	7.640112	33.789983	23.542698	19.247769	44.529287	20.48363	16.577981	15.871862	13.192157	8.058514	18.865401	15.884607	23.064827	24.892235	33.022112	17.64261	22.130244	48.802446	20.524465	17.756496	65.859636	21.796903	30.427872	18.295642	23.970284
ENSG00000012211	PRICKLE3	1.936546	3.759585	5.617889	5.412872	3.084386	5.812877	2.924021	2.371596	1.250929	8.708277	1.85548	7.771695	6.10894	4.446574	4.009806	5.21403	4.434021	4.020745	4.776407	1.33153	4.754469	3.710385	2.806693	3.610842	8.849987	2.967075	3.215398	8.10225	5.781155	6.924077	4.482656	7.025045	2.968778	1.882128	2.93483	2.665019	5.905978	11.679315	4.966665	17.482184	7.846603	7.732594	13.243975	5.665921	4.051609	7.019523	3.157918	9.370843
ENSG00000012223	LTF	62.430386	2.901402	2.614139	2.48219	0.524679	5.332012	1.128854	0	4.041203	3.868765	4.805899	237.34837	1.304166	2.393798	4.481876	0.206476	0.320592	1.64005	2.216221	0.583843	1.102997	5.81862	0.067418	7.706335	0.037383	2.20969	0.33935	0.137074	24.414642	1.987857	2.779329	1.14894	2.25588	0.678471	2.827935	0.480663	2.347081	1.627687	0.509689	128.003368	0.230056	4.149542	0.402486	4.63547	0.75179	1.314131	0.299446	0.041883
ENSG00000012232	EXTL3	208.175529	240.685761	58.773409	108.452696	81.33431	257.771838	110.059866	164.78149	24.942991	222.689516	27.066761	156.821414	155.431562	79.822169	198.755436	210.520641	283.869818	251.565034	256.715024	195.779309	170.73125	137.630635	94.524297	29.580309	67.111923	647.277929	58.426072	133.72403	116.459337	235.497938	192.205668	157.018455	103.282747	420.141287	272.793874	57.127151	209.656108	95.622158	152.99712	61.914319	138.890062	65.640808	127.712104	76.747943	519.932005	323.485031	99.151023	83.750097
ENSG00000012504	NR1H4	0.035657	0.427725	0	0.389091	0	0.201967	0.069479	0.278689	0	0	64.056035	0.168117	0.114602	0	0.08444	0	0.060929	0	0.093861	0	8.60657	0	0.103159	0	0.05424	0.118377	0	0	0.24811	0	0.12329	0	0	0	0	0	0.037461	0	0	0.487538	0	0	0.670443	0.046892	3.092669	17.315767	0.034082	0
ENSG00000012660	ELOVL5	47.882553	65.251664	64.100007	44.555344	43.068349	43.6669	55.442168	40.503547	21.294859	44.745977	22.773365	62.465265	78.792386	43.062897	75.024846	39.574366	37.277112	84.301768	77.572987	62.452045	138.891673	51.657148	33.263866	17.378838	38.06665	37.502862	38.526027	39.114135	39.252585	29.86115	42.385196	54.443038	42.179285	52.027811	42.560193	38.968543	62.871069	93.646968	22.03901	47.378795	70.127272	32.277919	35.724489	55.392835	57.568452	43.862618	43.703056	35.870254
ENSG00000012779	ALOX5	2.186252	0	0.267559	2.102963	0	12.845056	5.762761	57.592979	25.487977	9.604686	3.622502	3.027345	9.469633	9.853128	7.931542	0	0	0	0	0	3.425224	0	0	0	0	0	0	1.063279	0	0	2.08221	0	0	7.017207	4.617235	0	0	9.799166	0	0.9963	0	3.80981	21.055971	7.862846	12.803692	0	3.02418	0.248146
ENSG00000012817	KDM5D	0.488616	50.143658	106.647407	111.426115	14.169441	134.016563	147.997961	35.348303	0.058985	0.27637	45.110218	162.616575	104.611174	142.860007	118.469114	442.782316	91.080727	0.055316	153.562954	0.053139	71.397761	75.994284	6.154446	45.808792	151.732745	19.829364	0.14352	79.670055	106.294423	78.858659	7.714258	3.986235	0.114564	150.840026	96.634121	0.298297	28.858155	54.248231	2.332991	147.535956	0.068393	70.757471	176.1942	176.213266	101.938789	0.173706	0.770694	0.042097
ENSG00000012822	CALCOCO1	39.671397	26.356165	38.484792	46.807523	26.103279	36.819568	34.042644	51.697449	37.357826	59.902133	21.391286	68.851464	54.366679	48.95631	69.296997	79.859507	37.103235	54.73045	47.890338	47.591926	64.7364	19.590261	10.677625	12.754294	56.439214	34.362827	17.363514	30.982844	53.121141	59.617013	74.340813	49.701771	28.697009	37.734391	29.373979	33.104958	54.057698	42.363206	48.468302	67.060134	44.18629	27.004649	68.083345	60.29432	46.771806	101.804008	22.585028	50.386378
ENSG00000012963	UBR7	167.10469	94.594732	47.092876	45.005338	179.493111	42.884585	34.395218	89.467526	78.790056	104.329242	14.678027	59.428388	86.703322	74.089569	112.777742	83.429039	111.175248	62.36022	83.51045	63.97324	125.625901	76.133693	26.194781	7.657496	63.718497	66.054094	66.639583	68.672358	31.029209	53.819014	60.221039	79.232621	99.143947	95.031191	78.15996	95.354326	72.429818	103.398863	15.654202	19.775826	40.405204	47.011531	45.394197	42.076678	129.653555	34.156964	181.223648	53.599325
ENSG00000012983	MAP4K5	167.214247	80.865549	94.994915	90.599998	175.395873	60.586432	68.775879	143.101287	114.295244	120.527962	17.455613	128.747945	140.355331	141.125552	145.264606	176.189423	100.987855	114.316805	93.616394	118.324966	132.896481	75.841452	75.497145	33.476805	120.637453	247.689207	115.705563	59.778848	66.13252	64.664687	103.492387	105.23885	79.060409	146.810915	108.607029	67.910054	84.594747	160.729679	53.013577	70.69485	103.831004	73.696989	193.452995	109.593043	102.587536	103.914762	303.836339	109.416366
ENSG00000013016	EHD3	0.590726	0.847856	3.035286	1.359181	0.806261	1.407139	1.839605	1.472277	0.587126	1.327008	3.386193	2.633744	2.483604	2.624426	0.498373	1.764599	0.133212	0.785451	1.68504	1.84598	1.966169	1.21427	5.425949	1.158714	2.771821	0.497102	1.18487	1.341592	1.744534	1.342046	1.028879	0.5601	1.762859	0.635542	0.883869	1.246067	1.999689	3.070176	2.782119	4.153335	4.651056	1.460208	2.060255	3.360806	0.909282	4.437682	2.510402	1.001856
ENSG00000013288	MAN2B2	4.218554	5.732271	10.917057	8.026536	5.069269	11.068489	7.60399	5.343004	1.245779	11.586133	10.545777	8.617511	9.147918	5.451797	7.535295	5.316191	4.980635	4.950225	9.347844	9.026487	9.109305	3.21178	6.645999	4.331136	13.960254	6.833594	2.951193	4.96765	11.220348	5.497518	6.206696	3.751388	9.816243	4.483421	4.34679	8.42361	8.445861	25.721609	4.158586	14.251623	15.170693	4.105582	11.522007	14.625132	12.062981	12.443617	8.437651	10.387707
ENSG00000013293	SLC7A14	3.119024	6.317349	0.441119	0.105416	4.956839	2.108156	3.427284	0.0126	0.403265	8.661057	0.173507	9.643229	11.088205	4.109523	5.583559	8.55922	5.073329	21.606097	5.125605	3.425063	3.304165	1.905279	0.098998	0	0.5908	0.01042	2.57742	0.006559	2.415881	3.841242	2.434345	1.427612	8.853628	6.343057	4.894824	2.764952	1.80612	0	0.99752	0.014506	1.497123	0.715025	0	1.526614	1.082491	0.861146	1.328611	1.046567
ENSG00000013297	CLDN11	1.497767	35.746164	5.142537	62.252241	15.500724	13.690089	8.144288	3.219052	6.515215	5.870635	1.224468	132.294168	27.238643	6.407167	1.700272	15.732205	6.014736	136.14602	2.531154	4.06599	8.690589	43.233054	5.108446	0.262465	0.680787	2.010144	2.381124	3.928869	10.04608	25.336175	36.731042	20.853169	2.121882	8.960173	8.177333	1.088137	36.866101	8.003392	3.043561	4.043235	1.720673	6.367817	1.648799	11.781034	2.406109	0.779932	1.244176	2.753833
ENSG00000013306	SLC25A39	44.445701	48.51924	102.609097	76.267279	59.1866	75.539193	66.735281	32.210986	82.334731	100.216322	50.503927	111.202876	65.796378	95.562746	90.487382	95.60626	97.315986	52.712169	111.657784	88.071378	63.173149	159.717699	63.830323	126.780638	93.194215	69.668467	51.49313	84.685323	74.0869	53.075881	112.258084	66.092365	134.681617	87.005933	107.079137	87.297939	131.597959	134.21072	125.321317	88.943774	105.89188	96.773247	79.390644	96.624883	86.311292	184.88004	118.613346	103.646891
ENSG00000013364	MVP	11.153781	36.958279	71.683398	50.744754	16.836053	44.732215	40.036731	19.15383	7.507775	30.78878	25.905677	49.013794	19.749187	26.493797	10.30064	22.475487	18.33586	31.389076	26.544879	7.930048	22.722356	8.050772	19.170438	45.686749	21.91417	25.555716	13.000308	21.429794	52.168422	56.15546	11.793009	7.701837	3.103171	2.892611	11.188847	5.063288	43.34217	87.485161	12.596497	84.100468	14.635684	38.547993	46.332022	63.151414	13.802743	48.027204	21.725002	17.855602
ENSG00000013374	NUB1	53.387093	72.867496	73.344853	34.006855	32.067674	53.581489	55.418908	68.663665	42.936737	79.185878	21.082004	52.778079	63.383489	72.489297	45.208931	82.499523	67.770148	58.891998	21.640054	97.171294	59.128758	46.208143	61.20223	18.283637	77.140431	63.547204	37.616865	61.455909	35.296875	29.842243	73.434984	58.321265	38.240864	44.867632	39.159625	51.494556	65.322444	57.067917	44.699267	57.271239	59.751937	24.546303	46.749022	26.550759	68.476476	91.966536	49.709121	52.796622
ENSG00000013375	PGM3	39.953723	43.10802	48.95737	56.63879	37.538951	46.771815	32.803654	52.662867	34.899558	31.932247	24.9618	39.178461	38.266782	35.857418	30.575564	49.838851	24.478805	38.011278	54.885413	55.741608	42.481672	48.227684	102.740203	19.078437	19.186951	59.384649	50.613461	35.70573	41.380379	30.247815	41.347824	22.909439	29.697245	46.494015	37.653598	37.410832	45.223303	56.326316	34.505779	36.65696	80.987137	31.777896	61.803143	56.4196	35.542049	93.412588	37.594297	43.318015
ENSG00000013392	RWDD2A	1.223219	1.962663	1.589499	2.190933	1.17252	1.073002	0.873605	0.88748	0.897901	1.156302	0.634091	0.922104	0.865207	1.250885	1.512192	1.794207	1.05157	1.689229	1.268178	2.240837	1.760093	1.104393	2.390628	0.173134	1.125215	2.396699	1.49913	1.61419	0.89335	2.5819	1.621341	1.100412	1.490389	1.983863	0.946181	1.970233	0.870553	1.134274	1.99962	2.138722	3.536222	0.851187	1.304762	1.2855	1.527228	6.316316	1.577202	1.239078
ENSG00000013441	CLK1	210.618791	151.236721	130.23048	125.592625	170.126326	128.204273	211.349171	205.470549	120.028334	194.498085	68.079336	246.172597	210.906858	190.180068	323.83929	196.648543	117.255946	186.05668	250.339317	130.786699	138.302776	45.170637	63.380954	73.677998	187.18413	141.070518	159.379567	167.204014	153.195013	87.210109	209.991946	251.43896	147.576959	170.162212	196.483989	168.710037	152.117547	149.836902	169.088203	132.097645	154.939518	159.16877	127.207291	151.779224	161.76433	171.771418	213.389213	194.764344
ENSG00000013503	POLR3B	18.537375	27.768536	16.863012	18.78826	31.64484	19.509903	19.595889	35.615726	32.132493	25.771915	14.773766	36.20065	33.554145	49.735973	22.970497	50.196271	30.491511	27.638097	28.84252	39.310995	27.628197	19.341529	28.455124	3.550509	20.202274	12.521748	32.245371	21.130478	16.7212	32.350337	23.912862	25.967905	32.937374	27.337967	29.259011	36.344823	39.024711	15.388735	27.393643	19.515994	8.212782	7.981826	26.883148	22.061195	29.967679	16.222191	41.903259	51.544649
ENSG00000013523	ANGEL1	9.187904	8.302098	8.97158	13.157964	20.784129	9.257842	10.959395	9.136788	7.196076	12.837231	6.625494	18.773908	9.476072	8.103016	17.947318	15.734114	9.790923	11.980551	9.580927	8.041736	13.546607	6.795022	12.009954	1.378854	13.914994	9.718582	12.138536	4.749771	10.590098	3.720849	11.909191	9.455838	8.402277	8.19274	6.719289	8.828217	6.569247	34.838336	4.791383	10.085456	14.875191	7.605995	17.10918	20.272064	9.044986	16.258006	18.724537	11.57128
ENSG00000013561	RNF14	41.247451	36.459016	30.385892	22.241762	36.219966	18.774584	36.489926	59.072679	35.177414	31.075011	22.755403	25.444057	39.258652	27.971189	28.853671	41.081647	32.768843	38.77269	30.902231	25.094758	32.341082	26.968971	31.120081	16.906465	57.001167	25.534803	13.501773	32.21471	21.6574	12.204404	23.94491	26.253653	15.004309	23.447735	23.135334	19.962217	33.707121	37.110498	16.266884	22.133094	58.308363	27.150043	36.634805	44.642638	36.634416	60.837995	24.499715	43.931839
ENSG00000013563	DNASE1L1	9.202999	12.987542	10.405768	9.254539	11.123995	10.724731	18.586201	13.456838	1.302312	25.000734	5.212778	15.592534	30.97392	12.058528	18.03475	12.863449	16.758269	12.991192	14.627334	10.414904	9.71788	10.553208	8.724728	5.292811	14.818261	17.977934	6.972652	15.85556	9.500216	11.237892	13.179598	10.42689	5.54237	10.288326	7.714665	14.808188	14.258587	22.174096	8.297437	15.853858	10.574765	4.653123	6.655403	28.674552	31.6814	18.854401	7.046026	14.207844
ENSG00000013573	DDX11	307.759085	396.762808	152.382713	214.673672	502.543502	430.033022	318.007495	339.989748	205.857042	519.039387	59.317136	359.886874	592.20409	330.690094	768.227061	717.949483	386.497212	367.093843	708.142225	344.409158	384.031261	141.085696	345.605122	40.777214	363.151288	273.691225	589.978079	229.026108	382.142163	280.089755	467.357161	467.559242	346.798692	559.346996	440.94794	659.216916	502.77578	377.685794	210.894915	126.791053	109.55055	318.783013	237.083956	576.767264	515.386822	173.60279	468.267579	513.569499
ENSG00000013583	HEBP1	3.690358	5.651541	11.193895	8.487997	5.429249	8.211107	6.102982	5.580095	8.013619	6.145807	21.761624	5.55278	10.019268	8.520116	7.662019	9.141774	2.523333	8.019935	10.974456	5.39616	13.119219	4.094227	3.135774	7.744784	5.408952	4.333398	10.214571	4.726974	8.714443	4.372292	8.799258	6.450788	9.468718	4.703034	6.899331	6.864078	9.179171	11.840042	3.734449	11.354335	5.960284	4.456738	4.399984	9.096739	4.589789	7.800274	7.532663	5.313353
ENSG00000013588	GPRC5A	0.369131	14.149148	14.166103	27.759891	0.186891	21.615991	0.495654	2.423598	13.829715	1.902542	0	11.711883	1.115302	2.62273	2.30079	1.154834	0.174449	0.148485	1.176382	0.484183	4.90779	4.065827	0.687895	0.550839	0.324437	3.774103	0.66533	1.571292	34.373133	2.336745	0.24977	0.354514	0.12157	0.323799	2.178228	0.485064	1.414221	18.226395	1.123476	70.324543	2.38955	0.133363	0.205547	8.279914	0.05875	0.315272	1.508698	1.241463
ENSG00000013619	MAMLD1	2.875195	3.620513	4.928327	6.008644	0.948462	2.771954	5.444999	6.715987	1.481746	3.833086	2.115377	10.43052	3.675867	7.639733	1.801411	2.04987	0.284601	2.480923	1.977473	1.449309	2.481813	0.425144	5.241431	1.765954	2.221132	1.724123	4.897619	0.832801	3.524633	5.456144	1.543058	0.736781	0.367124	0.435296	0.88081	0.154046	5.186453	10.068901	1.002612	4.808852	1.359529	2.190324	9.066367	9.131303	1.378019	6.977126	6.242267	2.733471
ENSG00000013725	CD6	0.788063	8.183841	8.39555	13.027503	4.854999	20.116991	27.371692	5.412932	0.786827	4.056722	0.708245	3.444657	1.162729	1.513941	0.435604	0.76925	1.193775	5.007021	0.846056	0.23403	1.391249	2.764719	0.070484	0.058623	1.768037	1.701943	3.039785	1.312104	6.149261	5.964254	2.938266	0.471147	1.403419	0.467217	2.329308	1.765339	4.941802	0.340716	1.808852	11.12043	1.848449	5.245372	2.860158	2.169914	3.849136	0.860516	2.616423	2.561728
ENSG00000013810	TACC3	59.060654	27.526687	20.291718	20.159181	29.795976	31.879484	41.79516	44.029035	20.581041	32.322667	5.67949	49.4395	91.10781	24.76225	92.354222	44.933709	53.431747	21.860055	81.387367	56.218965	38.661231	22.589498	37.938508	3.578797	4.830465	32.655372	32.13072	40.554401	30.135352	18.545972	34.369277	39.174995	61.635437	62.42449	48.387505	86.803279	37.33112	77.081806	20.079081	11.811359	9.701607	27.673879	20.503421	22.104771	62.869492	9.428709	65.268727	55.606805
ENSG00000014123	UFL1	18.334874	22.362156	20.616665	27.238058	19.600106	19.370183	23.465852	29.59084	28.304518	15.848934	16.370887	19.077836	16.541928	17.762234	21.540357	25.039391	13.638632	20.696277	14.293622	16.906182	20.458374	16.598191	11.101341	7.384544	16.715159	24.740496	10.02823	16.093253	15.915597	28.862653	21.18018	18.89142	6.028682	25.000121	16.298671	13.382727	19.265632	27.324566	15.810123	25.924305	16.174523	12.836657	32.968345	20.542974	18.793932	41.350896	24.340936	27.801323
ENSG00000014138	POLA2	44.045273	33.050467	25.534241	24.288436	56.791989	50.777572	45.286733	76.048548	67.556127	71.256266	9.986339	60.003372	59.854849	47.269266	111.25186	74.530309	57.87993	45.009185	80.001083	59.971388	58.517954	58.918222	34.294971	4.377199	16.748477	48.119518	53.078826	53.112431	34.340605	17.502856	47.277259	53.490914	40.17954	65.877672	48.741512	84.458501	56.977672	47.186492	32.782973	49.905817	9.539387	39.853145	36.854738	37.172323	88.854991	17.551529	61.912566	45.726638
ENSG00000014164	ZC3H3	7.958489	6.972363	5.808784	10.830714	11.050946	7.924412	8.743891	13.494638	3.139613	8.612582	8.599931	10.127502	9.506104	8.620701	9.581934	8.478993	7.654965	9.603675	12.832311	9.739663	13.390894	13.63031	9.98063	1.275249	9.086687	9.954914	7.85081	10.329781	8.634995	4.805674	16.777424	14.319681	7.706603	10.265269	7.939756	8.053812	10.828803	8.370365	4.312409	11.451527	7.803247	6.06691	14.82153	6.606975	10.352583	10.654228	8.481217	5.41889
ENSG00000014216	CAPN1	32.790274	31.257575	55.8433	61.018235	33.696584	41.422953	46.390412	62.992102	26.274038	51.180179	27.971011	86.710988	45.449169	36.63797	43.741877	75.679169	24.992556	30.566198	59.320831	38.02339	44.716128	55.628607	60.489101	10.482731	75.925458	38.165235	17.701667	47.6182	42.979812	85.528747	19.934522	4.810851	2.667326	39.946951	53.106824	9.036091	82.56243	80.378566	51.347878	179.214316	66.387362	29.261183	79.501786	78.633118	65.835964	36.664231	33.079173	50.981981
ENSG00000014257	ACP3	1.313032	4.702396	25.615032	16.565612	18.639615	5.998938	2.861131	4.691281	34.432428	1.088585	0.351754	8.416205	8.063069	4.607699	1.730974	9.724086	0.971552	1.563491	2.059151	0.650875	28.839158	21.615257	2.904647	0.222629	0.128014	13.468339	0.809614	13.103362	7.329148	5.57749	1.61353	2.304323	1.214799	2.80209	3.052805	0.854256	17.882823	12.310618	2.418523	18.793494	0.473859	10.534086	13.31429	4.387722	2.06374	0.41916	17.40011	3.484029
ENSG00000014641	MDH1	129.116208	72.383346	77.197063	90.700474	140.412206	114.865107	112.021216	107.366264	256.610468	64.125904	96.916466	73.230162	86.340948	90.061281	104.875958	113.048601	90.569135	93.063698	145.777909	99.651108	71.784694	188.685215	143.563341	26.867404	183.111221	2063.601878	222.478763	101.692664	57.071647	63.657123	131.55734	119.209174	94.007936	102.778947	82.913716	123.00244	96.65503	83.768153	58.630508	110.624578	163.061299	73.51661	81.16949	97.872793	103.323604	146.848379	121.189189	118.843943
ENSG00000014824	SLC30A9	103.282795	95.676795	78.242837	102.910464	53.664249	96.485042	72.588847	129.002723	103.155213	77.248724	40.232681	107.740376	133.189696	147.894907	139.113518	59.977265	79.693862	67.081924	115.636477	154.808332	80.167052	40.055099	99.915576	22.121089	175.969462	108.263974	71.328307	98.179326	49.096366	58.123152	43.927277	44.219295	102.573165	60.716224	49.462522	111.744199	114.735264	134.051027	36.847755	74.952157	160.812194	41.095912	52.391299	82.971563	120.241599	167.812041	142.322122	101.604046
ENSG00000014914	MTMR11	2.642944	4.1972	16.458127	6.417857	1.671764	5.606435	2.14674	4.649528	4.365593	4.259651	1.582429	7.329146	6.730555	5.251237	7.29913	4.914897	9.01656	2.844103	2.001008	6.306726	4.65137	2.764809	9.203493	0.958971	3.269204	3.390754	1.273913	9.594461	8.67245	2.666354	0.553587	1.461749	1.654	3.220686	4.974631	1.609417	6.516759	36.001594	1.921475	9.619205	2.329031	5.599256	3.716694	10.527785	5.215114	6.182559	4.520023	1.988568
ENSG00000014919	COX15	17.321381	15.746998	17.846739	17.029792	22.779316	14.007518	14.181691	20.342815	11.349551	20.160803	14.443546	22.923582	18.553574	13.790014	27.53855	11.848685	17.734914	16.031757	14.850044	15.902111	14.362979	11.753008	20.89411	3.718828	39.961057	20.65969	16.531252	19.66319	13.419037	6.540157	32.193352	28.404165	18.649595	20.159402	17.846231	23.360274	15.999583	15.315782	5.155702	9.091082	38.738048	6.074308	15.08208	16.148182	14.574139	24.483814	13.370079	11.386202
ENSG00000015133	CCDC88C	55.81666	39.022574	21.461419	22.472225	88.857626	39.32282	45.941526	33.24302	10.259403	67.462456	6.754786	102.241622	67.466132	85.800809	70.549746	131.926186	44.476548	96.595507	55.65612	26.773629	74.668992	66.339178	24.189176	3.174277	12.721552	18.018273	44.631769	27.405727	64.206587	48.829669	67.378031	58.616397	55.072625	30.112303	46.442634	42.65426	44.269362	82.308427	28.411036	41.619673	36.675942	46.948252	58.450639	80.462918	27.774584	19.504271	69.227131	52.464553
ENSG00000015153	YAF2	41.955188	78.152898	30.641718	43.451413	46.247254	44.143256	42.038869	70.621459	58.379328	63.114439	14.043908	56.493657	58.22	51.023174	62.803375	61.109886	39.629805	46.364257	42.634919	57.040189	39.222418	37.385565	35.680354	10.297479	52.780018	42.956361	34.046141	35.184837	28.320328	22.863084	36.440586	40.420484	37.560805	51.984919	52.183911	47.410547	53.377486	18.828085	42.304455	26.413152	64.481732	29.034206	28.484242	26.749828	59.526332	37.912575	44.354516	27.985029
ENSG00000015171	ZMYND11	62.087022	38.300265	52.897868	50.219648	69.74512	29.638785	33.375976	68.024693	23.532984	44.444029	27.504679	64.576578	70.434478	83.907454	62.67863	82.656175	50.325819	46.166638	36.991175	47.031273	42.233582	91.707986	44.145793	26.408899	121.761646	33.491662	39.835754	57.181159	41.512632	64.440509	29.109597	46.957799	34.879475	42.440751	38.036802	73.521002	47.29713	65.187757	25.438703	40.654191	80.824114	17.85306	79.334955	38.101464	75.323796	90.097595	47.05524	46.83738
ENSG00000015285	WAS	3.45346	11.209823	24.454039	20.627776	6.470813	25.876671	31.515466	14.809121	5.017171	11.212134	6.294917	16.695061	7.048556	13.174536	3.829427	2.395921	10.621769	9.147657	3.533911	6.502507	6.241192	6.034513	6.235668	5.611022	3.40198	6.383133	6.352308	7.599821	17.886425	27.398535	5.376092	2.318703	5.929393	0.697325	5.790695	4.306122	11.874507	9.089012	8.749719	28.030868	3.947055	39.806044	10.230092	18.234952	4.601571	4.977654	6.905102	6.185379
ENSG00000015413	DPEP1	0.123494	0.258449	0.104207	1.172582	0.077855	0.536891	1.509094	0	0.042211	0.144484	0	1.327574	0.447951	0.030038	0.02508	0.214935	0.03282	0.293112	0.089424	0.054648	0.318297	0	20.955017	4.283907	0.131505	1.497231	0.427652	0.538582	1.715877	0	0	0.05142	0.018525	0	0	0.036805	0.643797	0.095469	10.562266	1.18225	0.295686	0.248853	0.225737	0.469119	0.202865	0.349228	0.999738	0.329984
ENSG00000015475	BID	5.669312	7.586231	18.685759	12.167541	10.733804	10.733732	10.142056	8.872981	16.996189	5.552218	10.180623	7.296397	9.721665	8.505649	3.774594	15.446175	5.338013	7.502504	5.995648	9.774084	7.538229	9.573963	5.616814	2.119925	3.793418	9.801589	16.156963	3.405411	11.786666	6.687636	8.94202	8.480144	9.748988	6.44602	4.259687	18.348586	7.328942	9.309677	4.069182	13.019215	4.891461	6.507409	16.117805	9.231256	4.358479	9.532561	12.075246	16.946058
ENSG00000015479	MATR3	816.688471	484.740902	258.305773	293.232972	503.046971	220.73126	410.92845	672.560149	540.38614	324.820024	115.220438	308.350605	571.705315	358.202062	603.70297	613.403988	406.519527	539.446764	464.502617	343.074029	442.163454	453.304125	528.235717	71.024689	582.480544	413.991129	373.258418	439.968316	206.270362	231.939181	454.913321	516.914411	283.177233	430.066729	326.341761	588.967597	434.539663	327.569481	184.281681	190.152459	563.468954	182.783243	311.243946	282.477677	511.953042	418.927628	450.980463	465.0459
ENSG00000015520	NPC1L1	0.269378	0.994808	0.355481	0.35874	0.683002	4.835223	1.756497	0.38053	0.142064	13.875757	16.207385	1.254396	0.559815	0.775879	2.244637	1.39765	0.97564	5.866023	3.128761	0.498294	3.524441	0.883953	18.896763	0.207933	0.166944	4.303835	0.310993	3.9729	1.536287	2.373603	2.209512	0.744868	0.129275	0.87912	1.432794	1.437485	3.49773	0.268527	0.687107	0.089032	4.406373	1.546297	0.162598	1.290639	7.026169	10.217239	0.701446	0.248995
ENSG00000015532	XYLT2	4.598695	6.034592	12.709015	13.360704	6.058909	4.265246	6.066913	10.829185	5.312843	11.617731	2.886576	13.433449	10.247575	8.730992	5.825106	8.691257	2.434832	8.341771	9.995835	4.708832	11.527192	1.132793	28.913142	1.87468	9.655947	6.076666	5.453139	6.752589	8.563313	4.467395	3.7987	1.934169	5.719789	6.098393	4.07461	5.094304	7.511008	26.213568	10.936615	16.739983	6.727504	1.558463	10.987647	11.71956	6.99909	7.239569	7.449861	7.774201
ENSG00000015568	RGPD5	402.106354	345.018634	408.586724	352.676616	811.480954	357.400162	560.028997	560.364825	281.052572	433.521866	201.401461	475.894338	265.236139	646.602955	578.346924	529.312927	474.723988	382.525214	480.445013	393.140288	444.154267	503.436585	712.752903	99.109339	544.701291	425.609318	399.985191	1096.942396	530.715387	258.104461	680.560788	434.02223	429.472506	701.623679	589.778997	392.692715	377.835751	439.813121	377.858297	303.183869	500.704872	363.117821	657.07991	548.390968	508.627771	503.378976	599.517702	654.73283
ENSG00000015592	STMN4	0.888817	17.472929	0.356772	0.045651	0.063334	0.230301	0.365645	0.811347	3.410527	0.245389	0.134098	0.811541	2.260503	1.00375	1.879222	0.369429	5.639514	0.786216	0.45254	26.860836	0.125299	0.986828	0.807205	0	0.693863	2.634256	0.03376	4.247116	0.307596	0.055361	2.637564	0.77001	3.224063	2.403013	4.293585	6.73727	0.81946	0	0.870534	0	2.548416	1.838471	0	0	4.343096	1.212904	0.090161	1.468226
ENSG00000015676	NUDCD3	19.474644	24.756322	16.801215	19.21288	24.325105	23.625468	29.983196	33.874328	9.738848	46.851935	15.959292	43.520004	32.809644	33.690902	38.218355	51.612199	49.862937	31.08515	66.46844	68.367219	21.904472	25.15581	41.574495	5.783491	43.384287	37.110061	32.656033	41.795453	25.198557	45.277785	42.471309	39.447271	17.249289	35.095011	29.067661	51.160467	28.004534	70.981206	31.816023	32.321143	46.778586	16.852672	35.049744	62.274737	54.531644	54.793628	34.581041	41.907405
ENSG00000016082	ISL1	247.530881	216.795205	24.673931	0.440309	176.519044	3.503797	8.28435	2.413369	10.004005	12.045303	0.110593	91.281602	271.431405	171.034185	128.559232	267.750224	225.604712	17.792428	115.665343	99.752785	61.598844	18.720114	1.724512	0.061369	42.237944	41.847117	28.144491	1.998193	5.300255	40.551279	14.051874	19.689515	145.266989	297.249613	164.648414	198.654232	72.47104	1.217028	10.066157	0.316891	0.224331	29.6847	0.505854	3.986407	538.653252	14.743232	123.844801	2.59546
ENSG00000016391	CHDH	1.111474	0.67852	2.469852	1.367163	0.869269	1.488639	2.106512	2.747388	2.390452	7.031879	5.191288	2.998659	2.088236	0.813854	2.069737	1.235065	0.777886	5.445534	0.903748	1.602896	3.378189	0.337227	13.74648	0.059472	0.315736	4.065576	0.605019	9.214706	1.359395	0.275806	0.546841	0.398723	1.201597	0.331739	0.716137	1.850939	2.601859	0.563551	3.173983	1.717526	7.944024	0.230549	5.325596	4.431861	4.076155	9.179025	0.544495	2.275421
ENSG00000016402	IL20RA	0.54667	0.794366	1.256383	16.439434	0.018442	2.574827	2.963919	0.143925	1.449399	0.637869	0.257922	2.280759	0.082383	0.730931	0.780381	0.324382	1.008615	1.288256	0.017295	1.846915	0.699535	5.147669	0.084215	0	0	1.027588	1.997573	2.059284	1.248928	0.144619	0.322501	1.084879	0.016429	0.646337	1.763637	0	1.031815	2.442263	14.415564	4.561852	0.871932	0.238373	0.077669	0.640374	0.324871	14.733509	0.31738	0.229241
ENSG00000016490	CLCA1	0	0	0	0	0	0	0	0	0	0	0	0	0	0	0.0895	0.034824	0	0.016285	0	0.017249	0	0	0.031834	0	0	0	0.013497	0	0	0	0.017256	0.101365	0	0.118167	0	0	0.017186	0	0	0	0	0	0	0	0	0	0.014632	0
ENSG00000016602	CLCA4	0.03892	0.180634	0	0.061403	0.095349	0	0.018806	0	0.016319	0.026725	0	5.732359	0.061749	0.562115	0.277416	0.022446	0.018003	0	0	0.045295	0	0.104326	0	0	0	0	0	0.043827	0	0	0.135382	0.154554	0.050209	0.112621	0.150838	0.040786	0	0.129921	0	20.280259	0.020809	0	0.079305	0.026179	0	0	0.129086	0.04264
ENSG00000016864	GLT8D1	45.915957	40.19669	36.064265	32.063423	37.084952	29.588649	28.368843	43.306461	16.26884	48.321574	30.030733	47.577812	35.171979	65.200422	53.718895	41.237928	20.136689	43.26931	75.696229	71.987708	46.288425	16.512438	41.800255	38.311718	64.700887	41.82011	22.8502	49.628317	39.450905	19.457996	31.387104	29.039018	45.16947	40.538578	23.856523	32.143047	47.460075	62.974954	46.748532	43.221876	40.604388	31.28838	52.098816	73.035659	68.776101	68.495372	43.355517	33.474103
ENSG00000017260	ATP2C1	291.207395	677.248428	506.721258	374.439413	623.770488	485.355485	533.765973	525.078342	550.697801	559.782606	94.788612	950.561128	2146.940979	2755.650401	887.738868	2332.484883	346.707193	1501.838984	816.192392	417.103881	1008.885504	289.744116	456.133419	107.684988	377.732004	430.094022	254.528646	414.446682	243.225155	461.477157	352.484157	410.804445	464.839381	336.232249	244.490232	409.884352	1264.402978	290.282016	202.142999	211.724394	487.28799	277.974434	620.955252	428.890737	548.010628	311.044459	1248.127021	156.117384
ENSG00000017427	IGF1	14.111691	9.143039	9.227641	32.440078	3.293575	14.911907	8.234772	1.613841	3.064526	6.994208	82.30961	7.678425	1.469703	3.520954	0.716431	1.959966	1.839065	6.652178	0.408387	4.480353	5.4054	0.883752	1.602941	16.252864	5.517233	9.13996	3.85234	0.409406	16.074598	0.236986	1.217497	1.066228	0.194298	0.580762	1.852205	0.25055	3.539921	6.139981	18.55704	19.304035	15.76632	13.960552	2.780296	16.473309	4.810717	12.585876	13.067558	4.58018
ENSG00000017483	SLC38A5	0.216869	4.843354	19.94946	11.404474	1.366695	15.101525	8.111712	1.617166	13.428808	5.559022	4.728665	7.219315	2.365698	5.145493	1.104181	1.247682	1.153998	2.07077	1.802969	1.350206	1.428121	4.131763	1.152127	13.305359	0.322329	2.597423	31.046176	1.874799	15.448922	3.300848	1.311496	0.481409	2.296385	0.201494	2.929662	0.784526	4.966967	7.939938	3.853388	100.02566	0.992584	5.78473	7.000369	7.786473	2.019012	1.355279	6.000868	7.384125
ENSG00000017797	RALBP1	33.14769	18.428236	21.401107	18.608249	32.136562	15.698208	14.141676	28.843742	26.470899	23.128506	6.695828	26.131784	30.926348	27.056798	38.456385	26.627844	20.397391	23.385128	14.917247	23.189295	22.465352	20.573635	11.302445	5.000206	16.396571	15.950979	14.862224	45.8455	11.308703	23.131149	10.998521	22.338636	19.735948	23.093362	17.635529	25.581785	22.009357	19.671027	9.388242	15.692737	23.742816	5.546619	18.567893	15.889979	25.803843	17.243518	21.070591	17.937834
ENSG00000018189	RUFY3	55.677368	58.423612	76.893713	67.463832	112.971549	53.393176	77.49399	55.891837	40.965603	75.704421	25.343247	125.990167	148.572847	138.513237	104.063867	51.706986	75.06101	47.26746	112.799961	165.05696	70.990637	29.542399	28.52716	15.458934	151.116203	58.286958	58.536138	94.673524	80.808807	55.088366	102.098119	97.788376	121.511828	56.088301	64.984551	79.535621	95.882546	97.146697	84.670813	63.277297	148.882008	45.140852	35.731788	47.143376	56.918398	147.850396	99.990189	110.175894
ENSG00000018236	CNTN1	3.330843	216.886133	21.509894	70.647629	147.856399	23.679401	6.39365	5.793881	73.246801	20.48087	4.256309	30.330617	22.454582	2.865645	0.76566	34.561868	0.054609	1.731174	25.525396	0.463246	40.783775	188.343895	3.435181	0.103186	172.216466	114.929841	38.700061	3.616936	67.465893	139.585533	10.077853	30.822141	314.314679	37.914488	24.676803	158.315388	81.755299	13.674416	7.394372	3.982701	93.603454	4.152357	0.266368	108.174139	0.128805	104.305134	102.46904	14.022157
ENSG00000018280	SLC11A1	2.357145	7.806478	87.451821	28.389159	7.209453	35.078619	1.789555	9.021912	15.568061	5.234328	1.478177	16.631814	16.43737	17.294844	3.119994	2.066663	6.463167	2.715152	3.722674	1.493547	4.489653	10.961986	15.455365	20.867421	0.311852	4.323185	5.516577	5.170937	11.128128	33.498171	3.264475	1.63108	3.817637	1.370694	12.425534	3.623038	39.960707	20.497573	32.022942	30.058698	4.528153	24.428549	7.421278	3.662433	0.190669	0.623564	2.820093	6.619329
ENSG00000018408	WWTR1	5.270198	14.814428	55.75901	37.732273	4.657793	13.424476	7.166784	9.459917	16.554733	6.065705	8.055121	24.110793	17.785168	26.993452	5.693902	5.564773	1.351585	8.826132	7.981227	6.60969	28.317882	20.2935	14.410082	11.012404	5.279316	7.051172	12.537015	4.38168	21.52957	1.597022	2.446599	0.787486	1.266077	1.461498	2.103849	1.273743	11.141355	60.952532	3.480578	64.134821	7.387682	8.062132	18.046507	30.441462	4.164758	8.883813	24.624516	9.366543
ENSG00000018510	AGPS	127.145695	124.48271	143.898955	130.620006	149.901367	163.478257	139.111289	139.189718	242.659891	178.027026	80.726328	177.847023	144.239782	219.719454	181.546941	174.953775	116.582228	130.097443	180.182513	118.527083	144.913487	98.457407	228.850705	54.838859	75.86848	118.020868	232.407415	130.137988	124.955514	106.0949	184.003979	167.076691	101.23452	138.390113	136.432673	157.656306	158.846801	178.623603	80.372849	125.595299	163.714302	137.313524	180.904338	158.627991	150.479792	166.975313	184.982885	192.141607
ENSG00000018607	ZNF285CP	0	0.023524	0	0	0	0	0.024624	0	0	0.034594	0	0.03503	0.090724	0.085831	0	0	0.024527	0	0	0	0	0	0.135729	0	0.054475	0	0	0.056005	0	0	0	0.056404	0	0	0.086771	0.05222	0.11472	0	0	0.063163	0	0	0.049939	0	0	0.073018	0	0.027525
ENSG00000018610	STEEP1	22.781077	28.326587	25.805729	11.194514	19.099462	15.079465	26.898289	23.168049	26.864245	21.851721	6.439149	22.72389	29.339193	17.950146	24.920276	24.785139	28.446272	21.279133	25.816755	33.105683	29.794115	28.459562	38.368605	3.755649	24.91816	20.364082	19.982543	29.462087	15.323457	27.675129	43.207293	14.421731	16.435351	21.20642	21.023812	19.03217	34.464881	35.297163	12.290197	14.815515	22.149383	10.623188	24.02257	16.903613	21.42	18.506147	30.013065	40.795495
ENSG00000018625	ATP1A2	6.138448	0.826	0.334856	4.788267	0.908623	0.993193	0.324469	0	1.906576	1.100428	0.503188	1.063703	2.91744	0.818039	1.48208	1.079028	1.00337	0.142205	0.612023	1.282947	0.432571	6.682194	38.155775	2.448887	22.235257	0.433979	0.103067	1.256392	4.083766	1.09979	0.074037	0.589338	0.009691	17.843882	0.475028	0.022221	0.540997	2.870954	19.597454	6.411704	15.170505	0.344748	0.14841	0.21537	0.077569	12.617393	1.480275	1.239337
ENSG00000018699	TTC27	11.318688	10.139711	19.085166	21.936453	18.971969	17.49866	12.537602	15.741695	21.221107	20.796389	7.4914	29.544862	21.574277	23.276573	15.549761	27.014007	9.093141	13.482198	13.112588	14.754442	12.537359	12.132864	25.280462	4.08147	15.410003	12.085981	22.205585	15.639397	9.934696	8.318411	12.5241	9.146712	9.598728	16.552423	10.033649	12.427953	21.387746	20.795738	10.820572	21.483111	11.752504	21.604833	21.254226	26.049948	10.882657	17.756978	18.437059	17.632468
ENSG00000018869	ZNF582	3.664136	4.588213	0.951564	2.772408	4.707231	3.276852	3.073985	6.871173	0.19298	4.928506	2.014746	1.786401	7.101646	9.189112	4.386529	2.694621	5.356944	0.13404	3.521401	10.023382	6.904239	0.532015	3.945838	1.50443	10.932991	1.330211	2.928321	2.064947	2.655815	0	0.094632	0.025824	2.278942	1.310632	2.058126	7.11715	1.44227	0.452977	4.936677	1.609235	5.042771	1.871187	7.311362	6.529982	3.290858	4.854993	6.01587	11.793976
ENSG00000019102	VSIG2	0.53838	1.794567	2.828089	4.119582	0.369223	1.986198	2.166918	0.650621	0	0.559225	0.759636	4.410707	0.810628	3.596878	4.903522	0.183344	0.142795	0.264442	0.534681	0.360604	0.821209	0.926983	3.594271	0.14575	0.297288	0.414301	0.261676	11.302627	6.442635	1.111529	0.177775	0.128228	0.208253	0.570664	1.168717	0.040282	0.324449	0.700294	0.870198	5.825195	0.456202	0	0.872735	0.810098	7.15593	0.953791	0.731135	0.087086
ENSG00000019144	PHLDB1	66.043788	63.113564	86.091574	77.137074	85.448762	77.31519	61.240772	105.564181	18.620239	138.690627	4.61757	137.711964	232.533352	120.585516	99.343965	116.826157	48.459645	88.153725	68.954661	80.094238	136.006715	47.90359	43.361066	31.950937	39.122316	29.341621	17.323246	29.145513	96.619597	67.508984	61.02673	51.126922	85.520172	75.912096	61.660678	106.188969	168.067885	260.061596	23.862737	58.07859	43.478061	57.457242	95.525212	163.236213	85.810079	60.217979	94.726362	61.85707
ENSG00000019169	MARCO	0.288519	4.249241	13.902706	11.759437	0.402785	19.305114	0.289336	1.256964	0.264032	0.890221	60.167065	0.245064	0.280992	1.006066	0.022642	0.440564	0.435201	0.761179	0.017706	0.237852	3.629501	1.654161	0.340248	2.243444	0.894442	0.587626	2.561396	0.264803	6.102131	4.329455	4.392054	0.041165	0.197728	0.145707	0.276929	0.100435	10.591673	0.907983	1.612963	8.691454	0.517556	0.504287	0.274247	0.183878	0.109244	3.090879	0.522804	0.55128
ENSG00000019186	CYP24A1	3.663501	5.773486	0.557085	13.7877	0	2.4775	1.217347	0.310841	0.223538	0.04977	0.085967	9.665302	2.115833	6.289473	10.629039	0.470504	3.929963	0.257365	3.673887	0	0.07663	0.018882	0.062152	0	0	1.388794	1.745595	0.039858	1.999307	0	0.106246	0	0.031073	0.035041	1.227808	0.036803	0.449057	0.982041	4.266977	35.842828	0.037372	0.393317	0	0.232524	0.06649	0	0	0.103672
ENSG00000019485	PRDM11	3.809024	1.617419	2.181915	2.41563	10.045616	1.738152	3.601259	9.148154	1.776795	6.241348	1.358568	4.105099	5.14103	2.770612	4.131632	6.919721	3.57648	2.703701	3.223886	5.021785	6.343518	3.000097	1.981072	2.375017	4.821621	2.584097	1.581638	2.390689	3.192531	5.219522	2.849037	2.99757	0.845346	7.667569	6.769468	7.179073	4.941195	6.241311	2.80384	9.315336	6.644676	1.727521	5.174494	5.3499	4.391975	5.004382	6.618785	3.667531
ENSG00000019505	SYT13	1.905384	4.019512	5.224978	1.293097	8.077285	9.214741	41.785468	11.068207	0.981143	19.707017	0.697737	3.878269	14.595568	3.295014	48.418124	18.454065	26.065705	29.941551	14.645456	22.59095	32.64562	2.706344	0.555179	0.00733	5.666142	4.001429	0.18179	19.688746	11.587706	38.005777	48.221284	43.214467	0.017389	34.689405	39.686101	9.543311	13.958121	0.905422	2.155224	0.271872	226.303991	5.033841	6.120643	17.18765	57.908926	62.629226	4.92267	3.027782
ENSG00000019549	SNAI2	19.452578	12.891761	31.69266	14.758711	11.722636	7.312195	6.185582	26.783322	13.914271	15.340101	8.522331	20.613771	18.453052	33.357817	7.61877	17.874463	1.778241	16.82017	14.421151	15.84823	20.490066	1.241065	3.880541	69.79658	3.202739	6.996402	15.571154	4.214044	25.678438	0.417181	3.286261	12.269232	0.191252	8.837808	8.675456	1.593321	20.840533	39.727803	3.28981	25.002944	8.348589	36.531681	21.633957	101.776124	9.526448	20.135537	77.792411	25.310667
ENSG00000019582	CD74	57.2964	275.521006	716.811516	433.004885	120.538501	653.336183	555.643616	162.91401	36.029609	188.882381	161.591685	209.637452	84.883851	202.607394	66.273906	36.670315	29.707086	253.326254	60.22278	107.178	255.097859	35.238518	61.818652	61.90839	100.223525	122.906493	175.293234	61.564677	685.574151	73.632745	139.71474	24.140921	19.57748	20.13973	51.583757	28.35948	265.565758	467.584741	23.641246	711.194715	125.662226	151.710366	182.464985	559.645721	140.045766	93.761321	214.343478	93.754726
ENSG00000019991	HGF	3.724455	20.803281	30.267421	44.834145	10.970792	13.675813	3.593211	3.720364	0.820238	2.72083	47.957887	6.3725	9.267422	16.464689	1.793064	3.551544	1.304079	6.601707	0.84952	0.830595	23.581248	6.242282	2.887337	3.88099	4.540705	7.588541	2.178893	11.975014	88.669296	13.588316	1.938023	4.77565	23.784699	24.527737	3.169272	2.117399	10.083673	18.672042	0.409121	54.599064	315.847163	27.828364	5.425829	78.210531	4.948084	17.874699	8.809781	7.934168
ENSG00000019995	ZRANB1	79.908756	48.226202	62.771705	33.768696	74.502811	27.151058	28.197861	84.574621	49.663389	45.066428	29.572647	84.637956	70.011835	78.563489	82.194992	51.515078	48.461747	55.6098	28.100243	24.490409	32.964729	15.851075	32.646559	23.578813	35.449404	33.30285	27.478396	30.384199	26.162865	32.262338	41.129723	41.668817	39.034496	50.967244	37.101609	48.520592	37.592288	40.498772	11.681899	20.083266	37.666995	32.538361	58.223003	25.634978	34.3478	66.583169	44.382053	19.716682
ENSG00000020129	NCDN	10.143386	7.444698	10.575319	12.530277	14.943865	7.570548	8.360908	10.757174	4.836602	12.497998	2.540858	30.180415	14.754396	8.595864	9.850047	10.782168	10.721582	11.916759	11.765293	9.638847	10.956873	9.927937	5.338969	3.623803	15.896354	4.018518	9.496282	7.324138	7.23712	3.39614	10.756053	11.37155	15.671738	5.74655	7.012537	11.958171	20.062559	12.813273	6.560094	8.948474	21.028723	2.935818	7.72348	14.574086	11.870348	21.6479	15.268627	7.578373
ENSG00000020181	ADGRA2	3.910727	9.347438	17.741739	23.07059	5.109919	8.256368	10.178643	20.624232	5.365625	15.227137	2.720604	11.491267	25.702618	18.142303	10.516183	7.431643	2.514016	11.967588	9.336179	17.542305	37.980028	1.124533	5.231636	9.058723	12.651767	9.29376	3.426061	0.386727	20.549443	1.263015	4.233929	0.602373	1.252259	4.587091	1.036832	0.421489	16.4925	17.118975	0.249936	21.458632	16.673737	25.104432	16.612288	45.384868	15.730415	30.258107	27.831818	10.800931
ENSG00000020219	CCT8L1P	0.144161	0	0.127011	0.086915	0.290003	0.069435	0.104532	0.797148	0	0.142529	0.068585	0.157689	0.50877	0.43635	0	0.263725	0.114868	0.08479	0.046028	0.147369	0.055817	0	0.05563	0	0.063039	0.028728	0	0.02859	0	0.09647	0.057164	0.082248	0.066663	0	0.083663	0.103236	0.087385	0	0.068145	0.091106	0	0	0.132409	0.064007	0.076634	0.027638	0	0.028827
ENSG00000020256	ZFP64	16.902451	16.735782	29.97188	17.667202	19.797765	9.370853	17.20991	11.592765	17.679811	14.59143	5.319948	22.689315	20.549077	14.069504	17.82758	24.293504	27.134492	14.154172	24.39868	32.42188	15.735666	29.185477	19.970688	4.072145	14.360133	18.138832	16.271174	17.222435	13.587547	15.856587	17.204776	17.468363	19.284044	36.855957	32.576306	32.924332	13.825828	23.733923	16.971805	45.073575	11.519279	5.336392	25.458443	17.52886	14.977637	29.665185	24.539694	31.867018
ENSG00000020426	MNAT1	101.897998	78.795164	33.893352	46.782113	123.65478	61.694984	53.196149	82.389851	54.523301	132.365897	12.036789	91.573189	99.364908	91.391598	131.518928	144.859992	83.388806	80.677656	110.137866	68.241805	115.62302	93.41288	33.791887	4.612199	65.185903	168.397318	65.67798	41.255663	41.616291	60.454486	53.473463	52.324657	142.012198	77.621247	49.278456	139.260681	81.467382	104.238813	32.213242	48.652603	51.609776	45.938397	78.143926	32.392374	59.096338	39.92657	346.582059	75.380921
ENSG00000020577	SAMD4A	6.460686	10.740265	29.507336	21.479033	2.997168	13.885315	7.634581	11.399021	2.358433	19.851894	11.090075	14.103378	8.713955	13.814016	3.218713	3.431796	1.458362	9.581873	4.440457	7.269331	12.795962	7.321363	3.131786	24.556774	2.994521	4.486427	7.539796	0.880048	14.960627	0.87157	1.794005	1.151615	0.534793	1.541191	3.690749	0.138268	18.719243	35.453908	6.906848	34.362258	5.505814	9.750713	6.781189	25.786879	3.400305	8.127891	12.578362	4.592918
ENSG00000020633	RUNX3	5.994199	5.110863	12.572972	6.460812	8.638939	7.492493	14.344418	4.321079	0.947333	7.313233	1.789806	6.673585	5.88019	3.981351	5.795276	7.701737	8.04571	3.228992	5.465976	5.702194	2.11355	0.551843	0.328593	4.611558	2.141156	1.968005	5.453226	3.259692	4.722764	1.19241	10.204237	6.633375	0.852782	8.841714	7.061236	1.194358	2.35196	14.361361	4.202542	11.495839	6.69206	11.786433	20.720474	8.826572	8.919803	4.381748	7.93814	1.593218
ENSG00000020922	MRE11	95.998186	76.886483	83.387962	65.35162	107.958641	96.061356	93.241312	208.457847	271.310856	151.097463	28.157628	107.772871	127.335449	134.278555	180.350975	171.98391	126.679308	83.725185	122.60305	127.956276	169.922477	93.834831	50.657498	10.984807	63.541001	144.553507	53.155693	161.301111	73.891252	54.175791	104.607173	87.658617	124.064751	154.219416	116.711341	157.744243	107.153341	74.783618	62.288487	98.405705	60.370494	55.9144	119.451768	69.361163	155.652229	36.008235	145.390488	138.898944
ENSG00000021300	PLEKHB1	9.524368	7.641315	5.477064	8.243651	12.531106	18.538046	25.445768	54.897346	6.769542	61.356801	1.9182	11.281246	32.344858	5.771672	25.307133	17.612643	23.106832	22.663936	33.521972	7.008751	2.172742	37.443441	19.425593	0.632336	63.245252	13.635038	1.542137	18.346413	11.400475	57.101482	29.49834	27.80024	36.613646	15.951127	14.386379	14.29608	66.56391	14.763758	23.480448	5.01412	207.082705	6.023724	71.516268	3.278623	7.700864	24.856067	10.915861	8.727073
ENSG00000021355	SERPINB1	3.121487	16.689196	27.823074	23.533721	6.05577	23.470405	24.394382	9.942449	6.860407	17.857778	9.850317	19.235609	6.668947	17.446376	15.64183	26.145877	5.061923	15.706801	7.012556	4.093361	18.896265	21.577535	14.800584	14.198895	8.273153	12.54129	4.78927	11.189575	18.754491	8.31106	9.440574	6.606473	3.89291	5.155477	8.142751	2.859797	19.832699	46.990024	7.326426	38.264132	28.696737	14.34634	4.292958	14.584318	12.841708	18.858267	10.165515	8.178253
ENSG00000021461	CYP3A43	1.009537	0.052204	0.716104	0.245463	0.433677	0.268227	0.185845	0.581629	0.184071	0	133.331903	0.11184	0.799824	0	0.036733	0.06489	0.036449	0.138107	0.097312	0	0.645559	0	0.297201	0	0.041069	1.641363	0.026936	0	0.068252	0	0.137599	0.099652	0	0	0	0	0.052139	0.949869	0	0	0.044778	0	0.042847	0	0	14.221786	0.242976	0.675695
ENSG00000021488	SLC7A9	7.233336	1.477709	3.693397	1.683888	2.70494	2.686637	4.651073	12.052165	7.571272	3.997424	16.084975	8.982076	5.224817	5.587124	6.518413	7.235631	19.87017	10.675861	5.583531	6.0308	7.091415	2.50408	24.85507	0.055019	1.935027	5.669868	1.349066	3.711512	1.024232	5.620648	5.384383	6.485528	3.820871	7.000586	8.596583	9.866082	5.875623	3.598867	4.415254	3.101859	2.612938	3.52946	4.13544	5.452032	5.703525	6.109808	5.347309	3.535345
ENSG00000021574	SPAST	121.42687	57.778871	47.911524	46.434446	107.727892	49.002264	61.208213	87.681165	97.924808	50.735883	23.4625	84.885074	102.694311	99.98462	110.509894	136.180957	61.093245	71.577449	90.443003	126.841403	51.407685	40.463515	56.152637	17.676898	79.191034	43.360053	66.099237	102.492665	31.303173	105.605905	85.137058	81.702407	126.029584	97.458846	96.181998	115.814397	73.075993	39.406286	50.367417	57.639399	56.474268	26.963713	88.107433	57.628749	77.316398	81.890514	147.644628	73.062414
ENSG00000021645	NRXN3	40.792691	4.662131	10.722536	22.79884	42.701821	3.962022	14.128411	39.406768	1.286513	12.190747	0.497317	67.604928	204.053261	61.928954	20.48607	34.64357	74.423381	110.413383	60.785487	6.254348	72.121332	10.820921	20.431385	1.453334	3.779608	3.673288	1.003156	7.764795	20.470554	42.224405	57.424719	92.997415	84.144118	106.674625	99.138659	48.896017	43.61385	10.995855	21.931118	10.471427	1.687507	10.171235	1.741376	18.19797	32.083712	8.345456	69.535408	14.653101
ENSG00000021762	OSBPL5	1.354463	3.4905	14.880484	13.232513	5.608418	4.821428	7.44497	9.004524	2.420809	6.295873	2.916465	12.420977	13.484306	12.065253	8.489455	12.125312	2.383165	7.163423	5.186158	7.941011	9.745764	3.373091	1.425823	15.708722	3.645789	4.348119	5.626808	5.106623	16.300576	1.265433	1.592169	0.958938	0.313082	3.508214	5.510648	5.059803	10.076897	50.320028	42.934155	12.173161	5.168274	5.39288	9.286939	21.260899	8.40428	3.809985	7.315667	6.039515
ENSG00000021776	AQR	69.662987	41.437234	38.752084	39.039033	50.946529	32.689859	23.624728	75.990354	70.571841	36.321091	14.699596	28.184813	56.927533	41.318873	32.296803	27.24091	26.388863	26.539658	56.92258	39.857907	31.525781	19.039019	35.994145	5.749926	36.738816	40.678133	40.240253	26.400469	18.857955	12.400466	16.599093	18.764707	18.389659	47.516232	38.537903	43.476808	33.362186	31.101151	11.603136	21.909674	36.293375	29.536851	34.803181	37.513766	25.407444	49.641125	70.694636	65.708951
ENSG00000021826	CPS1	1.177035	1.06199	3.741355	3.548701	1.034061	1.374935	3.09068	2.394858	14.950541	1.391351	3179.737651	3.547413	1.617101	1.386721	1.165622	0.549548	1.010431	1.680601	0.766728	1.074253	223.356558	1.864388	1.452844	2.90604	4.84913	3.469228	5.063816	0.517741	3.755217	3.66983	0.637032	0.349016	0.486392	0.503901	0.541645	0.255653	2.732369	1.967668	0.223508	2.858577	10.855215	3.800498	3.589185	6.157904	1.717473	122.410991	4.783782	1.777254
ENSG00000021852	C8B	0.044022	0.075845	0	0.941538	0.082625	0.48343	0.102781	0.607032	0.035199	0.122703	460.597577	0.340127	0.088626	0.147829	0	0	0.03989	0.022692	0.074894	0.093207	46.110532	0	0.907286	0	0.232709	0.036558	0	0.087411	1.205682	0	0.099836	0	0	0	0	0	0.090391	0	0	0.418044	0	0	0.08897	0	0.200624	47.165326	0	0.069296
ENSG00000022267	FHL1	18.31255	133.906102	76.67111	83.696198	35.192647	46.981875	16.121419	48.902169	31.356466	53.990416	15.471713	23.026918	103.262037	41.763529	33.617993	48.157668	59.388843	9.462627	6.986925	83.643349	51.516151	59.25313	10.780331	70.820666	40.428432	123.638226	104.84384	34.703185	34.52217	127.508347	2.4956	1.047473	34.230356	171.208372	126.312448	89.084507	55.447331	30.295219	9.027528	38.622899	42.743756	30.925127	13.484928	96.584689	145.765697	77.983386	46.958433	29.573825
ENSG00000022277	RTF2	53.83556	69.634627	59.063315	38.39799	69.805172	31.303807	43.255132	35.739603	73.541344	32.741726	23.951193	53.834347	59.628365	52.599778	58.594609	68.940544	53.850051	46.915724	45.89609	62.250247	55.946149	79.681026	64.210371	10.184099	42.987853	80.876727	51.849566	53.123546	36.677347	49.22687	53.781477	65.560652	49.731699	80.009267	71.039406	63.751017	59.750056	58.267471	33.496263	40.864523	109.19084	26.65795	60.472356	41.591171	48.166371	65.317186	57.23707	49.303048
ENSG00000022355	GABRA1	0	0.131347	0	0.150897	0	0	0	1.839592	0	0	0	0.288127	0.030925	0.106178	0	0	0	0	0	0	0	4.710861	1.474709	0	0.310154	0	0.01963	8.157854	0	0	0.127236	0.202276	0	0	0	0	0	0.659399	0.131025	0	0.090769	0	0.388545	0.503557	0	1.115338	0	0.205763
ENSG00000022556	NLRP2	0	0	12.655773	0.405301	2.604866	6.220752	0	0	0	0.754132	0.487731	0	0	15.208409	0	0	0.185214	0.933072	0	43.145691	0.08744	13.145431	3.781438	0	2.692305	1.030932	0.774699	11.403841	0.48417	0	0	0	13.174693	0	0	23.69514	0	0.173221	0	2.476445	8.450799	0	54.170013	0	0.034911	15.25665	29.906811	22.640575
ENSG00000022567	SLC45A4	2.332012	4.782275	4.05393	5.283947	6.565568	6.752904	6.016123	6.813152	2.30332	3.352714	0.447178	6.12715	6.13462	8.56667	4.462216	5.63935	1.711573	9.205848	8.097441	3.375506	6.763239	1.775724	5.111411	0.370154	4.541846	3.72425	2.410981	3.102122	6.29296	3.882526	8.496913	4.774673	3.031018	3.311883	1.793665	4.24045	6.363507	6.090077	2.764418	10.923013	9.2313	7.528988	11.677037	5.037687	5.200263	8.58975	4.913839	4.172599
ENSG00000022840	RNF10	72.491191	104.160153	72.88974	93.865306	120.367064	86.487444	72.374984	126.369336	73.061472	100.096013	41.502183	111.161973	96.487069	121.571099	103.613919	115.201461	73.786363	101.019905	129.496961	87.71585	91.48488	139.4682	68.938267	123.347001	96.350294	70.114638	72.868851	67.379296	66.702073	125.401567	89.182362	78.789896	111.613658	71.128029	75.517135	102.182114	163.325527	81.143355	91.79975	113.134061	50.502089	85.74628	80.149771	79.456565	109.317429	135.035774	102.172542	104.09991
ENSG00000022976	ZNF839	12.44218	10.603607	10.101277	10.783219	19.174286	7.624806	7.742256	19.468803	2.273329	23.439065	6.508937	19.367021	9.233303	16.863386	16.636568	14.583346	12.038262	14.65371	15.449628	14.991116	10.008609	12.570871	11.015088	0.748355	10.252362	8.686442	9.456258	6.846424	11.636628	8.293574	9.87551	8.571008	15.266632	12.532418	12.964999	11.051141	12.849611	70.682069	9.816211	11.515397	8.710277	9.270144	8.614726	12.85356	9.454014	14.796919	21.71067	6.10083
ENSG00000023041	ZDHHC6	35.831554	27.737914	44.297113	37.134665	38.443854	24.058319	18.590672	53.972935	24.01642	31.554539	16.181094	59.21763	43.162091	54.026369	60.934006	28.183555	31.211109	29.925332	27.687493	18.942039	28.526557	15.577592	31.679458	6.162262	33.855991	36.236095	18.455068	26.286589	24.728905	10.643667	47.084346	35.905458	26.46649	42.797441	30.364439	38.624905	35.26877	51.241049	29.280436	31.316605	41.600772	18.453047	45.355814	37.875546	30.753258	42.164317	35.115197	26.00951
ENSG00000023171	GRAMD1B	4.913387	5.933227	6.07818	4.803554	4.706496	22.860561	18.597576	29.365347	1.647771	32.375288	3.594762	20.68803	7.960619	8.247883	6.578851	26.057052	6.60343	13.77635	2.833926	10.16367	17.853661	18.017335	20.226542	2.386396	15.386999	19.32692	25.352119	109.444623	18.929211	2.048827	13.233474	0.574011	2.639144	9.7678	28.088753	0.435008	45.882572	11.430783	2.327457	11.602459	13.313118	7.691037	68.823114	31.369345	4.596034	13.920812	23.302927	25.586645
ENSG00000023191	RNH1	0	0.236536	0	0.586716	0	0	0	0	0	0	0.477214	0	0	0	0.573185	0	0	0	0	0	0	0	0	0	0.653344	0	0	1.638952	0	0	0	0	0.285592	0	0	0	1.2699	0	0	0	0.42985	0	0	3.309828	0	0	0	1.134864
ENSG00000023287	RB1CC1	62.69639	63.79437	50.820963	128.888318	67.301074	50.861387	37.796236	133.424203	38.879427	43.757974	24.5655	70.811631	96.493484	74.765014	75.634605	80.962611	59.287666	90.722566	53.116955	53.747583	124.940504	46.902985	41.05617	14.69616	57.965061	83.46388	24.144373	50.679707	34.866473	15.748571	49.906641	48.816981	45.441609	68.604388	51.094742	25.798276	59.600773	24.155215	26.474516	42.981683	61.350519	24.787989	92.997231	33.425001	81.873547	59.330798	60.70524	68.330892
ENSG00000023318	ERP44	48.147052	58.685079	49.093596	35.916814	31.563138	29.111653	34.287014	45.839446	47.95276	24.395814	38.696577	30.399924	30.204281	47.777422	47.965793	37.878778	30.570188	37.343489	48.998166	43.220729	44.048278	21.137305	52.60833	15.834895	31.515019	57.195248	29.118814	40.622401	39.060904	13.559939	56.501101	50.850319	28.4922	39.896982	33.800343	27.808558	38.604939	60.911639	24.186051	37.551241	52.723168	27.048528	38.177227	39.332022	46.03636	30.951025	45.397976	44.231716
ENSG00000023330	ALAS1	16.755182	20.680287	22.3585	17.894279	10.888	22.765051	13.675745	15.362475	5.566836	17.169947	51.922876	16.404558	13.198654	21.348684	11.623499	13.547594	9.394357	13.222195	25.901724	21.528073	17.384364	19.861634	18.214244	5.076289	19.605706	17.974594	12.980623	21.690141	13.054178	14.861683	16.466232	14.137466	17.386844	12.971222	11.699597	13.038015	18.125396	14.958454	14.15055	29.416668	12.237697	8.180997	18.908492	22.704157	26.559096	20.444957	12.69742	12.76023
ENSG00000023445	BIRC3	3.026185	16.121974	17.139399	28.551566	7.167799	32.67342	47.085994	5.464332	13.262289	12.552017	3.6859	17.534345	5.06341	8.107229	1.615278	7.773283	2.251524	7.521028	1.384002	0.508609	5.819423	0.4854	0.280688	3.209154	13.390805	9.518768	5.84219	2.847535	14.543545	9.180554	4.150495	2.021778	1.460559	3.691475	2.256073	1.710934	12.787271	9.329654	3.369412	72.273725	21.390457	27.337213	8.600457	19.166028	3.003278	3.794571	3.803252	3.212608
ENSG00000023516	AKAP11	41.757754	21.51507	21.856438	25.608376	21.353358	17.614679	19.908539	19.558142	25.571528	29.411315	8.497131	22.065075	40.504519	25.312583	25.131581	23.034912	15.108334	20.88213	14.823185	24.221839	20.989597	12.056646	31.06553	8.796783	51.889955	34.685562	12.089197	32.322512	16.253075	25.293255	37.86721	35.47869	12.287371	18.303041	14.745861	16.539442	20.994386	15.599064	8.910521	25.179346	24.062023	11.638419	19.641721	34.800616	42.093843	48.19685	21.334337	36.191508
ENSG00000023572	GLRX2	18.950601	16.398477	15.442889	9.08981	10.480162	21.24215	12.86115	14.708069	15.835737	21.416519	7.356984	16.139055	14.851213	14.332538	13.997064	11.615408	29.269841	15.267565	9.552724	15.705111	14.79194	13.60832	12.955894	4.979386	14.941392	20.978789	15.200129	13.264762	4.958799	10.188501	26.749588	20.064945	9.109899	13.4497	14.287491	7.460719	16.123688	14.424217	6.244865	11.58094	7.589938	4.425645	9.630378	18.112804	18.357486	28.81902	8.688459	18.692311
ENSG00000023608	SNAPC1	10.070691	6.11154	9.12009	6.090809	16.85953	6.206827	7.343113	8.278447	6.425967	9.694095	1.315187	9.847586	6.415732	8.235605	13.323804	12.545619	7.338985	10.811424	9.408843	13.568746	12.462112	12.249328	3.953148	2.144096	7.088486	8.923525	11.824593	6.9037	6.421746	9.753174	9.678688	6.831194	12.276729	7.395252	7.306325	11.383274	6.773895	15.250909	2.956784	14.459735	7.104551	3.247506	14.108584	5.410206	4.829626	7.205028	27.645072	8.828101
ENSG00000023697	DERA	7.877745	53.361758	23.717405	22.000881	47.358357	31.774181	31.985722	40.37882	10.722662	32.850813	26.257415	26.774236	52.051608	47.074732	42.61349	49.278888	13.826177	43.495758	21.035452	69.88905	40.482258	24.128529	76.931742	11.686945	31.925174	31.781142	101.295498	37.79371	20.130832	29.85417	40.114923	44.422207	29.006147	27.818817	25.749861	34.377185	52.825209	22.517185	10.097164	22.574055	10.722717	14.950419	29.065516	24.556507	55.636694	25.457024	37.015757	24.789757
ENSG00000023734	STRAP	47.221933	144.807645	58.587478	96.604466	84.987577	82.792048	71.73147	116.142532	139.091336	41.218983	33.856004	42.666201	74.353442	95.01841	68.019652	66.498855	18.35983	69.503492	95.725689	91.220377	69.995759	60.712656	173.804341	22.01925	81.570626	105.52432	311.295799	67.924754	45.348387	67.0848	69.590116	71.359656	84.443416	70.856734	74.709932	92.173903	136.976075	39.659469	25.443581	39.551568	65.732791	41.091719	53.750413	52.789336	72.796129	101.60326	95.730814	92.038875
ENSG00000023839	ABCC2	4.222487	8.436209	4.517382	12.172127	0.759836	19.301373	3.804316	21.070837	8.611316	3.66459	345.317549	3.748366	8.654095	1.424144	9.123417	1.536283	4.590875	2.629135	1.503718	1.156763	37.230065	5.276083	11.396374	4.824755	3.92892	5.477197	4.107139	0.997968	4.350072	3.849537	2.292793	1.677771	2.654014	4.528361	2.936712	3.940758	4.334974	4.318643	8.541302	2.624028	1.771661	1.606159	1.281663	5.135532	3.517078	61.242753	3.416465	4.433314
ENSG00000023892	DEF6	1.741136	3.056332	7.109806	9.476111	8.825448	9.500815	15.356087	9.563223	2.127494	4.835366	1.00822	8.129453	1.702546	3.758966	1.855819	8.248211	1.47227	2.714606	2.321811	0.680307	2.111368	2.242524	1.752689	0.705516	14.372026	3.095405	1.95767	3.875694	8.296627	6.884286	2.312695	2.863842	2.537062	0.298042	2.584648	3.096962	5.690737	9.060038	3.625144	15.976912	2.304249	5.773103	11.324245	6.030877	1.287442	2.169407	6.449726	3.679204
ENSG00000023902	PLEKHO1	14.23911	22.851337	32.312086	20.931941	28.475235	25.013587	24.006513	24.861677	10.971204	25.152476	2.622286	33.399375	37.976363	25.307403	23.342935	28.00234	23.154699	17.292827	17.902763	32.785769	22.094111	31.293449	6.459434	4.429637	11.268849	13.089515	35.620495	20.337972	16.879438	23.302825	12.179818	16.040664	27.008811	24.679492	19.425215	34.943169	25.021484	13.485455	7.800617	21.99993	10.018716	15.708577	13.338743	23.863536	23.28996	7.320945	20.129523	10.825513
ENSG00000023909	GCLM	17.485589	14.258191	21.789145	14.409951	22.954651	35.612934	14.734803	19.959416	23.858902	33.767567	39.615714	18.001793	12.513991	9.443434	19.28227	11.396301	15.342283	13.564512	18.153531	13.441494	16.199815	20.051501	41.958386	3.506734	13.405311	19.026709	22.243432	28.069168	10.444477	7.373416	21.392461	18.950494	5.41677	11.595299	13.992802	11.473317	27.207106	19.412733	8.546572	23.77857	9.692848	18.928749	16.580146	16.737972	15.038034	19.611939	15.328952	11.960499
ENSG00000024048	UBR2	26.957928	27.169111	24.64444	40.420103	24.37156	25.946175	25.39505	48.430232	24.582381	32.824365	19.123841	36.652437	24.54181	29.486304	34.126251	37.560012	18.843483	23.851527	29.772507	20.948311	48.60714	13.4129	19.410941	10.544451	33.702523	48.403923	16.763299	16.225294	20.412399	40.18477	21.370182	18.523686	21.431028	28.251782	21.02984	22.486879	23.916535	31.032631	21.553103	32.268625	34.90865	30.198796	35.82013	29.696139	27.955563	49.675799	27.311369	26.316719
ENSG00000024422	EHD2	3.495333	6.126958	19.59507	12.521471	2.062705	4.826224	4.51863	7.467289	1.916177	6.643408	1.365254	11.311312	12.646361	24.364762	4.503838	4.012348	0.696938	6.043677	8.392586	7.937276	10.619784	1.851625	2.774163	16.314335	8.800235	3.835232	2.831472	0.111245	24.44455	2.726275	1.215333	0.705888	0.118943	1.248379	2.657304	0.272791	7.593288	20.368985	0.68553	20.12421	10.069709	3.921836	5.738844	24.804035	2.947201	9.419496	12.092886	7.227817
ENSG00000024526	DEPDC1	115.627451	44.768963	18.771455	18.086143	89.355343	39.088047	47.576663	68.935515	51.50849	74.48886	5.531087	49.054161	58.16517	40.0389	93.064658	60.7981	67.912612	47.762938	92.652251	48.288487	57.448921	79.340631	25.42624	1.352332	6.520908	35.415017	62.445358	45.713418	19.017669	24.978516	90.797163	125.973331	47.91886	102.222345	70.851998	80.956418	61.916442	36.283167	6.316047	3.362888	12.372544	20.657635	60.405378	26.014662	82.287327	17.684301	112.263854	54.682548
ENSG00000024862	CCDC28A	20.078646	25.920014	19.09225	18.398672	22.928854	17.133278	15.35915	25.968175	19.865768	13.275333	17.162253	15.088631	19.276134	22.89447	21.687808	33.244314	12.289315	18.260402	17.779426	19.812717	30.137523	31.683613	6.642928	4.076568	13.515271	14.719989	8.195948	15.418402	12.445536	36.263565	25.901657	26.292497	14.024045	24.694007	19.10453	19.459315	17.262251	13.673757	14.443259	16.742689	11.095624	10.790346	14.417913	15.426142	22.82065	12.893908	20.148115	15.212961
ENSG00000025039	RRAGD	36.870101	47.734614	33.921307	10.101425	28.360071	35.228464	19.351973	86.500913	32.732434	37.625152	6.408002	18.406737	14.122084	23.139462	21.130025	33.823938	18.184242	21.203033	12.986361	10.498298	24.043058	62.784137	2.639569	1.673767	38.265216	40.314878	27.45244	50.461435	11.973128	10.546238	17.447629	19.561418	12.630226	32.445411	19.583223	24.087341	29.460336	21.764498	7.965054	14.307302	22.672041	23.617486	8.445867	52.061984	32.149873	3.80156	22.355971	18.166874
ENSG00000025156	HSF2	33.891294	74.762067	15.483459	22.92461	35.399649	13.506869	31.581047	47.957063	42.647343	26.168952	4.745016	22.998852	34.90122	33.035272	40.389369	42.374339	27.390243	26.759423	36.993588	50.577377	32.826006	39.711803	6.376731	3.455514	14.017278	28.178136	34.977305	29.870195	19.961721	85.525097	42.715398	40.080726	38.898762	48.702684	36.699197	56.309899	28.006854	13.45939	19.753409	10.566857	57.479832	10.808766	22.64439	15.873396	50.640191	18.596991	38.447105	30.434764
ENSG00000025293	PHF20	39.830715	40.094485	29.36325	36.802801	60.709735	22.205136	28.627469	41.594722	24.619898	22.447712	7.277214	35.734502	42.696414	40.667341	46.850162	42.724236	34.164913	30.409592	33.76915	39.054674	22.851344	23.82746	39.483734	15.811135	47.597256	45.147141	25.110878	34.808701	24.67728	41.945132	45.231189	28.766955	27.598389	50.283549	41.298409	44.281627	44.765707	34.127328	34.08612	28.938495	25.513117	33.857943	20.682723	29.578296	36.890929	29.709733	28.7131	40.35741
ENSG00000025423	HSD17B6	7.818967	24.683258	8.086118	9.112762	9.939551	5.358573	4.54955	13.659212	4.008953	4.218508	428.070107	5.48506	10.764085	5.61842	13.06293	6.883734	10.350184	13.823665	18.020617	5.280158	43.389802	9.828038	1.947873	0	0.889781	6.422132	1.597133	4.258449	10.590309	3.71713	1.944789	8.001163	3.486246	5.358214	3.505939	5.593108	6.836002	1.318257	1.022995	6.42651	0.470236	2.858501	2.246439	1.422172	15.727763	83.137747	5.98305	6.322143
ENSG00000025434	NR1H3	2.407226	9.070437	20.621418	25.23494	13.722165	29.159504	21.300612	10.732693	2.757735	12.52263	26.886448	13.437883	4.711636	7.318539	8.109956	8.685554	3.995026	9.332044	5.530774	9.064339	8.081227	5.776146	16.58414	3.253012	7.565525	7.263278	8.04369	6.8496	15.645595	9.617085	15.970948	8.281814	3.880049	3.194517	7.197024	6.572693	11.981737	12.779497	6.915528	35.407862	6.52374	10.94652	17.119644	9.283946	7.274722	10.522806	11.764706	12.562107
ENSG00000025708	TYMP	11.883116	65.769538	182.524811	89.684713	32.861809	146.213671	105.37802	94.437922	12.708796	51.489293	30.008697	98.74505	36.736998	79.811152	29.376383	16.319603	8.883653	55.765486	21.435208	14.411901	34.359061	9.374419	16.329918	31.01941	16.582259	36.910405	38.627667	7.968152	93.796636	33.893624	31.268382	7.41682	11.715157	5.14542	29.96298	6.128417	100.190345	337.334947	12.4597	487.112949	41.014141	109.715907	53.635454	86.625133	18.230136	31.134549	37.817343	30.727233
ENSG00000025770	NCAPH2	191.127154	39.658627	25.284171	31.457038	79.364135	55.11943	57.314552	52.446231	37.787589	69.904756	11.871073	45.420739	136.879933	41.852814	77.195956	86.721658	92.600201	52.151323	33.376111	84.468845	46.725955	35.372165	46.375283	9.104981	47.971949	63.507476	38.760784	66.61421	51.947719	32.452611	87.070788	93.924381	83.576424	151.672431	104.430777	128.795775	87.525285	113.289001	28.377141	28.516592	48.363511	43.405271	101.700829	40.032001	76.180932	34.948963	109.270499	69.345396
ENSG00000025772	TOMM34	5.639629	4.026701	5.335726	5.119706	5.517988	3.234148	8.659126	2.833929	7.036962	1.665515	2.252097	5.500071	6.136771	5.767382	6.516809	7.368155	7.115172	5.078748	6.255843	10.726219	4.968071	12.504584	17.531486	0.873078	7.429341	10.85305	6.964	12.851214	4.007655	4.066523	10.475104	20.933769	5.929568	7.883159	5.452675	8.100675	5.715542	4.257854	2.246113	7.334972	4.459792	0.484831	12.920508	3.800626	6.111205	11.117694	4.910238	5.916288
ENSG00000025796	SEC63	412.6337	531.432541	333.994448	407.921454	329.857313	252.381078	316.176328	639.607091	423.015612	199.188801	189.709639	478.772266	333.170254	452.694672	418.492916	476.364116	186.158203	367.026745	388.38201	302.262868	319.759832	416.361364	229.973845	153.541379	224.46278	331.93526	601.990629	231.423899	254.184394	156.326127	285.882317	280.072968	181.701078	396.143993	253.679032	236.104922	251.657492	478.783335	196.632469	245.403672	204.455805	172.877398	434.370998	392.434962	337.011859	528.320028	409.340831	364.495141
ENSG00000025800	KPNA6	50.067303	39.082904	51.104457	50.841448	87.798702	39.9445	65.383431	52.756908	48.756859	50.457447	26.08602	68.921138	47.357608	57.566943	50.177338	60.754173	66.002079	54.173667	64.685065	58.637336	58.51383	62.301728	41.00725	18.079638	72.139984	51.01674	68.597277	58.671656	37.893494	53.320787	118.378134	106.316748	56.662377	59.948576	57.759411	66.54972	76.139285	80.117282	31.291416	41.890011	149.581078	35.014369	75.270802	55.131718	60.136457	84.112585	64.893308	49.567301
ENSG00000026025	VIM	248.377304	581.65729	2071.40357	1021.25691	256.522921	777.809073	586.598602	599.93166	390.08529	530.484748	91.299754	587.827795	787.222964	1509.904471	204.933675	239.345469	90.473062	622.994713	455.948149	459.239008	755.751867	204.597575	662.863959	2157.35921	1247.363024	355.084254	225.91387	212.169466	934.639686	249.78275	216.112686	171.108743	26.343884	146.56371	212.75247	40.771488	741.241549	1707.712159	129.202003	923.252993	506.923483	687.052995	495.955549	2240.574965	199.8267	445.579122	1083.14722	641.651393
ENSG00000026036	RTEL1-TNFRSF6B	12.299666	6.085711	5.478449	2.509866	6.96243	1.908282	3.450928	3.977807	1.660354	13.827132	1.472685	11.365748	15.27054	6.552585	15.72514	8.225765	14.422685	3.549554	5.737404	4.65976	4.74704	2.956123	3.949693	0.744855	3.905144	5.889763	3.239588	3.808707	3.390884	1.918221	8.478558	7.417299	3.238983	9.655417	5.329416	9.470547	4.584638	22.027742	4.446296	2.674383	13.105517	1.879317	4.854363	7.186563	7.73485	14.347558	12.115259	4.949226
ENSG00000026103	FAS	13.300061	24.168746	52.805728	60.085804	9.506008	39.934239	30.467696	22.961194	4.461307	18.072947	27.639173	38.565776	35.134507	25.923657	9.730834	11.904589	4.42555	14.077423	9.635123	6.411527	19.265539	10.019038	3.364957	29.692614	9.38139	12.329811	6.908262	11.26211	40.610257	11.403745	5.92177	1.812109	3.43005	0.911117	4.753119	1.632085	28.285257	33.67055	13.619877	67.53328	12.288637	73.663104	11.184016	48.882304	10.280455	20.899112	17.465835	11.599247
ENSG00000026297	RNASET2	29.229293	66.430016	137.597598	138.078393	50.442247	162.221344	152.065273	107.138016	50.594281	70.052189	66.01872	79.45734	27.214542	77.600948	52.049451	48.996622	31.609341	78.372551	39.844979	62.054355	57.385854	93.83521	31.518595	41.483793	80.044768	143.629791	67.985674	70.792066	99.741747	94.85047	82.21513	36.283069	42.285148	26.506067	59.005058	19.142589	89.554073	114.479441	49.582309	156.352656	104.736017	99.175145	136.167186	171.073486	54.80306	63.03737	63.123455	138.293425
ENSG00000026508	CD44	39.046603	141.315083	411.979606	360.787432	139.371298	249.790618	156.974993	42.714928	114.435035	62.706809	25.260295	140.225431	69.043335	179.27136	23.104958	80.215546	15.834745	77.006508	45.093013	39.430484	116.200479	165.588318	64.731001	208.313051	33.155151	50.584523	65.702148	157.908811	207.997596	66.332877	37.773232	25.321379	10.732944	20.765046	45.987157	12.250999	150.233968	407.794159	95.769989	441.201292	154.108298	112.154425	166.125213	518.281366	24.600516	33.234165	94.669397	66.784961
ENSG00000026559	KCNG1	2.510258	0.106578	0.998492	0.122046	0.076261	0.112152	1.074998	1.305655	0.495505	0.682067	0.45542	1.443855	1.396772	1.155288	0.377754	0.653808	0.131555	0.694901	1.306231	2.461698	0.579126	0	17.583779	0.56598	7.998092	1.085069	1.080314	0.179641	0.256655	0	1.911147	1.658048	0.045694	1.667389	2.471293	0.167109	0.77401	0.558189	0.139056	82.985767	0.12294	0	2.129834	7.799539	0.569055	0.202758	10.851941	0.920559
ENSG00000026652	AGPAT4	22.897476	17.804158	13.494604	14.937229	19.061771	22.388148	16.845346	11.675258	4.616135	16.813243	1.0713	26.406746	16.416578	19.559464	17.318939	16.473948	14.895234	15.423391	24.079546	35.282885	13.413538	0.55239	19.897241	7.591783	17.566542	20.05998	12.476933	22.449144	27.035082	23.651401	9.246721	17.399545	30.728217	25.59702	25.383055	28.234095	15.631731	14.221401	13.2628	6.356246	40.124113	11.668012	8.704965	35.550014	6.935538	9.056548	23.994976	17.127539
ENSG00000026751	SLAMF7	0.680155	9.51526	12.710068	10.208376	4.682543	18.404235	12.138665	3.687027	0.492744	5.537995	0.556908	3.899711	0.555746	6.848705	0.792285	0.310188	0.425121	7.403531	0.9742	0.879098	4.330113	0.300859	0.141648	0.194661	1.489549	4.075955	5.475792	0.903329	11.679533	2.177614	3.739011	0.291647	0.68037	0.13044	1.047141	0.414932	4.536299	0.507788	0.897073	10.876437	2.280518	10.232631	7.12365	5.164427	3.095	0.772332	1.89515	1.22258
ENSG00000026950	BTN3A1	33.075523	31.460834	53.224578	90.163851	21.150782	50.363703	69.366673	54.036922	11.409002	44.356928	14.547618	30.912222	45.615496	21.890914	11.033576	27.606047	5.579416	34.110355	27.326919	9.909357	41.530611	4.363192	4.407227	6.27895	21.953023	30.829838	13.59912	28.399686	55.112996	32.921975	43.41684	24.495	7.503056	6.37995	8.865082	14.139895	45.095893	65.061533	93.000466	75.709609	51.990608	35.304291	47.388839	85.198696	23.810825	38.732616	17.935023	27.457828
ENSG00000027001	MIPEP	9.482002	5.967592	10.221223	10.11038	6.317488	8.314838	5.239704	5.81773	17.683686	7.085995	7.687281	11.257876	9.975798	19.393296	14.851524	6.274507	3.640036	7.788437	3.964868	9.836638	6.901639	6.066406	10.243569	2.251825	16.585443	16.807735	8.199408	8.235845	10.694211	6.716126	17.135805	9.34787	7.791571	5.071538	4.983287	8.668702	4.742466	7.237174	3.787723	13.937368	4.002114	10.507451	13.753509	21.945588	3.731078	11.577822	4.829161	7.050204
ENSG00000027075	PRKCH	29.711859	38.415473	36.705061	29.499537	49.587078	56.644944	52.733312	26.441138	7.863272	28.503197	11.170395	50.927059	39.316142	48.703476	19.351186	23.451455	16.593462	28.680755	20.870037	18.53439	33.120505	57.670545	5.825832	21.889792	69.361969	27.465897	9.910793	35.418291	63.601267	125.258272	49.827229	63.17328	16.87903	27.085718	26.098239	16.955524	45.732402	54.881137	10.373945	92.06489	12.148012	21.884346	18.334613	57.103141	28.653994	8.1961	54.209663	13.765711
ENSG00000027644	INSRR	0.944684	0.057326	0.673382	0.044535	0.185066	0.439984	1.545785	1.937167	0.626912	0.960303	0.137428	1.261879	8.981107	1.796345	3.724339	2.092452	0.060674	3.830761	2.238631	5.051515	2.244059	0.698712	0.017474	0.139982	0	0.067424	0.087284	1.07917	0.554967	0.666093	4.206998	3.428089	0	1.15667	0.907587	0	6.782512	0.404821	4.382201	0.008424	0.127151	0.328643	0.074347	5.074327	1.110899	1.102295	0.024024	0.051481
ENSG00000027697	IFNGR1	62.516528	112.072337	138.891738	115.400811	60.466525	112.241239	81.075036	48.551244	53.931599	44.456011	60.802614	79.514674	50.083716	67.975783	54.420415	47.516411	42.035754	47.920747	91.494572	60.743919	66.06892	78.879271	82.609516	140.160703	40.03289	64.547791	54.969704	32.273982	116.20715	81.441717	58.829078	48.292394	46.511133	67.916878	53.157435	49.007104	89.169162	145.924796	51.423931	204.893783	91.666904	103.385187	85.905981	164.521068	47.978276	58.447607	86.821597	48.782381
ENSG00000027847	B4GALT7	21.818715	21.02418	19.528562	14.946036	18.794663	15.13031	12.297053	10.288227	3.646582	27.152597	6.212461	14.61754	23.608508	14.274386	24.791187	21.849057	15.656321	25.177462	22.772258	13.857288	19.01798	8.875118	21.764994	5.913075	30.284741	25.94352	8.313595	11.008397	11.079739	12.567355	17.905162	15.195906	6.658637	9.501061	7.447732	9.428749	14.566767	49.957224	12.206879	20.678793	26.30573	9.592032	14.308108	32.919672	25.552904	65.405623	13.370835	28.754036
ENSG00000027869	SH2D2A	0.461821	2.681333	4.30625	4.30566	1.500202	4.15478	4.71648	1.998523	0.691147	1.735286	0.366092	5.194583	2.452095	1.120618	0.060783	1.015671	0.159081	2.183042	0.182504	0.462633	1.268912	4.059193	0.448885	0	0.114055	1.283508	4.740319	1.871197	2.41092	0	0.543343	0.363773	0.253294	0.148115	0.636399	0.306151	3.85958	2.023653	1.118728	4.704993	0.916891	0.86827	1.27569	2.338445	0.842236	0.243094	0.886185	0.526339
ENSG00000028116	VRK2	17.351271	19.027914	38.437313	27.367023	18.096865	30.662497	24.882554	43.67235	28.862506	23.690337	12.254459	24.224738	18.295413	26.753535	22.527616	24.904982	12.243785	24.134503	17.443245	21.597701	16.891203	34.92803	25.797041	4.816082	17.049359	19.303718	28.154538	18.358946	17.981475	13.839182	23.189359	19.839026	16.666563	16.020834	20.75425	15.215919	30.706712	24.837276	30.71878	34.188922	24.540938	29.148156	42.67068	22.011499	18.120963	17.752988	18.903011	27.493538
ENSG00000028137	TNFRSF1B	1.950246	10.448378	18.535537	13.562213	6.102739	19.379854	14.565992	5.05573	0.698527	5.065807	5.000058	7.664867	8.946969	7.392797	3.67401	1.563185	1.475069	3.989427	2.363424	1.004721	3.194352	2.50899	3.625595	3.539094	3.057188	2.393843	2.172587	3.372743	10.81148	5.315634	1.564155	1.151687	0.99959	0.488817	2.133479	1.100818	9.861785	4.461997	1.774046	16.852693	5.156482	19.114264	2.157015	5.549224	3.012705	2.823224	3.73089	1.724909
ENSG00000028203	VEZT	67.924937	94.583284	59.624323	68.112353	96.8817	56.368182	54.01182	88.086678	49.601622	79.559109	18.889383	90.602703	85.361189	99.630771	95.379665	108.112931	50.329537	80.993187	84.206988	87.709807	82.685663	74.792176	78.980038	16.218763	61.160882	47.396792	70.611707	68.255143	54.01181	83.297921	61.96527	64.116073	72.870816	113.729611	82.763173	90.7850350000001	94.242131	90.764184	38.364225	58.617682	122.690201	34.710473	67.232273	59.385013	90.17296	85.691575	127.152304	85.083144
ENSG00000028277	POU2F2	10.954606	28.644589	13.638187	12.848166	11.803915	23.070985	43.179622	5.308128	6.360595	25.090199	1.460947	10.498695	47.951894	25.249044	36.564535	11.669634	25.13012	21.668539	21.949286	41.749711	14.586092	4.305251	0.482608	0.911442	28.845498	10.563063	9.730118	12.352401	17.358051	12.572472	16.606468	10.321877	10.730939	43.573262	26.00003	20.805575	10.07877	3.405598	5.882477	11.464838	3.808838	15.683056	9.828416	14.852623	37.323642	9.235358	6.970767	7.441305
ENSG00000028310	BRD9	58.492677	38.929277	65.39767	64.009487	41.229923	45.856284	52.797424	162.517716	135.768112	57.386162	19.45215	79.707653	78.898823	65.043734	58.312043	89.563522	67.392892	62.809173	52.189579	72.509468	75.214484	48.376552	94.903765	8.157087	63.279326	65.067553	64.011634	32.727694	94.223321	61.644547	56.934881	60.646671	70.056166	94.303287	84.604047	136.886766	113.810278	113.836779	61.038938	113.125061	57.932917	45.079599	129.271086	53.133646	36.167189	47.604596	107.796699	55.947595
ENSG00000028528	SNX1	51.453115	32.787647	44.26885	52.589523	69.085021	37.878269	41.127407	60.79669	63.981807	55.18685	37.156443	45.381358	67.010504	46.959425	37.332246	72.121351	40.495634	35.606922	56.527848	63.913063	48.445975	39.896736	37.043399	16.208965	64.611282	47.92401	43.923669	41.777389	37.152759	36.00877	33.700176	29.339277	33.193922	62.218897	46.792644	59.41377	71.459524	51.835352	31.899746	69.122007	64.376807	35.1262	39.366517	53.03514	38.380606	64.043995	62.889837	68.275399
ENSG00000028839	TBPL1	77.281289	69.743301	17.544841	27.090908	29.535211	24.079226	17.449295	44.102592	38.986268	25.691134	5.509492	19.437498	28.552137	27.148161	27.895536	27.281027	19.172692	21.106952	26.405087	33.270604	22.573707	44.78366	10.164966	10.510735	11.279888	21.497209	18.535922	18.205228	8.56027	55.9352	21.608187	19.707303	52.621071	40.565957	29.268432	35.15026	22.405865	18.380979	15.677625	12.580257	12.199041	18.160853	17.371943	12.929967	35.752534	17.014876	36.918946	13.123785
ENSG00000029153	ARNTL2	13.91995	45.363751	27.168644	17.05453	37.830388	32.058458	18.912877	30.648665	53.702277	17.642503	3.01939	13.840188	32.48536	40.416926	36.595478	25.293758	13.835787	23.289765	37.357179	34.588852	12.787298	13.466236	17.217067	2.482207	12.02496	23.865891	61.293211	31.918638	15.309036	27.686269	18.818279	24.077253	23.635341	37.82116	30.083945	35.372198	45.937243	9.7957	5.910726	27.442303	14.369473	25.713096	14.845431	16.834998	58.696333	17.10637	33.199748	23.174141
ENSG00000029363	BCLAF1	291.737679	241.70864	107.721676	138.714914	131.763576	123.627123	156.165849	284.475043	283.491185	148.735286	43.905791	194.047162	192.086103	209.716141	271.510251	240.820489	142.403797	178.736157	166.009717	196.39221	202.778728	205.963016	107.24937	42.326663	134.167618	169.055338	131.494001	169.669988	97.329667	156.336819	188.143061	270.019146	159.711873	245.798264	218.303372	218.370762	166.729342	184.162369	117.300337	144.804021	159.221269	71.924746	158.667374	115.539585	184.898095	135.317093	255.824774	288.296943
ENSG00000029364	SLC39A9	39.09504	34.627251	28.241535	49.732106	83.562337	23.753551	30.936997	41.181557	26.736155	47.947465	26.022176	55.25044	57.838305	33.97013	47.934952	43.151976	33.756297	39.892738	81.474531	39.138907	44.542509	31.586385	35.797943	15.118519	74.413233	74.808996	35.963299	26.559851	30.289981	28.344704	30.134846	24.311207	62.538286	50.240779	35.145233	31.703662	41.751527	65.661715	12.865898	31.276018	77.991382	17.489058	50.96305	43.143058	40.149648	48.499999	72.35504	31.354847
ENSG00000029534	ANK1	6.798699	11.462294	4.499436	0.478525	19.2887	10.182149	36.358261	10.209418	5.584576	28.418114	24.640592	9.783474	31.246441	18.325724	27.349901	43.741863	39.623845	18.486401	19.631491	26.55428	26.25549	24.006561	1.179091	11.238361	9.437435	15.912106	14.159869	21.35477	22.626791	16.628163	21.101489	19.886338	10.311003	33.669772	25.912344	18.397785	21.030022	1.146652	10.78246	7.044059	37.661496	8.680654	1.059513	2.079166	35.644273	8.954641	12.649315	26.136256
ENSG00000029559	IBSP	0	0.258247	2.611584	0.361292	0.054001	0.158492	0.158339	0.301074	0.432307	0.83559	0	0.529732	0.050782	7.051509	1.897918	0.170021	0.187194	1.089611	8.777197	1.297179	0.10307	0.491916	2.591219	229.488321	0.05923	0.235556	0.545385	0	0.028206	0	0.207326	0.109426	0.022846	0.050641	0	0.026899	0.029317	12.293945	0.174903	0.065385	0.874188	34.981428	0.176265	34.410445	0.024966	2.538801	7.437967	1.443269
ENSG00000029639	TFB1M	48.024756	52.125306	33.682473	65.694576	53.283963	46.964853	51.836168	85.852888	32.697566	45.423746	25.414249	48.914894	33.520019	46.161171	76.569204	42.764575	38.855874	46.103031	68.938172	59.52564	43.808033	40.429521	40.898321	6.990573	35.334932	55.401152	55.022802	27.327269	37.9174	40.655357	76.385724	57.673224	40.144945	55.709291	41.467951	53.227131	37.702364	110.388224	67.317677	55.392769	35.490485	40.268918	54.743628	55.948707	66.608361	24.765364	62.516967	48.407658
ENSG00000029725	RABEP1	63.993011	47.281538	35.023063	25.115618	40.102015	27.132835	30.965091	55.308826	37.261582	51.415058	16.938902	52.997272	33.707815	45.50106	73.090464	31.459889	32.484581	29.467301	28.457609	20.12722	29.988065	63.602434	31.444959	10.514022	61.768601	53.04397	25.808953	41.320304	23.947319	26.47729	31.653241	46.270723	24.952089	28.931003	30.500147	24.985523	28.553469	40.288825	13.609671	32.752581	50.956845	15.471125	23.994408	37.716941	37.425759	58.435869	32.737459	61.994959
ENSG00000029993	HMGB3	77.870808	76.285603	90.861668	35.42838	83.912237	83.566214	88.843245	111.62077	51.022988	62.5062	17.082605	83.325276	145.745997	86.222738	97.855634	65.019177	108.367833	81.881074	62.287351	90.725805	115.600611	466.031969	103.512978	0.971664	7.97362	130.635382	87.923078	96.835615	47.115888	146.771864	135.181673	79.977099	85.476507	118.142786	98.548981	109.27641	188.545464	97.627517	28.747999	32.436859	31.490688	11.07782	37.832003	20.507789	85.790703	35.534767	90.307316	152.759587
ENSG00000030066	NUP160	97.58294	51.719575	41.849604	62.145288	102.18617	65.772101	69.800338	140.693542	65.696478	69.030316	19.18982	51.253304	93.088633	78.29641	110.527902	91.102237	59.052873	54.165673	101.678811	101.114179	76.314498	69.185183	78.074999	14.149863	57.940016	63.530721	49.352697	66.568874	59.610835	28.381677	82.482272	81.051885	39.128428	103.53695	91.541082	118.348901	84.610062	58.757459	28.67937	43.564177	48.675323	54.33699	73.542438	69.594788	91.300225	47.130298	105.214425	114.983611
ENSG00000030110	BAK1	1.161939	1.94068	3.6146	5.123727	2.998139	3.226763	3.416434	2.363984	2.187408	3.261764	1.086984	3.575849	1.852191	2.982306	2.025701	3.032573	1.561236	1.860622	4.31197	2.491793	4.071237	1.765527	8.614085	0.820578	1.543717	5.347507	3.610417	2.114495	3.366964	1.866968	2.570452	2.234197	4.085789	2.71922	2.671249	5.001838	2.891541	4.002142	2.163717	5.448663	3.110896	2.895503	4.090834	6.824741	2.133577	2.922291	2.826633	3.400106
ENSG00000030304	MUSK	0	0.259759	0	0.655855	0.957638	0.205343	0.447963	0	0.520028	0.024669	0.069649	0.179019	0.060322	0.042443	0.114226	0.176277	0.012081	0.107489	0	0.015309	0.018787	0	0	0	0	0.034978	16.627415	0	0.239405	0	0.198404	0.076627	0.090807	0	0	0	0.120246	0	0	1.129095	0	0	0	0.022704	0	0.017482	0.744845	0
ENSG00000030419	IKZF2	6.303841	8.681929	12.750056	9.975861	8.776741	14.917558	16.954462	4.314633	7.649513	11.149936	1.947376	24.417615	14.156123	15.318811	15.340901	13.62178	7.173793	16.804932	14.261457	8.576896	6.118295	6.201366	5.407804	3.742541	6.41961	3.953417	14.388589	37.467804	20.255292	6.507488	25.535989	19.790902	3.82144	11.319775	10.69651	5.059757	14.195564	37.149684	8.10671	29.039414	3.682358	4.528314	10.790899	6.86787	14.727387	5.705103	10.739365	4.164208
ENSG00000030582	GRN	49.76518	125.368186	363.769903	226.101667	92.678552	227.823245	162.634185	50.201239	68.990912	160.585007	113.75655	212.100776	78.924656	125.35035	113.368324	81.616989	69.929633	153.976983	210.491363	104.730419	204.646601	102.97516	90.196168	133.339782	155.26575	105.101412	88.614636	66.893632	283.360364	155.034979	176.270601	73.147612	46.963821	54.343644	76.442281	51.308944	143.603471	462.883159	84.015587	315.419788	267.839311	159.049849	449.35863	663.944765	108.623571	202.315498	153.242611	120.865466
ENSG00000031003	FAM13B	109.425669	64.378125	34.332231	50.253561	81.924418	43.531362	50.4051	74.618576	35.982739	51.441636	11.541229	43.2329	72.33949	48.972654	81.989531	71.254927	59.103375	69.668049	62.3043	46.537843	48.493881	25.264911	25.646315	9.586123	78.072448	95.84915	18.167041	42.048949	32.680671	17.769072	68.840993	50.618497	35.65388	53.360329	29.238148	48.73626	52.967256	57.781516	26.447034	32.547054	39.764199	41.841023	57.330966	57.136433	92.594719	67.219262	43.879482	55.298618
ENSG00000031081	ARHGAP31	6.515263	11.632274	19.333897	28.036178	3.876003	21.693339	15.351313	10.771108	8.561489	9.007439	8.421773	13.765852	11.364634	37.415761	6.274144	4.800673	4.763241	11.274513	6.591133	3.580325	10.37625	10.131267	12.360516	13.709379	6.667358	4.083142	3.097468	0.621701	22.25663	3.02652	3.46314	0.84503	2.299152	2.428694	3.479275	2.573019	11.933313	15.956877	1.332482	41.12443	7.39562	26.636804	11.226866	51.324938	7.092929	4.370229	13.916081	5.542461
ENSG00000031691	CENPQ	17.062444	17.623979	5.976747	14.370403	11.022281	4.245429	8.425057	19.695175	16.539051	14.300081	2.598874	7.395503	12.284367	10.594146	17.955993	17.718531	9.419706	8.963514	11.394361	16.945639	30.892833	12.712056	20.342902	1.727102	5.810968	13.007663	11.378915	11.958625	5.193981	8.759542	10.289466	10.665945	12.755184	29.074236	15.631858	15.591074	7.979855	9.773825	5.096926	6.31971	10.515488	8.491767	8.02165	5.552302	17.125336	13.102308	16.258543	10.710569
ENSG00000031698	SARS1	76.722695	56.036213	37.339089	35.444511	64.048554	37.495664	44.052485	40.195422	28.11977	49.56139	27.588344	37.804633	49.681338	58.040168	50.108308	54.714588	72.559356	61.430575	51.34579	61.743514	40.314267	90.797449	75.362105	17.38745	70.635817	44.839515	49.490226	69.397847	37.523241	57.904669	54.129795	77.387638	56.425659	54.560164	68.853721	55.30307	73.721015	49.34181	34.759185	32.561398	27.182046	21.806347	33.239238	36.882654	51.032412	35.313521	39.286149	67.049036
ENSG00000031823	RANBP3	196.984289	106.638653	58.843236	52.43805	73.77086	57.17888	109.744272	137.872771	98.020765	111.900249	14.697491	118.930377	86.834696	109.099789	184.775018	132.1475	146.882077	159.630846	86.35336	69.023608	141.698898	51.029308	47.547597	6.562549	69.211308	103.431096	44.171517	181.460049	85.269676	148.073139	120.010502	151.004609	72.869008	124.891774	107.862997	81.236311	112.690851	55.722472	102.786858	50.640738	85.994686	44.590973	72.277897	62.590504	128.870882	141.509332	99.305459	91.807019
ENSG00000032219	ARID4A	61.492572	40.45528	31.710473	34.479183	49.202103	32.930636	37.642886	51.214474	50.231554	69.082623	21.710155	61.174552	45.637368	53.972191	55.918613	50.414857	39.393791	46.642329	37.390999	45.768265	47.786668	35.302604	29.71835	26.366291	54.677115	57.629305	28.763233	35.535384	31.769807	55.272661	44.415878	37.765899	38.568069	38.953049	23.771229	47.339703	27.607722	57.859004	24.832136	49.887231	34.211246	33.310759	77.343038	27.309707	34.099061	58.195166	89.024202	43.5074
ENSG00000032389	EIPR1	18.551521	13.048979	9.752999	37.685552	30.96712	27.22307	28.974907	32.498914	27.465271	24.820938	8.207599	21.692105	27.416808	25.508085	28.332974	28.630596	20.384014	22.561109	39.36739	33.055299	16.830509	14.859353	29.422895	4.948405	56.853628	20.204895	30.461558	24.020117	23.570281	23.868444	32.119059	28.081464	31.554302	35.909967	27.517172	37.214455	24.192124	27.064957	30.763614	28.698215	44.53084	21.104282	31.383715	23.156926	20.370607	30.543691	28.814257	33.196627
ENSG00000032444	PNPLA6	90.00557	61.540526	85.325927	66.264763	66.743104	75.76886	63.839959	75.504865	54.656787	91.763603	47.905957	131.455021	133.57369	97.896127	110.756733	89.291728	127.229731	80.302524	154.674285	93.657434	101.246051	41.466008	71.135944	30.119014	99.750391	82.99599	51.861451	147.721187	89.796786	216.940309	115.43109	77.035882	82.578359	88.416796	56.010504	104.447068	125.035721	121.236271	113.242689	103.186362	88.959312	59.601911	129.062418	85.759509	89.190284	266.184135	88.844152	68.194329
ENSG00000032742	IFT88	44.348102	20.683364	17.896882	21.575299	20.977246	20.854914	16.64074	22.596841	32.74613	28.641189	17.492523	31.982751	43.060538	29.760596	62.37586	16.075719	10.277912	24.715334	11.76699	37.776334	43.495784	13.978678	21.237424	3.614583	60.903092	34.945342	10.404846	23.668575	13.847855	14.472832	48.98558	26.291587	21.532586	18.918147	19.343538	28.825116	11.283276	24.977001	19.002301	18.939032	7.139224	9.666117	37.259097	28.667665	16.514044	38.993438	18.207392	12.257232
ENSG00000033011	ALG1	17.375933	18.968035	23.394543	53.703255	45.76604	32.334265	19.753662	23.737191	37.652426	20.133426	29.609031	31.200605	29.881096	16.77797	21.003873	35.436984	21.149317	33.787547	28.552112	33.560708	34.444398	27.865008	75.127327	15.40336	55.254851	33.842324	18.723171	39.661417	32.31658	15.98844	39.251385	26.945451	11.277953	23.625608	17.474678	14.453199	35.114364	84.406967	23.724367	34.399978	33.595366	28.111267	49.55467	54.199383	35.63761	49.04133	39.354833	29.144942
ENSG00000033030	ZCCHC8	34.898182	39.526003	27.596251	23.594721	28.701998	27.510891	29.985341	41.146392	23.226214	62.186664	9.831731	35.952447	33.855832	36.795792	56.743265	61.823961	26.199291	40.602145	30.695086	36.2265	31.961539	25.505491	18.785711	6.643883	32.330946	21.742236	25.982184	31.070328	27.99	19.132992	32.511632	35.017629	24.310303	35.906541	34.654622	32.014521	41.766429	25.896066	21.461879	31.740077	15.473351	32.415836	34.095654	27.049093	37.609492	37.432243	41.482059	33.310088
ENSG00000033050	ABCF2	5.201709	0.358959	5.193806	5.339735	0.490492	0.804608	0.660642	3.043993	0.494184	3.746998	0.431681	6.371698	3.074931	0.928297	1.63748	3.27644	3.493808	2.461839	0.504997	7.551078	5.096989	1.274943	4.715154	0	1.00399	1.558057	12.684179	1.506481	3.227576	3.471609	2.279404	7.105894	1.778221	1.525068	1.308929	3.773364	2.629509	3.607781	2.086232	1.395776	1.718482	3.270479	2.20952	1.489326	0.706343	2.962304	5.315841	1.896514
ENSG00000033100	CHPF2	6.531797	14.699156	17.728372	14.93654	12.839118	13.179792	10.508101	21.644205	4.638954	24.981845	3.229459	19.850093	15.825065	14.452224	11.420711	14.205507	10.563561	10.525144	7.324773	14.784967	12.54112	7.055605	30.580894	5.263268	16.380431	13.080212	11.6614	9.614084	13.545485	9.370545	7.880339	7.14151	7.170509	10.529854	6.18987	8.973283	10.719419	22.662372	12.072682	16.79988	17.610072	11.447728	12.971869	20.717579	16.023664	21.48474	10.285094	9.959094
ENSG00000033122	LRRC7	15.118214	2.034623	9.424259	0.06372	1.186968	0.126113	2.46992	0.768823	3.40093	0.164732	0.277179	21.225027	50.52711	0.075869	5.53603	37.52242	12.7249	0.08882	2.460209	7.46319	76.022404	33.100361	1.975553	0.026232	0.957728	14.75107	0.762923	0.015129	28.678948	32.832369	0.051662	1.076579	0.03331	12.403098	28.290465	2.319424	21.372829	20.178622	0.145553	0.020468	0.624656	6.294183	4.950513	23.673732	2.792593	14.343767	11.912231	3.462311
ENSG00000033170	FUT8	32.86701	31.615365	31.603002	26.425212	49.538618	29.895206	33.427501	35.510387	46.095716	59.374285	3.369305	46.046687	36.010408	50.012212	49.731086	20.076262	19.734642	44.446591	37.601095	13.549166	45.779496	24.897709	70.350014	19.705897	18.867637	69.290906	25.433884	16.647314	44.112942	30.015191	22.614636	23.929325	29.598217	67.754842	39.177557	19.43646	30.50114	104.990421	4.20315	39.90981	32.021661	13.139659	144.286772	32.137751	84.717598	23.742695	53.498572	11.780161
ENSG00000033178	UBA6	92.860411	138.130839	138.600254	127.820687	146.75541	96.50926	123.808234	164.166718	85.653063	162.117026	34.776455	124.009913	118.247654	165.672214	163.540379	126.459057	104.534698	89.828948	183.928334	152.214577	93.432827	73.126271	96.761794	30.164109	119.712491	134.644186	94.539305	117.120844	124.34485	64.348261	155.894559	133.635523	146.120963	80.51943	67.721202	56.233476	136.154991	126.934564	44.501278	92.413706	183.225476	119.405255	139.94818	108.676136	160.014989	171.196763	215.266344	174.558331
ENSG00000033327	GAB2	45.190093	42.979758	31.359735	24.949545	43.488011	64.482413	49.26772	200.786421	96.684694	105.032397	8.90071	107.399954	90.142857	73.697144	85.092354	90.620192	68.614271	43.706335	46.034213	95.166505	31.464168	42.647456	45.022832	6.505232	32.595255	67.13899	6.70321	19.177093	36.02487	74.391241	39.964629	55.378276	49.938772	103.684791	74.308197	44.863546	51.630882	11.340256	37.113257	42.855129	54.284427	32.204835	215.505268	27.377054	84.320413	50.975611	37.233366	61.725246
ENSG00000033627	ATP6V0A1	113.182278	120.930992	104.4989	65.62418	96.495489	101.219894	89.690138	64.284903	139.722819	198.593309	32.72632	101.84794	123.598732	115.299033	125.916289	148.711492	123.826084	138.586464	115.438045	108.568012	135.480491	90.323024	62.429741	12.509314	264.951133	116.768215	44.356225	125.873471	52.728	119.14287	104.517882	131.48192	68.298997	156.297034	121.15555	110.190721	159.094834	157.914608	118.040122	89.067012	212.794975	127.482411	60.611472	86.966726	147.080596	153.94024	108.452892	118.550768
ENSG00000033800	PIAS1	147.837983	70.098015	74.453599	67.897734	82.395045	59.671345	55.361051	113.188672	58.466751	77.545132	25.276938	66.576599	82.662803	57.706097	86.041772	96.325096	55.775483	48.802109	91.300927	69.564754	70.637672	45.563321	64.293094	25.887841	96.86327	55.923889	46.238829	78.262286	37.460938	53.950263	34.090913	48.801367	39.826446	112.061987	88.603924	74.428495	81.605384	30.111209	29.049684	91.481016	77.652137	59.00908	60.075589	70.044394	74.194625	128.385454	79.628566	120.814984
ENSG00000033867	SLC4A7	40.96601	72.961212	90.106353	98.487139	34.085603	70.395161	39.240632	87.333709	58.205519	34.132193	11.682421	73.701818	68.573341	89.927879	71.284602	39.786431	22.781184	37.214144	83.453326	74.840804	66.92221	63.964064	48.842019	19.811628	34.144262	73.422845	46.745771	47.499378	37.478681	20.913226	26.784425	23.514317	117.003884	46.979707	29.581626	51.595473	50.744567	81.859164	23.956107	52.882548	70.914502	33.903594	50.576717	133.147385	61.612932	15.165125	54.969407	50.648233
ENSG00000034053	APBA2	1.477136	0.730655	2.067366	0.131868	0.793045	0	0	0.514605	0.045093	0.122002	0	0.155131	1.118937	0.333756	0.421643	1.164443	0	0	0	0.730493	1.032276	0	0	0.439342	1.16841	0	0.181021	0.864121	0.961189	2.012609	0.641117	0.075783	0.164464	0.368776	0.60286	0.540851	0.171347	0.358738	0.334522	0.375764	0	0	0	0.057026	0	0	0	0.21979
ENSG00000034152	MAP2K3	11.970918	20.514837	36.259157	28.076181	16.923755	32.356743	26.554408	31.697667	14.712629	17.023333	27.132064	38.162397	19.12037	36.127681	18.929414	15.678185	34.165004	16.981599	18.254235	10.433109	15.471598	18.451177	22.053718	54.862503	62.072896	14.263643	9.248864	35.512356	23.723084	42.640847	33.169073	37.853646	14.818627	6.736498	19.393746	16.762878	26.828721	39.755154	34.151399	44.706144	35.581225	41.687473	27.091571	76.407527	11.918451	26.591417	13.045331	57.12932
ENSG00000034239	CLXN	10.024605	4.569528	1.252503	1.582394	4.699106	4.022827	4.609143	2.43978	5.212141	2.674787	1.017108	11.784311	13.028197	7.48725	2.333557	3.301612	3.95042	1.237187	3.132482	14.368931	4.417112	0	0.154542	0.199763	3.706544	3.455194	1.328762	11.62615	17.76814	1.213963	2.307007	7.95355	0.110786	14.801453	6.519081	0.34829	4.113185	4.856034	4.294337	1.653029	2.526151	1.577637	0	3.871385	6.529946	1.040371	2.33803	0.669135
ENSG00000034510	TMSB10	186.080609	554.198989	1018.183606	702.09375	674.735276	566.411538	507.293346	1081.154767	618.827677	292.471838	105.103249	754.186481	763.080648	609.877925	366.399749	674.920541	464.621371	502.596521	416.455985	1020.432775	624.417176	545.739659	1033.519885	192.475744	114.89425	317.874048	822.030224	582.077695	570.175917	391.731112	235.379697	427.90356	1040.589489	552.173829	764.082051	861.041931	978.774311	1056.290702	642.367902	600.590263	791.989889	224.284404	457.109467	457.458152	426.043768	292.809329	498.663139	793.719968
ENSG00000034533	ASTE1	4.055915	13.537578	4.073232	5.24307	9.602775	4.12419	6.3349	14.835936	5.387985	18.359798	2.750546	7.185028	5.51742	5.507075	5.861114	17.045725	5.178296	4.184647	8.359597	4.973565	12.14464	3.817458	4.418071	3.262847	6.582641	3.701459	4.003847	6.002664	4.106892	2.482831	4.958689	4.387753	3.632942	7.415704	4.476722	8.631605	6.199208	6.641076	2.389082	3.613081	4.041997	7.160999	7.933973	4.714271	8.15588	5.786914	7.995718	2.317246
ENSG00000034677	RNF19A	97.358016	105.399707	84.593986	61.92284	75.622365	71.242972	69.701596	83.085013	46.702074	83.232531	23.502262	80.642515	79.149793	95.877396	98.763884	93.444925	98.935133	113.543249	150.597972	89.887884	144.506347	47.46361	36.000149	36.574817	122.909103	55.795676	30.060193	67.414252	52.658658	77.689169	76.543193	76.676348	94.138047	78.061119	115.073888	39.805002	97.300388	120.423167	34.014108	70.702744	229.261223	73.027579	41.335282	33.534414	86.377976	45.130261	61.480968	42.416235
ENSG00000034693	PEX3	58.681107	86.457497	45.395943	89.516213	56.854556	44.761147	41.263502	88.507593	91.369789	39.579461	33.879127	44.357443	46.913227	43.059739	55.690741	61.649243	24.977398	27.815311	48.120204	26.852327	34.069492	77.98896	28.625961	4.159852	30.390778	64.291455	25.096434	42.628466	29.317633	56.839211	31.060671	28.463149	27.542925	48.21554	29.470996	31.704256	34.816554	58.812428	32.402971	30.404402	20.888	34.783311	47.92963	45.986346	52.831547	23.440178	45.739171	40.679254
ENSG00000034713	GABARAPL2	55.733481	41.006191	52.785047	40.749505	70.561641	41.208937	70.621716	56.721337	52.892711	42.610408	28.396839	65.006729	32.224682	33.985718	37.771088	36.055224	62.277153	64.186554	43.363763	97.52328	53.540517	57.336818	49.147792	78.502548	169.043641	11.584924	31.337273	77.047964	35.804678	75.49408	74.868219	65.474633	38.834263	47.562627	53.460848	45.406605	71.791789	25.997542	53.496177	53.474664	76.459916	51.803677	49.868459	56.240041	48.135128	102.989127	70.294775	33.075445
ENSG00000034971	MYOC	0.435327	0.384201	0.033368	0.28218	0	0	0.018809	0	0.025748	0.177183	0	0.06751	0	0	0	0.144616	0	0	0	0.030963	0	0	0.038962	0	1.174704	0.019648	0	0.029728	0	0.051976	0.020509	0.059131	0	0.109956	0.118247	0	0	0	0	0.19835	0.124517	0	0	0.035148	0	0	0	0.029883
ENSG00000035115	SH3YL1	37.473713	26.382549	22.246818	25.776863	37.592815	45.863128	29.456592	61.101885	73.935208	35.693245	10.761594	27.219558	39.702858	36.809706	45.078178	65.522754	41.344677	51.780093	28.051229	32.417269	20.099899	12.341629	37.070684	8.91217	232.132022	48.416841	19.424533	27.639271	20.33082	31.603941	49.892471	30.350942	28.078293	17.428305	19.485672	29.741366	26.845504	61.746532	29.936118	30.347632	33.945043	33.082709	44.960778	37.257068	23.072221	55.455141	27.840441	87.705653
ENSG00000035141	FAM136A	4.706198	6.36023	12.029603	11.852002	8.508355	11.509462	8.415189	8.337973	11.91648	8.939899	4.565895	10.109196	10.015858	10.026361	9.864517	8.34452	8.222659	9.04456	15.362747	11.303115	7.944675	6.332142	23.304554	1.786006	7.207205	11.010453	18.332301	13.121961	7.375673	6.183616	14.960609	10.43653	7.505898	10.913166	9.189901	9.75808	7.910983	10.229868	15.093631	8.581195	10.738992	5.883972	11.587894	11.174335	8.568745	11.684131	14.609858	19.786739
ENSG00000035403	VCL	18.74826	22.95722	96.376641	42.455797	31.540992	31.813262	20.738956	122.467576	79.817172	44.926689	10.16492	72.91928	85.401358	70.667059	44.167972	22.444384	15.765962	46.323543	32.824389	35.604144	85.754351	51.889237	111.59215	47.442544	46.085721	31.275269	23.59877	33.588604	60.297955	59.879901	24.210057	23.99575	16.824087	20.435406	17.054847	27.038869	81.224759	102.503183	11.264267	81.331503	33.457642	42.826366	268.636453	71.21961	30.325758	33.590487	62.530495	41.378841
ENSG00000035499	DEPDC1B	57.941559	41.890676	11.83941	9.046115	47.145169	12.962409	29.238252	44.250159	17.079558	40.10933	2.451441	48.059138	59.004451	47.966251	59.335614	60.251819	49.521922	42.197576	49.38846	21.498285	30.473003	24.252462	32.602923	0.506157	3.300295	26.247889	25.933864	26.402402	10.891914	5.156278	32.703875	33.509216	30.483995	67.910408	33.492629	29.67563	69.47563	21.366052	8.063058	4.604558	6.019401	15.178418	18.623799	13.085724	59.32883	6.525656	26.035544	28.944137
ENSG00000035664	DAPK2	2.523666	7.567348	28.790694	9.95159	10.919291	10.986713	7.751055	27.008943	10.427289	2.884353	1.173904	12.184005	12.771961	5.375187	7.049475	16.690303	1.930839	6.800495	7.090489	6.146956	10.679367	10.666266	3.767725	2.453254	1.704039	3.232059	3.552137	8.97239	16.725175	12.241921	3.662789	1.399998	2.227239	9.746306	8.560553	2.617099	25.152248	21.968733	37.868238	17.415828	4.592964	27.386373	10.072557	31.718153	6.194196	0.854963	3.666674	26.655564
ENSG00000035681	NSMAF	55.968816	64.272989	53.467087	78.220672	67.211518	62.113845	64.812467	89.894847	22.956761	58.486896	17.093911	58.049773	73.431373	68.929394	52.492633	93.529226	65.666316	67.813133	39.041719	77.155263	115.071314	54.936319	94.258916	11.630468	50.861215	93.604215	78.455288	70.570476	37.43195	42.023935	16.8904	14.730809	36.644111	77.268136	38.662859	31.970938	74.574917	59.349011	41.297804	57.685503	62.169761	74.320257	80.301246	65.815122	64.9868	74.889875	90.375426	115.029176
ENSG00000035687	ADSS2	125.20418	60.718489	78.977592	54.711082	85.771993	47.716272	44.460811	80.967629	105.410778	64.328788	17.21181	62.036006	70.70939	66.593936	69.063894	52.177745	85.163827	51.384235	39.005289	102.874363	54.72727	97.714144	65.286136	20.900044	52.752425	46.065497	53.304875	61.196755	36.565198	42.984374	23.746187	23.406613	72.921378	63.89276	59.629055	55.455789	61.669733	66.816068	27.586517	67.897257	23.296425	35.008444	38.369331	86.038	36.777699	36.332899	59.900677	127.132343
ENSG00000035720	STAP1	0.408442	0.733222	0.791281	0.983938	0.867482	2.933531	5.699643	0.386641	0	1.082925	0.177282	0.766012	0.209422	0.849008	0.097963	0.144345	0.155941	0.485945	0	0.048598	0.135291	0.68617	0	0.031324	40.386005	1.354575	1.967749	0.742108	1.247216	1.552207	0.25128	0.048268	0.319423	0	0.235336	0.136431	1.328152	0.163513	0.208264	1.453694	0.19249	0.206515	0.247821	0	0.121563	0.041345	1.237567	1.231918
ENSG00000035862	TIMP2	7.221505	12.67762	48.5756	19.931159	7.863467	16.963029	14.42703	21.799644	8.16686	15.897127	5.723561	20.736518	26.052627	20.757761	16.01928	15.507104	4.147874	23.115098	22.042647	20.049508	30.491669	8.978667	6.469061	27.314185	9.604523	9.424362	14.425216	15.752837	37.319825	8.811359	4.787438	5.692224	10.307082	10.169043	12.039888	15.771892	22.17709	34.564248	4.749044	21.753561	13.742663	10.536773	33.429242	76.004993	17.159791	8.756388	24.263193	17.050448
ENSG00000035928	RFC1	99.690931	99.161053	85.004343	80.907637	35.75166	87.851242	70.468387	158.542309	133.091246	90.93211	42.384586	102.23476	85.180869	136.090593	122.399969	81.46852	71.664832	69.140049	115.132634	107.942332	84.3394	53.460676	93.322743	26.095459	78.85207	99.597849	70.127662	87.864282	65.302022	26.164017	44.89171	57.494745	85.385401	69.035063	56.835814	105.87064	103.49117	114.968636	18.026042	66.276418	134.106932	58.413884	74.442415	58.226722	113.177357	97.703216	148.575386	129.01019
ENSG00000036054	TBC1D23	32.383096	125.245576	82.300025	101.718596	78.894434	60.548189	39.423878	76.216936	69.260175	72.280599	31.409776	56.568325	61.942446	38.503346	59.071025	87.523004	67.831492	44.923499	51.89999	51.548655	98.149968	32.345616	68.458722	49.494795	44.61851	37.44459	43.361183	57.942733	43.109061	39.249213	49.3894	43.888893	20.9987	59.637994	36.747332	16.779003	57.854206	50.575047	121.650233	55.773519	84.034744	42.372375	78.144883	86.884933	65.793378	42.537312	76.998853	25.782611
ENSG00000036257	CUL3	78.937735	61.308665	49.517897	55.329771	65.276455	52.401019	57.924603	125.193043	120.944479	99.77514	27.461601	71.467543	63.73484	97.692854	89.359237	88.434753	55.481234	57.521742	87.782302	72.732645	52.644053	52.793194	60.160981	22.933005	89.289047	60.679451	104.185002	86.808485	65.470106	27.541566	81.632538	74.838591	85.085117	89.70865	67.898972	80.592105	72.489433	38.500359	24.725736	45.554392	76.175008	58.827646	92.092711	58.646607	54.646217	91.961597	100.487792	59.414973
ENSG00000036448	MYOM2	1.618007	0.056334	0.606236	0.084786	0.734812	0.444067	0.307285	1.335112	3.175971	0.52548	0.357423	1.125096	0.738677	1.143383	0.168512	3.126547	1.587972	0.648149	1.839042	3.399138	1.246672	0	0.367239	1.278638	3.770341	2.024345	0.975758	5.261799	2.788111	0.480653	4.845972	0.790573	3.495535	4.794413	3.339934	3.723759	0.346047	1.270923	0.901321	1.902566	0.885765	0	5.177032	0.40486	0.859881	0.425615	0.832574	2.465858
ENSG00000036473	OTC	0.043189	0.110047	0.109987	0.318379	0.217108	0.346382	0.151485	0	0.033189	0.058278	221.180088	0	0.043293	0.046849	0	0.100337	0.145791	0	0.038305	0.234734	11.716037	1.809733	0.960352	0	0.289616	0	0	0	0.179384	0	0.090629	0.130077	0	0	0.381651	0.081432	0.259242	0	0.123041	0	0	0	0.051873	0	0.103492	38.311153	0.104609	0
ENSG00000036530	CYP46A1	2.982608	1.102138	1.299901	0.684567	2.055584	0.38735	1.360419	0.251457	0.272469	2.80754	0.713103	1.250045	3.313449	1.388378	3.825704	2.074311	1.660152	0.937096	3.210756	1.561782	2.248614	0.066392	0.586885	0.449971	4.41775	3.475944	0.578901	0.2922	0.215237	0.019162	3.271916	2.980392	3.003175	1.84371	1.80695	0.630514	1.864535	4.402162	1.352365	0.624345	7.206566	0.950562	0.581465	1.426728	3.059503	2.017737	1.95366	1.107511
ENSG00000036549	ZZZ3	39.684646	34.50361	21.943795	22.809111	42.368158	22.097666	21.203224	36.699746	39.767217	33.451469	7.941777	28.356054	27.992964	31.249397	37.053533	29.406139	32.539878	28.25574	28.919401	31.132272	24.738525	23.260573	31.897497	4.712071	26.842831	47.825939	21.657494	23.068917	13.215992	13.119287	36.655735	47.121555	21.311353	28.04963	21.610799	19.305981	29.061959	18.974622	12.982277	15.487749	42.526622	12.707003	18.508577	24.960147	33.42073	27.827541	29.627806	22.686047
ENSG00000036565	SLC18A1	0.120367	5.07907	0.327238	0.420281	0.201951	3.913067	9.31937	2.393609	0.054504	4.096509	0.059001	0.519977	3.176512	0.133286	2.11693	2.752255	0.755662	8.458818	0.44231	21.120281	8.888172	1.53039	0.083279	0.059358	0.134099	13.258365	0.199772	123.643859	38.754037	2.941243	3.000764	5.420985	0.031434	17.504215	18.552309	0.211641	18.279192	0.46658	51.891452	0.112631	265.249814	3.893256	6.22027	3.364578	33.932408	52.697533	0.049181	0.238174
ENSG00000036672	USP2	6.992208	5.74479	3.152988	1.864084	7.445445	7.384621	2.483095	14.909836	1.884442	10.787449	1.85606	12.311793	15.348576	5.94549	5.488032	12.04942	4.775313	4.716599	2.61773	3.696816	7.62307	0.423879	15.403955	0.166911	63.950483	3.129373	4.75837	6.174653	4.843498	2.740845	1.223883	4.237392	1.634704	10.288859	7.49248	5.698833	7.98682	9.371756	0.708438	1.923927	5.558536	1.511364	1.536931	4.655207	10.215846	2.39478	2.277138	0.895448
ENSG00000036828	CASR	0.081686	0.062751	0.137192	0.011504	0.735064	0.0805	0.553014	0.02468	0	0.072942	0.124654	0.718207	26.663619	41.589615	15.011962	0.010811	0.098335	19.151368	0.257498	0.023209	0.256087	0.003749	0.022297	0	4.939673	0.013822	0.018787	0.020614	0.03607	0	0.336039	5.10257	0.608016	0.060047	0	0	0.978337	0.729759	0	0.247038	0.030761	0	0.032037	0.018114	0.010019	0.010555	0	0
ENSG00000037042	TUBG2	25.739414	36.393075	35.451644	17.060829	30.327968	18.941646	27.817663	23.252028	27.83173	63.292344	9.060867	43.697759	32.170099	31.903023	33.015105	48.703904	28.610311	27.000152	42.96015	35.832604	27.10035	47.89639	21.101295	8.152768	38.91217	31.211618	11.258233	38.246075	24.820809	15.966241	35.55551	33.233459	29.141519	77.615225	59.18942	60.718997	36.467345	98.790656	33.955667	33.756385	53.065641	18.083916	74.36802	52.862991	41.378313	106.925804	61.638935	45.332652
ENSG00000037241	RPL26L1	32.779018	24.684211	16.295424	14.783094	18.791233	12.015873	11.051592	17.638648	19.075846	13.605112	11.93442	18.509774	22.364462	13.685049	22.525287	20.33883	14.889716	25.275452	41.543294	18.877401	17.940928	23.915472	28.002924	8.977942	17.029931	35.187473	20.885532	24.562596	12.003216	16.377196	12.210041	14.433128	11.457417	13.003688	10.190222	15.45083	26.441975	26.622611	5.73415	13.218908	22.985322	5.273076	17.289404	11.248317	17.276077	57.290666	19.671495	19.960579
ENSG00000037280	FLT4	30.345818	17.404244	19.351695	38.881986	4.864915	11.078077	16.190159	16.190492	2.071375	7.071321	13.872696	20.411626	31.481145	51.800132	9.410651	11.598776	3.402884	10.402962	18.791284	10.133937	16.05364	1.314447	10.253317	11.207408	6.682892	15.319228	7.169233	4.822216	51.779975	1.086183	28.638421	4.566248	0.569898	5.151338	1.790138	0.23494	27.493671	80.445561	17.663348	38.660973	45.295213	13.654744	21.144931	24.373012	7.302243	216.506119	22.674053	11.209986
ENSG00000037474	NSUN2	54.14597	32.06798	62.78594	52.244604	47.218537	49.950705	32.101809	110.603017	133.958416	48.748368	25.301385	52.18197	36.656395	46.396809	39.82553	53.759274	28.275798	47.034533	54.322885	51.118438	79.309807	56.405545	48.130858	11.052482	36.710554	63.678639	77.194993	24.031275	75.884973	40.948543	57.317843	45.023082	53.575656	73.557831	57.458662	59.675616	118.552425	41.749866	28.070702	62.230019	41.658388	28.82114	98.358106	49.589883	41.579721	59.902347	67.834809	38.494966
ENSG00000037637	FBXO42	36.097483	26.047894	18.188426	19.580745	42.915552	16.342828	34.875868	52.277614	18.722313	26.178138	7.738832	29.744241	30.836634	39.816633	33.044939	36.060461	25.809451	25.616678	22.527845	24.554738	20.230928	7.612274	13.074072	14.505019	30.188799	17.686231	22.717374	23.036336	13.706863	16.561567	49.675307	51.914764	27.180853	42.277933	35.985972	33.492824	29.301578	28.113176	14.44272	20.898082	25.086456	11.354265	28.572768	23.586307	34.15134	18.493555	25.339886	20.197875
ENSG00000037749	MFAP3	42.096822	25.332204	21.963562	22.504898	24.315628	18.217182	10.091709	18.804447	14.002564	9.512391	8.484877	19.464141	29.346184	23.503048	32.476168	32.962211	21.982751	26.484923	62.280491	19.525766	17.643788	7.063775	20.720724	14.156243	20.285802	27.067746	12.317059	14.883084	17.157319	13.196275	16.774355	16.083056	9.750644	23.630979	12.735312	15.267883	27.828187	25.464125	10.193339	20.417527	27.899036	15.073548	15.403724	32.154542	35.960308	29.60713	18.456204	15.316455
ENSG00000037757	MRI1	4.290556	6.026385	8.370395	7.698314	8.683946	5.755244	5.992776	4.048544	5.635999	13.327791	2.148394	7.988302	7.776457	3.119714	8.888755	6.426049	8.154968	7.63887	3.283281	3.569535	8.496085	10.249139	4.402804	1.586998	4.949916	3.732545	3.226349	7.223892	7.065506	3.939288	6.24157	4.123989	7.238605	6.986229	7.769838	4.35571	4.869199	16.461645	12.373164	11.473587	5.252073	4.963033	8.334315	7.062697	8.004757	8.197259	4.039821	3.436126
ENSG00000037897	METTL1	1.340038	2.511608	3.215558	6.645796	5.029875	6.44502	2.209571	3.250448	6.063128	2.416462	0.99234	5.502525	2.317177	4.271939	3.065437	4.467185	2.55122	4.168928	3.172965	6.022483	5.105977	7.133683	5.659943	1.633001	2.213596	2.939622	8.076325	3.493286	2.811688	7.156921	5.146438	4.502331	3.093604	2.113237	3.851865	3.215798	4.592135	7.664888	7.33387	4.11251	3.297355	3.401929	6.351203	5.684891	2.013925	6.210965	3.208444	4.334197
ENSG00000037965	HOXC8	0.147594	0.429544	0.292773	0.78954	1.458188	0.199485	0.50354	14.881481	3.050989	0.586727	0.019505	0	0.02526	1.098762	0	0.268851	0.041182	0.653568	0.064733	6.008532	0	1.772214	0	1.051692	0.381166	0.138996	1.035932	1.577102	0.129055	1.585395	0.05138	0	1.125408	4.264917	4.730219	0	0.211444	3.359338	0.874719	0.850548	0.178668	0.884783	7.739292	4.564517	0.045103	0.023732	0.678998	9.897144
ENSG00000038002	AGA	19.071936	11.854717	42.328347	27.043365	12.763796	31.668401	26.251391	28.924816	31.205888	17.004557	34.786493	23.928498	26.872723	22.025666	26.42283	20.297252	14.429587	13.97226	32.181327	28.047926	27.330035	46.892498	39.053148	13.381297	13.040647	24.720081	6.948466	36.067558	25.122824	10.133064	16.546687	19.557874	7.582289	9.34303	9.612851	8.318142	27.354187	36.256748	15.631635	33.718392	11.233157	13.710666	55.19548	45.181621	14.937695	8.861627	26.629437	13.324391
ENSG00000038210	PI4K2B	46.814817	30.624224	32.290362	45.52388	34.307222	35.389777	42.221544	28.316006	22.112007	22.539746	31.837888	27.948058	46.223293	26.530582	52.693693	26.475316	25.852422	28.343312	41.324589	36.352928	27.003522	65.362798	51.554109	9.610563	28.30182	43.552068	13.999229	23.938636	23.376136	26.029496	18.686406	22.077172	41.547564	22.983816	20.818669	37.428706	47.560786	45.331541	15.329537	27.434109	32.185307	18.896712	21.008651	19.012245	54.34779	25.483618	44.357565	26.755183
ENSG00000038219	BOD1L1	38.906216	25.713711	17.142427	18.986838	11.093967	22.745142	25.796181	52.367923	32.022783	28.228396	6.70387	38.518025	40.119791	24.05886	55.772451	28.575533	23.28326	20.510334	34.422328	37.399039	24.839077	23.518809	20.021052	5.485417	43.1727	27.531241	11.880234	19.279967	21.675686	13.249264	15.381123	14.012551	27.275155	28.417275	25.61121	32.159698	23.708206	32.968283	16.750296	23.631358	27.589695	17.534909	18.588889	18.31659	35.17988	31.936256	38.697884	47.849766
ENSG00000038274	MAT2B	23.5972	25.402226	38.212764	34.553542	34.801103	21.992479	28.700347	29.746522	27.150078	16.615464	27.427663	23.112778	28.225144	20.006772	24.226196	39.298653	15.771814	31.431913	20.245452	18.58183	33.024445	32.091561	32.035355	19.747129	38.85797	29.944057	26.967562	13.407765	29.925405	21.617717	24.506584	16.676533	13.788486	11.232575	13.368704	15.265534	26.45484	26.782725	9.91457	37.585576	23.49981	18.02332	37.954227	34.966926	27.971336	22.339301	19.490566	42.425106
ENSG00000038295	TLL1	2.302464	6.351097	1.529093	3.108036	1.125097	2.137139	5.355798	0.765537	0.74373	3.7821	0.532727	11.058766	6.588742	6.152868	1.913827	0.349976	2.341209	0.806528	0.711776	98.728121	0.39979	39.450732	0.619829	1.598616	0.9838	1.272758	1.470748	0.256995	8.236872	0.507741	0.5319	0	0.066569	2.709123	14.541845	0.0334	1.575424	6.494502	1.211874	8.908309	1.874945	0.127768	1.008274	3.960064	2.279147	0.161427	3.843935	34.405463
ENSG00000038358	EDC4	51.750649	31.531155	35.447791	37.289794	62.99654	23.790534	43.371225	51.349116	52.431094	42.136236	13.836917	90.559782	46.597732	33.441013	38.806634	37.852364	51.384214	41.432429	41.590994	59.704308	45.36393	27.740662	42.695016	8.790188	83.575175	37.752493	40.468628	59.123875	32.840401	28.505165	84.116679	73.157872	29.813826	73.401378	63.780416	41.85089	54.069779	32.934027	49.991979	52.086683	47.48372	18.187455	59.199269	46.416155	37.477094	55.351151	67.88912	35.39642
ENSG00000038382	TRIO	207.627237	142.091881	393.54675	330.131758	228.79109	169.467876	121.465425	234.234337	189.819394	179.948581	61.461929	265.176252	293.911068	288.354527	259.551009	186.134803	129.418685	185.319153	169.109878	191.353764	292.243955	178.772733	233.791928	69.83739	59.610175	228.314997	564.440825	152.723493	317.03262	233.08077	171.83188	213.409238	333.923825	293.598332	253.529355	294.49128	454.885424	275.198049	159.960744	321.502176	181.350318	67.858024	202.066099	235.14698	160.888794	111.399915	537.565494	176.975064
ENSG00000038427	VCAN	57.078053	261.62597	750.631901	243.672524	111.899535	122.900115	90.84685	194.150615	89.783101	160.753159	4.133291	76.116477	97.392311	168.316832	41.35863	50.246509	19.290965	242.438539	75.971285	162.221051	466.23024	79.661231	691.012056	186.312894	66.547865	79.889175	49.276601	45.567364	173.051654	90.144913	34.565629	73.706247	56.971904	24.751735	110.140267	45.381752	221.047475	458.401811	9.298376	166.845851	96.980502	242.888596	97.052349	776.443776	59.058309	78.198699	245.227056	132.242911
ENSG00000038532	CLEC16A	20.941792	26.746856	20.976103	23.631669	23.013329	18.429001	20.172123	32.746117	18.596912	30.340453	13.960064	28.120701	37.223085	23.492694	43.03403	50.85956	22.352833	27.163005	19.553161	38.119254	34.823018	10.705198	16.176933	4.191992	25.676912	16.090876	10.373305	25.443348	17.590333	64.85318	37.8941	36.387682	19.180334	18.08409	17.25978	33.467711	30.451494	46.69833	17.454485	33.168122	25.014145	20.260711	37.070172	24.169778	31.707299	36.195278	33.185829	24.774783
ENSG00000038945	MSR1	6.083164	19.50872	67.986464	26.652028	9.693756	39.423161	9.296861	36.519769	8.491164	18.367092	15.865821	18.384592	7.389414	44.330182	13.583101	6.067273	5.246591	12.196121	9.775573	12.568531	23.06319	8.102949	58.646631	19.453454	9.607895	9.571034	14.757534	3.420808	31.665903	5.755534	4.797569	3.244078	1.523277	2.037065	7.447806	2.143133	32.355531	21.483052	1.848793	35.619597	12.131014	24.841703	21.135771	63.882806	6.784657	8.120501	20.945291	39.118242
ENSG00000039068	CDH1	66.829932	103.669073	176.005394	110.364365	236.254998	102.677729	143.20638	140.46354	198.752577	135.230316	85.483947	381.154897	70.619736	43.285951	84.386318	172.989427	152.459566	221.183988	135.480562	71.655544	205.745146	91.843452	125.063591	1.261226	82.158149	152.629824	14.786077	72.731564	60.793577	202.599847	314.913372	264.723267	61.191547	89.925024	69.589028	29.824316	242.639335	112.545573	68.682399	195.571376	216.852116	22.735748	333.495691	122.21022	77.193103	261.643629	262.42038	115.581552
ENSG00000039123	MTREX	122.547056	54.894726	45.413915	44.294173	58.564609	40.87855	55.173952	131.525176	106.952426	58.596376	29.578354	82.180528	71.935891	79.405915	73.775444	82.032498	35.489578	68.939593	93.143064	41.090634	55.63495	40.184584	57.358404	14.000972	66.816715	48.827191	46.686278	60.844809	29.80763	27.368927	59.991938	56.56046	24.970392	43.804616	37.40479	35.97471	109.448157	56.503164	18.38323	40.316197	82.535786	44.852437	50.073605	58.646007	54.816347	54.003094	47.339878	92.723411
ENSG00000039139	DNAH5	24.721154	4.19086	73.229858	5.178696	13.593335	12.235455	11.212885	16.414575	10.938053	0.331324	19.220377	20.667154	19.4864	41.272985	29.816957	6.980934	2.610461	42.669469	14.245915	26.304272	6.735265	7.840942	3.560341	0.933135	0.746203	20.253808	0.654218	17.857078	27.30817	10.09974	41.35431	65.033668	2.854223	4.322034	27.47637	10.574559	19.334305	10.626317	4.457686	172.66342	5.617671	2.806209	10.010071	18.594056	2.926837	10.554587	4.730287	21.549499
ENSG00000039319	ZFYVE16	70.770571	49.707707	49.499363	56.885756	56.32981	40.670498	42.286367	27.600826	31.19127	48.259656	16.026407	39.706547	62.861343	53.947763	68.789756	63.483439	34.2483	60.426812	47.812195	50.829413	36.166433	35.20698	46.93772	16.873475	129.445475	45.316484	28.684754	41.559768	30.559065	36.105533	50.122829	40.166114	20.31938	35.831695	36.286176	23.409559	39.32168	68.42576	31.658792	43.699366	42.930199	43.972766	43.486684	68.953703	51.21996	69.779045	37.60326	50.412543
ENSG00000039523	RIPOR1	36.544358	26.208869	39.207668	27.472373	21.361715	26.57702	23.946711	22.225584	6.058236	22.666866	8.322163	34.813465	22.143326	37.557922	24.151282	14.452522	14.236941	18.765629	21.895403	25.867962	15.874653	6.423368	22.264075	17.989041	25.069285	17.70265	9.361028	21.09662	21.195079	12.937842	18.965291	20.410662	8.394567	16.357561	17.112966	17.811229	16.034901	25.527552	23.617829	40.614647	39.025228	26.771303	34.603856	39.647148	15.704558	39.609171	28.424058	12.568844
ENSG00000039537	C6	0.274707	0.666072	0.03167	0.932096	0.095993	0.102946	0.789795	0.907164	0	0.825168	705.512918	0.361695	0.563497	0.746298	0.45229	0.922804	0	0.067735	0.142947	0.043275	48.277927	1.099447	1.349967	3.006384	2.250921	0.211831	0.110784	0.169699	0.478393	0	0.072248	0.056744	0	0.074225	1.131359	0	2.795833	0.140988	0.072103	1.225298	1.001336	0.01951	0.075898	0.674467	1.002384	71.590963	0.244374	0.055487
ENSG00000039560	RAI14	4.362238	30.013609	104.588222	47.627272	17.980447	29.700009	14.019017	48.072145	48.803768	19.649745	13.392712	66.320899	40.362379	47.5136	19.011219	25.44354	1.566224	22.322887	22.443005	29.827977	59.518754	38.04707	49.574819	19.785057	4.042403	38.3946	39.263205	22.092584	46.300031	10.803599	1.89347	0.701078	0.975649	15.148205	27.013389	65.93572	80.651025	29.936313	6.113162	248.468811	10.229582	21.10694	17.912923	60.485351	17.088895	15.825309	19.187926	32.852337
ENSG00000039600	SOX30	0.434962	1.137161	0.108067	0.164028	0.231136	0.88089	0.142499	0.032188	0.479473	0.031984	0.024636	0.788334	0.101934	0.442719	0.248782	0.066548	0.51075	0.250868	0.067568	0.26632	0.099522	1.037258	0	0.114557	0.033243	0.232365	0	0.269377	0.143185	0	0.351992	0.41806	0	0.082494	0	0	0	0.848297	0.025133	0.135825	0.158688	0	1.651693	0.714635	0.027052	0.053131	0.168251	0
ENSG00000039650	PNKP	229.341682	117.380837	118.971908	105.592089	218.000739	205.509442	154.692574	121.848649	113.230336	310.204412	42.517274	276.946512	285.916857	196.186988	391.14257	248.224052	351.671795	246.611064	289.758979	307.099347	284.414363	63.574722	99.412569	36.993848	236.683142	184.594153	128.604052	305.079653	182.823173	124.338242	401.92676	357.446093	189.565585	337.141019	242.274081	191.193957	377.965351	193.950543	391.096107	138.181849	134.695305	158.02969	303.350486	350.591176	292.284626	178.962323	259.094307	320.315073
ENSG00000039987	BEST2	0.250049	0.030489	0.03578	0	0.436329	0.025853	0	0.038304	0	0	0	0.072427	0.11365	0.110995	0.140104	0.067449	0.105074	0.031743	0.352844	0.097667	0.188415	0.568772	0.714012	0	0.035972	0.034901	0	0.032511	0	0	0.030985	0.273213	0.12297	0.118925	0.28019	0.458307	0	0.3568	0	0.12478	0	0.050636	0.152256	0.102519	0	0	0.212816	0
ENSG00000040199	PHLPP2	11.595691	10.922694	12.359328	5.257451	12.076151	7.408294	15.118431	21.545816	8.022238	14.574789	4.376457	24.698527	8.817698	10.92346	13.231425	9.570385	14.18835	10.446126	11.796038	24.133101	9.731481	7.711017	5.082162	6.903724	20.513701	11.84356	7.394836	14.768662	7.687478	8.061277	23.614669	18.012909	8.767523	15.279442	12.177065	8.417805	16.236683	4.476291	11.758193	9.621963	12.294417	11.671221	16.879997	14.103334	12.213767	21.539981	18.063514	6.633798
ENSG00000040275	SPDL1	73.947287	23.286872	11.509397	8.300444	38.896712	9.981308	10.282515	19.950365	20.12068	26.92739	2.483139	20.25271	33.061399	15.689284	52.339111	37.928509	24.861678	21.690309	47.891152	19.18181	13.975974	15.341964	22.463885	2.438349	7.767124	40.913852	16.69788	30.790388	7.0054	9.120298	30.509045	39.04123	12.944488	32.971294	19.377362	16.390819	20.087705	24.278595	6.461777	8.47595	5.192276	6.536996	10.719859	10.410123	36.943801	18.851181	22.446443	29.605747
ENSG00000040341	STAU2	83.374629	73.951762	77.035647	81.590406	106.475235	70.437244	58.834982	125.172573	104.160329	75.397942	29.039559	95.017732	166.455707	115.488245	99.437585	159.069345	103.266817	148.562286	93.805371	144.129209	171.468283	74.10804	83.081825	8.716954	76.922964	95.824315	47.324865	87.659906	59.763313	53.11352	75.142312	66.442753	94.55639	126.302754	90.747818	46.328236	123.965859	55.828154	41.225045	61.69759	75.999558	28.745129	81.22721	40.805354	99.848404	108.505637	121.320873	92.032761
ENSG00000040487	SLC66A1	7.433249	3.794848	4.784251	6.766936	15.0507	6.800408	11.657375	4.101863	2.975576	6.557971	4.007116	12.19773	9.081348	6.113077	15.131011	8.757499	11.331642	11.81859	12.799336	8.803867	11.863235	6.697498	4.331845	1.266789	6.590389	8.493686	9.823009	7.8052	8.810317	8.244997	33.113228	18.431951	5.14607	12.087385	13.522713	7.648856	8.720089	13.41927	7.533153	7.708008	11.20962	4.165837	12.080522	17.0479	10.493655	14.521718	5.704625	3.22044
ENSG00000040531	CTNS	16.295675	15.570458	29.509054	40.570483	29.002572	27.194833	17.709634	14.785328	6.277643	29.283662	15.404541	43.016691	23.483672	24.090947	36.946162	14.132664	18.704387	19.353742	26.426531	30.250327	22.547838	30.969472	36.892501	12.320142	34.047788	25.775103	17.584268	18.470956	19.368524	20.837844	44.614582	32.979558	9.11864	10.480236	12.190287	18.518268	14.787517	51.63556	12.176324	22.852875	22.552927	14.374496	40.749395	74.416114	13.825535	51.560931	20.099727	17.770784
ENSG00000040608	RTN4R	13.701257	5.668646	17.285173	7.159123	21.500694	1.583537	14.989572	28.186323	12.354854	1.189038	5.049228	6.159443	26.361073	3.888127	11.354053	24.432469	5.516253	6.048753	17.963535	35.343323	6.94409	9.973395	17.488857	2.005218	0.099957	3.982782	21.64813	29.377147	23.11327	0.920069	9.893232	7.858193	10.01411	20.911825	16.02647	18.326704	7.207121	27.932768	2.722231	8.299059	0.251887	0.828057	59.272021	12.915722	10.052498	7.854472	16.607849	11.266206
ENSG00000040633	PHF23	11.564812	9.094437	16.885671	17.358615	13.83094	12.33414	9.303511	20.695828	10.620383	15.534348	7.771341	26.791212	11.131571	16.004103	23.046496	9.304377	8.080495	12.737594	11.121726	8.564294	14.724752	11.586438	27.189599	4.020063	21.405424	9.101168	13.301764	9.347044	13.636454	6.584326	12.085075	24.812457	10.398028	7.156054	6.875988	9.810409	9.275444	23.982736	5.022199	13.31732	22.703105	8.776718	24.46585	16.321103	8.218513	32.905418	15.386931	21.439059
ENSG00000040731	CDH10	0	0.657132	0.063265	0.148501	0.066731	0	0.034609	0.107364	3.278183	0.18909	0.014083	0	1.846906	0	2.030866	0.155554	0.108099	0.036	0.366167	1.752506	0.903265	1.212596	0.176348	0.271782	63.457513	2.377063	1.507638	0.982319	0.017433	0.130468	0	0.054878	0	6.9264	1.857516	10.174459	2.696115	0.045083	0.701641	0.383108	0.308512	0	0.017009	0.320648	0	3.492434	7.413799	0.01653
ENSG00000040933	INPP4A	18.672218	23.700222	38.51735	34.387287	44.162525	39.128103	42.259778	37.174436	21.118195	39.165642	8.697507	58.134303	60.12337	40.939969	45.91037	49.849249	25.824373	35.564785	51.024764	46.54552	27.178323	41.068716	32.523452	11.07912	37.959834	25.807992	31.313092	38.717145	43.139223	30.241363	56.187292	36.047967	36.725307	25.164075	29.457029	34.28961	48.829659	59.90411	30.264093	39.736077	42.471748	23.522836	43.806834	43.543158	34.021852	24.229863	38.028829	30.2361
ENSG00000041353	RAB27B	0.529444	1.482493	2.265697	2.49625	0.147501	1.540405	0.514802	0.309382	0.050022	0.021099	0.486343	1.535282	0.170209	3.384239	0.237456	0.151697	0.246122	0.071168	0.699616	0	0.22907	1.781407	0.36723	1.005151	0.155156	0.670879	0.128428	4.290826	4.64342	0.464565	0.723247	0.823501	0.675842	0.292911	0.71673	0.277251	0.320657	6.383344	0.437318	10.975404	0.101042	9.747883	0.128633	4.084915	0.587429	0.139519	0.550579	0.486248
ENSG00000041357	PSMA4	99.534181	76.539326	77.205389	67.752897	137.539226	64.704163	100.324696	166.138993	243.753626	58.929748	47.73447	54.379101	95.296791	67.448179	55.680522	98.317989	77.540787	58.647617	115.652786	97.138898	87.165717	88.085414	125.247895	37.317281	79.510016	92.038439	158.174273	91.968031	73.063892	50.858139	45.965444	42.964769	55.729736	82.52567	59.085216	108.354345	107.846833	78.022815	31.577477	66.425411	65.823296	50.159628	61.608003	87.27593	69.368844	78.067544	128.039407	116.027703
ENSG00000041515	MYO16	2.253504	0.405862	0.729779	0.931401	0.505212	0.755972	6.683633	0.589989	1.833399	0.238412	2.883017	0.579455	0.124171	0.189478	0.327523	0.637053	2.442694	0.33401	0.277565	0.19797	0.245249	0.225055	0.128751	0	0.059285	0.377181	3.017366	7.778205	17.681273	0	0.183055	0.747422	0.027841	0.211852	0.747154	0.059376	0.234994	0.236718	0.24472	3.319776	2.798207	0.68958	0.592308	17.008177	0.028439	0.479544	0.014537	0.50591
ENSG00000041802	LSG1	21.48837	56.620272	42.477193	90.616176	66.485073	48.52967	48.364007	37.807242	63.592238	151.973769	14.468809	53.140871	40.925655	40.768564	62.53209	67.537393	38.89041	117.592712	42.88999	43.209621	77.946676	49.572574	41.409746	6.336246	46.673509	29.958794	90.971046	33.303377	23.823417	16.573581	45.069635	35.185746	43.220658	54.164281	38.609231	70.298558	44.36984	40.054989	34.246654	63.472365	60.445916	34.685496	42.868402	27.866342	41.074677	42.090638	140.482512	21.738113
ENSG00000041880	PARP3	1.510044	2.931177	7.897323	4.374248	1.93455	4.460005	7.455644	4.362241	0.64896	4.297526	8.098025	6.067352	2.870433	5.619898	4.825582	7.350886	1.157379	3.888987	8.49309	10.719998	4.725499	1.952958	9.416329	2.491892	10.670157	3.470663	1.792844	6.290141	9.261633	2.748954	2.257425	1.886461	0.734927	2.800622	2.333916	2.317511	6.534182	23.178709	19.174841	14.704546	5.087989	3.155408	10.626098	7.797943	5.391816	17.648908	5.171571	3.018738
ENSG00000041982	TNC	5.894964	15.428192	94.641668	41.367447	9.839127	17.229171	47.847014	60.052407	7.362611	26.003301	1.636262	35.853799	36.019646	67.279913	17.645012	10.374359	23.502854	10.314781	18.332257	19.203621	39.276963	19.927403	18.106819	78.58142	5.134713	8.205473	11.855322	6.597741	26.329857	4.457414	8.730612	1.866567	0.394416	1.308756	12.707194	0.144978	28.983396	1605.840569	1.829277	60.346894	14.919975	34.154919	14.937075	78.141583	18.091521	15.128702	38.627908	14.273228
ENSG00000041988	THAP3	15.824547	6.679479	6.291856	7.149007	18.985182	5.955773	13.882153	11.040367	4.134314	8.184388	3.354626	18.819722	13.657434	14.026595	13.922047	14.014587	11.01765	10.369351	8.936643	17.937292	10.521739	10.087383	9.284885	1.127928	6.746638	5.429816	6.938075	8.922604	6.607227	13.344681	26.463077	21.595328	11.67252	25.078754	22.194345	21.340629	18.502736	17.647307	12.674077	10.934447	13.39745	1.847158	5.458917	8.835949	16.236927	12.793176	11.514353	12.489406
ENSG00000042062	RIPOR3	0.69299	0.356322	1.231713	1.014701	0.280579	0.936463	1.06394	0.082179	0.069688	0.499649	3.266438	3.287677	2.621748	0.533339	0.548355	0.61886	0.401842	1.650778	0.67347	0.079948	3.604373	0.163374	0.375277	1.450234	1.669328	0.343089	0.315838	1.688639	5.146508	0.820976	0.963979	0.156151	0.045199	0.073495	0.093361	0.086988	0.877941	0.248776	0.077979	2.903402	0.826402	0.554434	0.094317	1.319778	0.029134	6.257641	0.242819	0.801783
ENSG00000042088	TDP1	67.396822	54.127066	35.785992	32.039339	203.520658	28.515017	33.263911	50.5577	27.277491	88.963305	9.316285	60.346074	81.531832	60.648801	85.167582	78.803419	91.112012	46.043119	69.389846	68.753823	88.44755	52.961243	36.963487	18.651634	37.094441	33.222836	72.652121	43.186964	39.825786	50.418799	70.804196	69.667027	98.883132	128.089574	74.440867	69.755411	36.324771	102.403293	22.639481	29.566133	32.581083	27.970283	62.08002	24.770117	93.348625	29.794841	111.462572	60.724247
ENSG00000042286	AIFM2	0.816406	1.90103	4.440842	3.442575	1.440417	4.459309	2.13898	2.156939	1.018233	4.002207	3.022475	3.755239	4.010659	1.616275	3.658777	2.506579	1.849018	2.311613	2.167302	1.049688	1.571904	2.43814	3.741405	0.851553	5.893751	3.270733	1.653406	2.963191	3.301038	2.038901	4.324574	1.583593	0.631239	2.930404	1.681347	2.829097	4.004655	6.757644	2.905707	5.700776	0.697108	0.380633	7.634914	5.45138	3.833375	3.376912	1.093206	3.399387
ENSG00000042304	C2orf83	0	0	0	0.13991	0	0	0	0	0	0	0	0	0	0	0	0	0	0	0	0	0	0	0	0	0	0	0	0	0.075576	0	0.039382	0	0	0	0	0	0	0	0.467106	0	0	0	0	0	0	0	0	0
ENSG00000042317	SPATA7	79.491007	40.081622	29.655844	25.214625	77.676094	20.044369	17.762869	34.830823	27.508947	42.032996	8.935436	32.603298	43.067592	44.718251	42.784983	46.83367	50.161816	36.402983	23.793836	52.30542	29.908883	28.056614	25.307754	7.811894	65.235366	34.668298	23.39724	19.941102	20.143495	39.613605	36.158938	38.840965	41.127126	68.727806	48.159141	35.685366	28.342457	75.95969	10.838113	24.8591	73.204683	16.062662	28.200913	36.255297	39.097063	63.974092	84.694966	17.322721
ENSG00000042429	MED17	76.596743	50.186016	56.304749	77.697182	90.889706	52.072039	57.136468	173.271238	167.660173	76.088191	15.567723	87.937522	78.082391	99.624374	106.987564	104.452378	65.948086	68.202012	136.795779	84.834696	93.087238	56.666026	73.65956	17.482102	74.483052	61.590776	62.914052	63.704401	45.893141	107.441419	76.555648	88.78871	79.692557	76.854608	66.740289	115.228441	83.879724	56.11608	45.792963	40.224977	67.215711	34.179484	101.61062	63.838084	75.741151	36.68646	91.085329	95.573564
ENSG00000042445	RETSAT	9.076876	7.842703	15.569854	19.404387	10.910374	17.231241	10.978665	22.33028	15.937518	8.910099	45.253767	22.64491	12.876361	6.471302	13.990086	11.421098	7.469521	14.030739	20.500123	4.946502	18.531325	5.065562	20.404662	5.987377	16.572799	11.574238	8.122162	13.823038	11.190921	4.607142	7.158522	6.926524	6.787678	10.409061	9.961205	10.69071	17.637643	26.498963	11.092045	20.383922	16.095697	16.257973	27.737181	26.648306	8.862694	22.706248	11.022962	10.693745
ENSG00000042493	CAPG	12.354304	33.262735	81.827302	47.455775	39.976912	76.391518	35.011365	50.464667	15.52642	14.145015	3.816737	26.458267	20.683135	22.935534	34.745517	25.724025	25.070975	25.30349	20.202633	33.369548	20.904254	14.679591	82.498236	5.35015	3.04824	9.864785	51.763872	36.706958	32.678364	7.269397	12.842582	5.119483	19.254039	34.659032	36.459858	32.652251	25.266514	43.459552	5.981718	54.982542	3.70357	24.628328	41.169906	89.736615	22.073458	1.180557	19.545138	16.732734
ENSG00000042753	AP2S1	38.293798	26.609781	53.202141	52.450537	38.448272	49.96838	33.259533	33.616381	38.993156	37.60858	30.967451	37.001618	36.511456	38.991963	41.283241	43.820696	61.833778	45.832973	77.127516	41.176455	55.532018	38.20303	40.939379	27.137508	29.943155	79.846495	37.822641	86.334136	43.569906	28.626379	53.601059	34.930079	40.120725	36.596334	37.398178	38.726207	62.905109	42.744687	23.026234	28.982895	43.371131	35.822236	68.071695	56.308755	40.877017	63.296059	51.699645	63.028886
ENSG00000042781	USH2A	37.87965	0.29978	13.708171	0.107595	0.727459	1.625937	2.359517	0.077146	0.505439	0.752854	1.010571	2.416119	6.438264	0.656224	0.900434	13.853199	6.705057	2.320057	0.629993	1.320134	0.410334	0.975034	0.347446	0.026744	2.570877	0.081347	11.328191	0.167617	0.350804	0.361979	0.37036	1.410694	9.235603	0.39591	0.429362	20.21574	1.910578	0.140947	4.850311	0.065722	1.267043	0.309161	0.168551	0.367188	0.444124	2.643429	22.745039	0.521831
ENSG00000042813	ZPBP	0.169775	1.330878	0.403715	0	0.080175	0.50606	0.370413	0	0	0.11403	0.799748	0.57142	0	0.308125	0	0.277981	0	0.279101	0	0.748581	0.193182	0	0	0	0.419674	0	0	0	0	0	1.363446	1.838307	0	0	0	0	0.397173	0	0	0	0.710455	0	0.437807	0.821876	0	0.41141	0.081764	0.783481
ENSG00000042832	TG	0.441834	1.355961	6.515822	1.293331	1.625892	4.089087	1.849762	27.524329	0.581311	0.476352	1.892262	2.653979	2.785565	4.003212	0.455466	0.229951	0.671167	0.726733	0.162203	0.975924	0.932502	0.072113	1.760046	3.577264	1.469052	1.298271	0.440464	0.565348	2.42155	3.798526	0.174271	0.364787	0.240174	0.480464	1.287773	0.532769	7.802127	4.957098	2.733317	9.461097	0.235025	2.174261	2.319278	5.436349	0.548017	0.400813	1.392091	2.678622
ENSG00000042980	ADAM28	6.318516	49.644595	39.633682	168.035916	5.873064	115.554479	44.094817	12.883465	14.995152	135.466062	1.338673	49.608619	32.10995	30.691225	46.927202	304.234411	102.134432	118.222631	23.352081	30.388489	129.89335	2.03239	23.028717	3.865477	7.907215	53.185888	5.016164	15.258821	45.256453	21.62608	2.507298	0.894557	0.933016	92.00735	24.650355	1.548216	120.11581	35.837925	12.874514	95.601281	7.811462	52.826599	26.5523	44.936843	211.459974	2.812688	19.124352	11.001612
ENSG00000043039	BARX2	1.258395	0.159448	0.124196	0.085039	10.972866	0.453783	1.86731	3.118099	6.655635	0.332224	0.023376	2.960479	0.211166	1.110759	0.622693	2.816759	0.447731	0.203636	0.096306	0.088712	0.197369	0.443539	0	0	0.065026	0.0288	0	2.077674	0.393014	1.120447	1.787519	1.853877	0	0.10625	0.027981	0.132335	0.631507	6.430464	0	1.164252	0.091445	0	16.205641	2.005116	0.02626	0.056278	0.026689	0.291282
ENSG00000043093	DCUN1D1	37.442314	76.489226	60.72316	46.290437	56.657474	42.323947	32.668323	56.798238	83.182516	92.519878	27.48461	36.819732	50.124813	66.393493	47.744442	89.56857	46.602993	68.447792	42.188823	39.021237	77.946239	34.010624	64.802362	21.860297	51.809552	31.171096	51.827606	39.342359	24.008828	38.262649	30.731413	33.690221	58.81211	39.463661	37.339474	70.013059	45.484738	34.95487	39.555305	70.93634	78.78985	43.389463	55.036544	42.783101	50.607434	70.889076	92.683384	60.301504
ENSG00000043143	JADE2	2.72105	4.354081	7.722182	7.185407	2.820543	5.071521	11.11991	3.998263	2.664792	5.704406	3.884049	7.685105	3.465431	4.675707	5.515686	6.372137	1.17587	8.152479	3.723112	2.367597	4.04648	1.448178	21.478993	3.686915	35.386423	3.906542	1.972074	5.330845	7.203973	5.438978	8.519307	4.458374	0.691482	0.244737	1.465966	0.783338	7.707415	16.768227	2.701917	16.344195	9.320641	3.367647	9.465657	8.880099	3.472837	16.695483	4.247214	4.895697
ENSG00000043355	ZIC2	230.408761	95.661413	22.597689	162.158312	80.723084	21.918209	110.323288	2.086924	22.814096	1.105962	10.2039	364.126503	500.849191	122.449566	211.99745	221.043084	34.720734	204.448543	248.112392	490.003036	144.903358	49.424776	26.037606	0.22142	0.218784	22.803654	2.012342	1498.336498	177.559635	11.763718	8.857502	13.991418	146.273431	183.401627	347.170357	48.297446	272.525215	4.113792	182.498007	2.106294	0.33674	33.70425	0.738836	56.099572	264.165424	0.330949	65.324757	46.486301
ENSG00000043462	LCP2	4.734196	45.107037	101.083264	68.834936	23.200198	118.241051	71.290348	40.504751	14.363051	29.394706	22.792749	36.370472	28.718151	45.014275	11.614487	7.46868	7.392639	28.346164	10.612869	9.40621	32.877234	14.052688	16.562915	21.204166	10.364422	21.802365	18.11251	13.372724	55.063733	19.022072	19.150795	7.603982	8.78856	0.659569	11.708109	5.971242	75.173708	36.219227	14.005095	96.074847	16.612184	76.276525	28.644822	38.166556	18.731355	15.676405	26.279295	15.789411
ENSG00000043514	TRIT1	75.383976	29.142838	51.520251	41.326732	121.035276	57.159181	57.622772	52.249018	60.025965	55.606334	10.50667	143.30225	82.071751	53.506207	92.558459	90.775266	65.252879	116.71262	106.676317	46.815336	57.392202	60.744284	29.994809	2.60366	48.267085	27.159429	640.072936	35.206549	21.445688	194.638291	193.948298	195.307369	75.326436	46.392724	38.007498	250.413514	50.554083	25.641035	32.160647	23.49343	116.609215	31.200921	44.473809	32.611216	41.832397	47.676838	145.542386	53.063207
ENSG00000043591	ADRB1	0.437162	0.469498	1.018853	2.624165	0.028771	0.475013	0.421439	2.166181	0.21229	0.865312	0.385914	0.950818	0.072709	0.149162	0.288571	0	1.939793	0.481912	0.062651	0.033387	0.063716	0.705393	0.033935	0	2.96618	1.270648	0.165083	0.034327	1.039316	0	0.607636	1.043239	0.154297	0.182318	0.320652	0.059363	0.264255	0.400153	0.763732	6.728141	0.230038	0.052763	7.300312	0.035434	0	0.131043	0.092146	0.653835
ENSG00000044012	GUCA2B	0	0	0	0	0	0	0	0	0	0	0.753391	0	0	0	0.101256	0	0	0	0	0	0.100752	0	0.310305	0	0	0	0	0	0	0	0	0	0	0	0	0	0	0	0	0	0	0	0	0	0	0	0	0
ENSG00000044090	CUL7	16.356171	18.565177	32.644979	45.554373	16.163866	20.32923	28.569604	61.422152	17.977133	55.301351	10.510632	41.577565	28.449973	22.682645	27.979632	38.84266	18.71153	20.640651	30.877473	52.413278	35.888013	7.328369	40.488231	9.239376	49.447724	48.464252	24.743908	22.427752	34.121629	16.260519	19.483602	14.193915	7.088504	22.729448	19.852871	30.883009	23.830278	55.574594	32.727733	41.75603	52.242941	14.297979	50.143519	38.680321	19.870061	67.436831	30.503509	42.154383
ENSG00000044115	CTNNA1	244.773067	241.575169	321.385613	237.590089	276.487194	130.267793	178.395496	498.218333	279.304548	155.855663	98.646658	303.212639	282.959412	247.216048	281.141947	441.338275	125.787529	367.413309	363.831775	145.192821	275.062975	266.300665	335.225461	70.936112	69.020483	164.070452	149.515449	103.113687	187.088587	136.959523	148.198457	120.404222	120.659647	117.503298	130.602169	167.940918	352.461696	447.33947	112.478962	228.554517	179.673378	149.015426	250.230509	269.676453	169.248908	181.181778	204.399155	254.70794
ENSG00000044446	PHKA2	53.61456	48.368216	40.783062	39.947402	43.074621	35.954491	39.188431	43.647027	39.621914	90.343094	61.471109	72.54288	107.297425	45.99844	60.831759	70.921245	86.848512	48.010755	57.418652	76.657733	72.836943	48.106529	27.980632	8.300295	118.01063	51.309891	39.312313	55.793037	41.276305	39.783266	75.544671	36.71273	42.005922	59.940641	46.054298	43.650897	93.570144	93.599907	132.188317	59.595915	86.019473	26.864436	139.417207	73.678998	59.912401	85.525275	79.678492	80.659986
ENSG00000044459	CNTLN	57.723904	39.855666	17.188368	8.019121	17.975884	10.722267	16.330389	35.782261	34.692452	126.726443	12.219828	37.803997	55.895994	40.003239	45.771506	44.590853	44.693875	21.118292	23.308049	27.357628	23.52499	11.619483	1.93367	4.10931	15.069764	20.439671	14.507641	40.379643	18.736157	10.518686	21.865674	27.986142	22.133751	52.394559	34.219548	42.782036	24.053594	18.656425	23.387665	8.461514	2.620788	14.761549	13.756138	20.105534	34.56339	5.483685	35.865188	38.057285
ENSG00000044524	EPHA3	1.905811	9.929635	1.623924	13.263078	1.136335	0.595445	2.526098	6.745395	0.866003	23.261984	1.063162	4.695805	1.339676	1.487482	0.571881	1.919569	0.133936	1.109653	0.572911	8.566616	7.004271	0.63915	0.813851	12.566773	10.284152	3.68726	1.455586	0.131803	2.114229	2.1442	0.841081	0.119237	0.874044	48.711981	22.506442	1.648853	3.507675	8.808014	1.217425	0.73092	5.020585	5.382715	1.321781	25.143198	1.952883	7.823804	9.430042	2.646654
ENSG00000044574	HSPA5	35.642758	89.859665	93.858154	93.418713	40.992228	67.276918	81.441623	110.673243	66.837099	67.5948	109.216742	69.970329	55.921829	86.656945	55.201206	76.666876	53.064968	92.715559	99.444824	79.795677	90.400925	69.357822	201.568679	33.232805	90.33367	129.703436	119.725649	98.62592	101.703757	36.472746	120.902782	77.726098	50.139145	46.843999	65.883812	50.791394	91.552663	192.007441	62.572875	133.188725	306.127394	42.218468	126.56147	114.845843	60.35348	56.021231	66.988418	92.765167
ENSG00000046604	DSG2	39.841351	35.283806	48.313047	71.12259	58.575557	21.11258	0.562924	125.703405	95.739805	64.306044	14.900392	55.747948	58.199488	18.610547	114.172112	66.457989	13.682896	29.15433	105.74487	0.454061	48.199162	55.407534	119.440599	2.200867	0.465612	32.218596	29.800413	83.532283	16.97967	28.703263	24.112386	9.778664	3.950345	53.736225	46.512194	63.563999	28.405851	73.041508	30.585164	135.179756	92.088383	17.05267	123.906155	30.708454	53.801487	22.071048	17.838573	77.604655
ENSG00000046647	GEMIN8	8.40348	7.442878	6.323854	7.494636	6.126081	6.509889	10.950732	7.123015	2.34621	18.952835	3.411844	7.632942	17.324259	7.863749	12.888836	12.938927	14.227329	17.136118	6.823253	20.437606	10.164083	4.312763	7.336205	2.612831	21.894605	7.609381	3.607095	16.74904	5.8823	9.424586	13.703362	8.633128	12.118145	15.238781	8.308247	10.815779	13.529725	8.942792	13.489267	9.612703	26.362749	5.146823	7.635915	12.212413	8.477172	11.700226	7.288904	11.040858
ENSG00000046651	OFD1	149.949871	88.2577	57.92572	96.160723	133.706617	99.478168	121.653261	162.296327	263.852717	252.766598	22.384807	122.560228	168.430187	115.98642	103.167495	186.754864	139.026851	153.018248	65.298162	161.53616	143.297399	77.019043	62.759086	9.706403	172.559957	138.833109	48.931331	70.656789	60.926678	105.756854	112.621117	109.968744	135.045237	207.882996	126.038486	123.518584	155.137598	125.645628	116.39004	78.386146	122.879088	60.064697	170.415914	82.377341	96.677364	98.011632	128.63321	97.943148
ENSG00000046653	GPM6B	16.176476	6.449507	6.943873	2.954674	11.587358	3.742266	10.320538	4.129563	28.142445	3.480286	0.088714	6.189803	13.817422	2.807394	7.479284	5.832714	10.586886	3.371805	10.404789	14.032652	22.028739	15.654538	3.425702	13.147079	0.497368	10.315631	66.084565	11.599959	10.484595	0.616828	3.226636	8.288202	27.112951	23.364598	16.183829	12.355765	15.611538	6.769376	9.082259	2.579639	2.580286	7.578224	11.880554	23.895035	7.417908	1.188393	12.011175	2.854866
ENSG00000046774	MAGEC2	0	0	0.065763	0	0	0.113252	0.105327	0	13.269737	0	0	0	0	0	0	0	0	0	0	0.331269	0	1.633981	0	0	0	0	0	0	0	0	0	0.02915	0	0.053941	0	0	0.030367	0	0	0	0.029262	0	0.107561	0	0	0	0	0
ENSG00000046889	PREX2	6.725449	6.453096	3.297782	16.189723	1.375546	6.112672	5.705251	14.945822	4.011657	2.24977	3.404843	17.181817	19.036396	20.566147	16.123514	3.051553	1.774395	6.598602	6.057047	4.162563	4.762531	2.315931	3.693924	6.573229	2.741341	7.779888	1.392706	3.960169	18.626337	2.250308	0.999332	1.054812	0.171043	1.08717	2.67416	0.239867	7.833743	9.970458	7.237745	16.087551	6.663576	2.920577	8.521213	15.414382	1.29287	2.734001	6.323272	5.606422
ENSG00000047056	WDR37	11.349581	11.175923	13.589746	11.02089	16.399782	8.346384	9.077453	22.586738	6.174323	16.8805	6.546085	21.899089	16.659975	18.733723	21.368745	18.568627	13.50693	11.567025	11.459434	9.841171	13.822506	17.495311	12.68033	3.065334	21.833238	9.992175	11.862557	12.619304	13.301314	35.102106	6.648961	14.902959	11.199035	18.97387	13.82306	22.81018	11.170434	19.301651	9.392265	14.790558	22.644134	12.003769	15.686343	11.201442	18.027939	30.12511	14.051079	9.80483
ENSG00000047188	YTHDC2	75.752054	36.745061	32.565197	38.009797	43.767718	35.040157	45.881523	55.556485	47.74065	38.435219	23.906271	40.074425	65.717191	39.509979	62.186914	70.63421	39.620678	54.738602	77.368067	28.08403	42.645043	17.626436	37.72241	22.707846	52.535505	34.9231	32.657158	43.705675	31.524022	23.302358	48.20144	32.367797	21.703894	40.339618	25.386261	33.563922	45.086053	63.166231	25.661897	47.490879	64.162014	37.718493	48.282179	90.38669	41.966359	50.996358	33.569208	57.087561
ENSG00000047230	CTPS2	16.066992	15.861406	13.448134	15.249524	17.130722	12.782788	12.104454	42.068699	25.311864	27.309396	7.148005	29.237353	50.716127	20.29284	25.178213	30.478886	23.769569	14.84196	26.451523	24.020401	29.003042	12.992815	33.017607	2.69585	17.974941	22.241081	22.726739	23.763105	12.047306	11.569732	9.549062	11.254143	37.179939	21.537509	17.846915	23.683272	22.401957	36.19689	16.387375	14.18078	15.345927	9.694537	25.839402	25.179852	15.828801	16.8017	20.078973	47.563252
ENSG00000047249	ATP6V1H	50.285258	41.901188	31.222145	57.698103	27.754394	40.805687	35.457097	72.128817	12.079792	33.254181	17.182659	50.473577	53.322968	36.093514	47.402116	32.075681	52.426421	37.027516	64.194938	38.679014	77.089297	38.246121	35.220108	26.018924	94.31448	73.260926	18.523625	57.915737	43.455521	20.454316	46.54158	45.899235	38.020129	55.400666	41.180189	16.079924	59.735761	32.533502	16.652597	38.034814	61.479245	18.822287	49.912428	65.950866	63.435388	35.730716	23.323398	25.975542
ENSG00000047315	POLR2B	123.4459	89.914141	72.943413	71.044402	107.039151	82.641818	66.717629	141.179765	140.860569	77.908487	25.744016	135.339416	144.664933	149.009785	145.487865	81.531492	78.725952	66.495082	176.795227	117.824002	91.268902	52.361353	74.354206	36.565478	91.490213	74.150333	133.085565	75.408245	59.434262	58.369462	89.89717	117.735768	87.550124	63.860516	56.895518	58.586791	93.478465	72.433855	30.341698	80.554302	87.61578	45.060117	405.21689	70.578576	102.352476	105.602674	126.43927	106.40181
ENSG00000047346	FAM214A	59.187874	46.146042	37.470047	60.123071	36.65501	48.428617	46.275815	88.626014	53.79953	42.209206	49.950951	53.752588	40.308879	42.534272	34.835265	30.786555	27.531805	29.442964	54.168343	19.201069	27.218794	10.148548	31.25469	29.642353	79.270402	68.895879	15.559591	20.262255	47.033504	25.074166	24.988118	25.759767	11.201907	26.354854	19.554622	30.209207	39.444904	38.954372	17.994271	46.139499	68.035872	20.866409	36.414571	34.742601	26.482999	59.072925	35.268374	35.853407
ENSG00000047365	ARAP2	1.908156	13.316691	15.379622	14.613243	3.101443	22.228339	14.567905	11.23017	7.393381	11.748296	6.429959	16.544879	7.243522	8.984369	11.954609	6.642071	0.948407	3.276475	3.067487	7.078067	8.543046	1.398912	0.831113	0.665724	5.604903	4.795586	2.617013	6.324312	11.710946	6.59625	3.035155	0.508928	6.542928	2.791587	2.791299	7.805954	17.251461	20.86282	3.742455	48.126108	3.543213	6.697175	2.547838	6.524142	5.093291	4.262259	8.02014	9.506823
ENSG00000047410	TPR	234.105928	178.12555	90.877411	108.508608	170.55487	60.958402	89.865497	168.65963	186.061477	216.873345	33.744044	182.503045	250.368604	172.696663	257.120491	239.493214	135.512509	144.067236	281.452373	182.431267	152.704899	62.907929	137.479848	86.045622	82.529386	106.292416	186.140233	161.250344	83.273485	83.021461	139.148802	148.015056	101.619887	191.722052	145.686242	158.082602	134.567998	214.277746	85.070534	81.885461	46.606537	75.410913	215.163426	150.966086	185.765782	106.348751	171.345274	159.500782
ENSG00000047457	CP	9.602315	24.257871	815.888431	58.289166	3.930509	96.869276	9.869777	1.007945	0.933771	11.989018	2574.127898	80.094208	6.138406	93.175151	25.299688	5.762609	2.516012	2.448539	11.616998	1.658166	216.79975	15.18754	2.602785	14.605971	0.845164	27.649351	10.231545	5.531698	107.151805	20.799681	12.615894	1.644042	0.468458	1.755919	20.2829	0.405518	26.82787	585.4514	0.978996	1070.690498	0.949599	1.525895	1.274543	8.64598	3.547257	459.161999	27.395754	3.590518
ENSG00000047578	KATNIP	21.654347	19.420527	39.208147	35.929525	45.862093	22.954214	37.313643	46.493175	20.019339	45.655478	9.209257	79.774109	47.642512	35.076027	54.697527	52.652808	30.648801	42.08617	23.2494	66.598272	39.505361	11.570353	27.385342	5.789401	48.217552	69.552612	11.845245	33.929431	27.37526	51.763128	75.568524	50.561038	17.657208	22.333057	29.364022	38.819246	38.2793	47.440682	29.327842	36.27841	39.853777	25.179355	49.240892	23.233581	35.048052	43.389202	37.899403	32.05309
ENSG00000047579	DTNBP1	30.516672	45.247936	34.434954	33.63724	22.878371	28.107662	39.504164	50.915374	18.890737	77.804108	5.431694	39.666683	16.217823	33.708703	69.726555	41.415984	28.947132	29.84942	24.675922	17.312397	59.46803	44.537035	28.389014	5.329799	24.351039	66.7086	23.809298	25.282959	23.688137	19.007389	51.298125	43.783492	28.379052	35.409614	28.658751	27.802636	31.865463	34.329953	24.783639	30.007033	15.809701	9.945066	31.335398	28.944943	60.970679	31.287606	27.688326	27.70861
ENSG00000047597	XK	1.449628	2.162368	0.728078	0.487302	3.107247	1.772461	2.289558	6.981287	2.206533	5.204432	1.87112	2.451414	4.246681	1.775744	1.65911	3.856238	3.523299	2.289675	2.322275	0.550089	1.121847	1.646274	0.051043	4.007892	4.384957	0.473987	7.072389	3.092109	2.52222	3.749497	0.5007	0.179687	1.758403	1.800996	1.77328	2.267308	4.088327	3.144545	1.31359	1.181183	11.322319	4.493024	13.877364	2.375581	0.924857	4.12459	3.179117	6.941354
ENSG00000047617	ANO2	0.705015	2.486197	1.518413	2.696102	0.328817	1.910276	1.606721	7.549198	3.42331	1.685523	0.055136	7.512909	11.425959	12.092274	2.841559	3.93036	2.253472	2.145611	6.846882	3.89621	0.870392	1.692041	3.049424	1.629538	1.179	2.069747	0.810164	0.525334	5.613913	0.061012	0.671318	0.237029	0.009412	6.970957	5.695562	0.043813	3.373628	1.687332	0.428655	4.507688	1.352563	1.537907	7.095397	0.485158	0.21111	0.247901	2.039318	2.384607
ENSG00000047621	C12orf4	18.641999	29.34388	22.916597	23.816298	23.885612	26.061239	25.414749	48.429182	20.664499	22.827904	6.495464	30.798228	23.970107	32.685449	31.248425	37.112629	9.737478	27.042216	27.84224	22.485998	27.14154	14.718692	39.12733	5.517727	23.551181	22.965481	34.221891	26.836792	22.021319	13.254239	20.203939	23.074859	27.319546	42.915677	23.627538	23.86386	35.542739	16.514653	17.677785	19.978812	33.913311	30.547305	28.989767	28.465884	32.226505	28.902074	28.153534	31.741299
ENSG00000047634	SCML1	24.063902	20.282857	9.093884	14.432243	10.787476	9.551818	11.504042	9.09208	5.510567	23.522642	14.049874	8.427973	22.928977	9.289149	23.672818	15.646579	19.553475	18.361678	11.949092	5.841971	23.842589	7.615073	1.279785	3.912691	22.719097	22.770145	8.253319	9.798161	8.901997	2.747862	3.975975	5.487852	14.212708	18.294157	11.457517	9.008025	16.759118	19.958169	5.476736	10.891071	2.188749	10.142136	5.902052	6.627906	13.964166	4.063777	12.994112	20.131166
ENSG00000047644	WWC3	9.147883	7.655451	10.447472	8.99687	9.874622	9.282381	8.774178	6.982263	1.584026	14.171931	2.471702	14.148177	28.349997	13.722364	14.485728	10.094475	16.160122	14.227754	8.921143	15.734402	9.744112	5.671869	7.564743	4.835489	4.317036	5.107588	10.549759	6.713548	12.519881	15.990127	14.952033	11.507198	6.447984	11.261819	9.924143	8.999317	12.362459	28.060406	6.746807	18.071007	4.378628	6.926101	5.081267	13.095503	11.485228	8.537925	11.048971	7.431255
ENSG00000047648	ARHGAP6	0.33322	1.215	2.075245	2.634174	0.566439	1.404234	0.968475	0.852715	1.146681	0.940883	0.377912	2.044299	2.283107	3.609415	1.467532	0.60865	0.322214	0.862248	0.891886	1.198266	2.358733	1.682069	1.267807	2.529702	1.605014	0.786591	4.023301	1.883592	3.842182	0.454485	0.316322	0.264371	0.181611	0.531378	1.59663	0.25522	1.691074	2.289495	0.208669	4.300657	7.383003	0.913439	1.346448	2.178298	0.567295	1.272742	1.831969	0.832608
ENSG00000047662	FAM184B	0.130136	0.065014	0.33051	0.030357	0.013686	0.064555	0.512473	0.34109	0.758207	0.046126	0.011804	0.58385	0.491465	0.122957	0.267347	0.082107	0.095022	0.219115	0.375813	0.073138	0.07633	0.079055	0.050442	0	15.047385	0.14313	1.720203	0.562789	0.41896	0	0.029286	0.090216	0.107542	0.125865	0.224696	0.205118	0.305143	0.109639	0	0.151257	0.709442	0.160479	0.068624	0.279197	0.084722	0.139935	0.19609	8.973257
ENSG00000047849	MAP4	94.469817	67.053126	126.933354	100.377092	32.464019	76.134068	47.384441	102.6497	40.04235	57.192956	38.111475	67.429279	60.446948	132.246545	84.175918	53.648286	28.3241	63.481008	103.526659	107.953609	64.747063	41.689659	229.493015	90.838496	145.364102	111.290398	69.728843	95.274508	70.408399	33.596981	32.662667	36.203497	47.0158	52.269998	35.613692	30.225962	84.331196	85.611077	39.159469	103.596393	71.56347	95.325813	67.415551	91.523373	73.804049	61.479135	69.83477	55.022129
ENSG00000047932	GOPC	10.061591	17.085989	10.660389	9.544586	14.154892	6.450739	9.989269	16.615519	11.115195	13.065299	4.918518	13.281774	10.126301	14.030723	15.517842	18.20896	10.649859	11.119788	13.275653	12.803407	11.869999	11.635261	6.90268	7.530377	7.709596	10.546501	10.973702	10.374539	9.487261	9.552245	13.014222	14.222832	9.759944	18.70478	10.744909	13.282154	9.034369	15.62371	13.601119	10.890486	6.307435	8.231029	11.467855	11.16065	16.591587	17.555671	23.202561	15.022064
ENSG00000047936	ROS1	0.108836	11.970471	1.42349	20.521116	0.041038	17.425057	0.006718	0.04437	0.054799	0.088615	0.082871	0.042349	0.117228	0.067661	0.042996	0.166889	0.006541	0.015332	0	0.062822	0.204978	0.010853	0.00749	1.164192	0	1.790024	0.012676	0.023855	17.363195	0.426499	0.048433	0	0.036161	0.327093	0.062792	0.072401	0.08719	184.750435	0.027277	122.045947	0.053396	0.015533	0.01445	0.412063	0.019567	0.020848	0.095888	0.023253
ENSG00000048028	USP28	29.170739	24.993477	33.089468	42.2219	41.758415	32.776065	34.571492	154.826255	26.267253	45.036619	10.559143	59.583112	36.750742	44.723364	57.367154	59.028831	27.218679	28.298524	21.982882	45.035796	42.173309	79.966281	46.049315	7.811301	34.213118	31.338519	33.050259	48.900444	24.407932	28.356096	69.847505	46.776939	47.946421	39.349854	32.741917	31.853158	53.685602	52.831863	21.978902	57.809016	36.062916	19.382142	148.737697	38.996644	54.048987	21.884936	44.451668	48.718686
ENSG00000048052	HDAC9	33.072385	23.110377	19.09671	11.789925	3.325428	16.989102	40.936514	5.052413	7.859893	57.923267	1.889672	10.422595	35.787594	43.631082	39.116223	82.119818	38.894634	30.416445	24.149573	48.963831	12.224415	16.169224	4.37835	2.04874	43.719791	22.635281	3.450333	60.281043	34.434258	26.630669	10.086356	28.670758	12.149022	21.617269	17.469641	19.765936	44.10376	15.613245	86.944255	17.989828	29.950201	24.312831	9.476997	32.791367	7.258604	25.440793	21.111805	19.717332
ENSG00000048140	TSPAN17	19.75421	12.098818	19.331779	16.581958	26.989192	22.373158	9.916351	14.169286	3.856061	20.148931	11.760219	17.960383	24.521058	16.283035	17.062083	25.23781	12.249695	26.133407	24.115311	20.444578	12.786076	13.629667	15.454349	5.298878	25.595242	30.999239	10.651667	15.019849	15.418669	6.052445	45.612176	22.798551	14.402212	9.35221	9.79112	11.076987	25.405998	31.457766	10.243189	18.799594	31.761697	15.403244	21.012882	32.975286	22.920523	82.705497	18.180884	21.31432
ENSG00000048162	NOP16	6.022465	6.756211	6.257732	6.402676	9.513445	6.254085	4.712332	9.039073	12.879332	8.329065	6.51715	9.182489	8.343258	7.196857	7.593102	7.476811	6.194733	9.001202	10.289976	5.638959	5.371204	9.809326	13.223875	2.049338	7.597341	17.432884	11.394499	6.659824	3.031117	1.745159	12.728441	10.852067	4.59148	3.59428	4.280105	5.732906	8.332463	10.162553	3.843495	8.003618	6.888741	8.785599	7.039495	8.360764	7.378522	18.994029	5.842623	15.870839
ENSG00000048342	CC2D2A	2.778892	2.832503	9.007885	8.942783	1.397654	3.81998	2.919631	11.102506	14.862769	6.246601	1.589458	14.661327	9.087248	17.419595	4.007423	8.856664	5.192453	3.941753	6.140901	15.406455	10.120045	2.966811	7.728124	5.077502	11.098168	7.473436	3.039243	13.858295	9.461296	4.023706	0.522741	0.591862	6.662608	3.073977	6.268802	8.702482	5.796679	27.327726	2.176488	15.785906	7.808833	5.548353	5.068779	13.656265	1.230632	5.988903	10.606869	5.611627
ENSG00000048392	RRM2B	45.26395	41.996528	47.526513	60.800397	35.484838	54.794444	36.642454	45.530528	30.32928	19.700309	21.990869	32.809025	26.727636	46.437929	25.399774	28.47532	22.217156	42.859882	27.304851	21.863693	48.098853	62.536046	27.625968	26.115732	91.837763	82.769106	11.756328	32.924473	24.851242	14.594569	64.396438	31.763388	33.067616	30.993938	22.359338	15.833514	57.1967	48.103743	9.972077	45.099998	66.29948	84.589102	26.529301	65.978727	59.513123	62.847009	24.87786	48.825319
ENSG00000048405	ZNF800	43.246565	50.498218	36.265982	23.763422	28.890104	34.347315	40.953616	86.572653	29.166643	74.797615	19.010016	56.288746	40.842239	67.76259	38.168112	39.286785	34.428403	40.240667	18.673229	52.485143	39.778436	39.061956	14.499138	7.816976	64.575206	43.984121	28.621666	33.051228	22.039452	6.96861	40.44621	44.573971	29.601661	37.783571	27.38294	26.424763	35.90755	13.885381	15.620273	35.893194	45.37333	23.58023	31.230623	31.707336	40.17674	117.324893	40.411216	45.349326
ENSG00000048462	TNFRSF17	0.54564	1.853593	0.891219	4.317224	0.589268	5.092796	5.645124	0	1.383418	0.744758	0.311934	0.621851	0.240221	1.391555	0	0	0	2.280746	0	0.133057	0.341538	0.413798	0	0	0.111171	1.508437	1.660262	0.239782	5.394497	0	0.124586	0.360524	0.131208	0	0	0	0.521391	0	0.230897	5.120062	0.716233	0	2.838098	0.983909	0.354935	0.105579	0.103909	0.165219
ENSG00000048471	SNX29	44.635525	61.938407	98.356553	168.201799	114.94838	150.796245	109.28288	97.494939	88.364364	162.767418	30.127561	164.703237	129.808106	112.607698	128.761528	154.021988	109.153827	166.656966	91.668623	52.093605	152.014242	42.578296	62.539644	62.308789	252.070047	181.186653	37.304759	60.793952	110.412464	184.290207	69.548795	57.073151	84.998718	67.513562	45.669813	86.106042	181.001412	182.010705	155.422294	115.052694	77.463759	75.297093	118.359539	131.846318	97.293014	108.402841	190.710929	150.257208
ENSG00000048540	LMO3	4.873092	241.372993	60.061887	36.345971	15.060465	150.771489	84.001386	17.059562	8.701372	70.114322	0.198404	53.514585	35.939777	95.098454	303.508668	63.374382	48.643972	85.140361	178.113198	481.639883	134.958489	10.601196	11.456423	0.303683	496.309083	23.111939	11.69324	115.87704	38.74249	64.021823	143.624444	87.336946	105.533638	267.750584	313.252789	27.892044	146.693704	121.745472	1.89743	93.890274	1.346723	20.956597	6.189666	7.279767	321.906456	8.32243	30.114036	0.185377
ENSG00000048544	MRPS10	22.721029	18.698183	17.445159	19.284005	21.598742	13.321488	16.566747	22.587323	19.505767	15.934132	8.363079	16.362151	12.852993	13.852308	16.602938	18.491593	11.279128	15.751658	14.645299	18.222742	24.223333	14.141096	10.832711	2.767056	14.78914	34.826737	16.355125	13.435556	10.919028	7.100831	13.931873	16.27778	17.237953	22.412535	15.520653	22.161145	18.032157	12.859001	6.445234	11.427645	18.276745	9.211208	14.042403	16.240856	14.180736	31.324152	22.653445	21.358819
ENSG00000048545	GUCA1A	0.539493	0	0.297159	0	2.522355	0	0	0	0	0	0	0	0	0	0	0	0	0	0	0	0.038424	0.352476	0	0	0	0	0	0.137074	0	0	0	0.078103	0	0.230927	0.234835	0	0.258765	0.039958	0	0	0	0	0.302762	0.069353	0	0	0	11.849044
ENSG00000048649	RSF1	132.324929	106.021494	73.69213	100.847015	116.153698	92.44715	132.515875	274.31692	112.621538	155.99827	34.754762	178.880525	137.932181	171.332681	156.011011	217.016164	125.887472	127.554066	197.793916	186.779305	162.134779	104.580679	98.719996	27.986047	223.71835	107.476975	68.425343	142.679741	114.665924	118.159501	134.417589	160.748813	146.742303	178.630796	180.254048	204.785363	151.043613	77.050241	71.369238	88.731635	235.50171	80.796573	160.58052	103.102724	165.918216	188.3177	214.967317	159.014429
ENSG00000048707	VPS13D	80.731412	46.613013	43.524332	52.305512	99.579711	42.490226	51.562764	55.635409	23.885106	44.459263	21.991077	78.896492	65.447898	51.526398	72.127192	62.300778	43.347669	43.134515	55.759343	42.308199	53.580908	45.410055	30.745198	16.877028	60.561241	38.412237	21.94531	29.820788	32.632321	38.543873	61.071413	60.446864	31.659485	83.690555	65.032644	52.343967	62.958056	56.184257	36.54786	81.429653	51.047462	24.844147	70.052598	49.700005	60.985034	64.805234	98.999231	39.284459
ENSG00000048740	CELF2	14.797434	17.503455	16.065658	26.452122	15.784817	25.362485	25.893312	48.133481	16.450188	7.73773	6.536653	14.777771	14.582754	20.722204	18.942071	15.507386	10.922163	29.029462	11.581517	9.160158	3.734419	5.623752	7.552677	5.432136	43.896678	15.159839	34.663069	6.105806	28.44853	17.026433	10.905387	24.705407	22.376096	23.78088	18.274109	22.675883	30.766896	16.350624	20.364818	34.924179	5.105477	22.077078	41.929817	10.084994	16.223743	1.796297	4.570525	13.849372
ENSG00000048828	FAM120A	112.62693	77.105795	126.239063	118.389208	121.154292	82.523709	103.957846	80.322685	92.707424	77.146413	71.338913	106.711302	136.771774	122.407379	105.770604	133.02512	107.966129	82.102519	93.73862	85.972281	117.950367	91.037228	89.275101	38.074635	131.559666	81.260754	94.710893	107.411095	96.940077	68.184785	140.319077	146.265732	98.804563	101.744051	88.472961	96.812002	147.353837	202.649575	62.848973	116.02179	131.179323	78.915685	87.895228	121.411181	106.169245	83.878594	128.371715	135.868004
ENSG00000048991	R3HDM1	89.675515	69.460674	79.140982	49.567147	134.000571	53.372612	56.361814	82.092158	127.336098	60.042507	9.251586	91.000377	45.659446	132.790092	80.740786	119.152747	45.846976	55.201513	77.155852	58.28294	44.534295	56.568037	98.63048	13.98539	61.058808	57.83648	98.078484	98.392218	29.949099	88.510846	67.382321	73.624058	85.474401	82.467653	64.221039	78.679291	70.029989	49.517109	67.906937	32.446108	59.004854	44.730654	55.557059	50.476662	48.931992	73.33533	146.603345	69.714325
ENSG00000049089	COL9A2	81.465719	38.160329	44.306882	22.165288	48.065755	7.552845	26.383569	84.36292	11.131516	30.856213	2.769191	71.02138	20.312534	36.340013	80.68275	71.702437	68.621331	9.902566	36.718518	9.750051	9.570551	35.419304	24.850251	2.97117	57.948507	21.23811	471.233039	7.635359	23.607436	16.743503	11.626334	39.814794	42.320355	78.018549	81.597541	170.429039	28.23058	30.452639	14.138466	15.498055	416.573464	26.013287	87.399479	21.169063	56.994619	2.317166	35.843258	7.49994
ENSG00000049130	KITLG	83.301671	128.720125	30.189138	70.080563	31.922933	43.56377	35.878785	10.41106	21.168088	18.711105	1.007803	97.713045	236.705729	148.992804	92.899617	91.291069	57.123664	63.673125	60.046317	125.992883	63.944515	38.376134	24.417879	15.123936	39.730626	14.042753	23.986881	38.651945	52.341542	12.25957	23.355491	48.456243	33.435416	157.172214	94.982266	44.171503	139.996464	27.112037	4.132938	54.505243	9.23873	44.85074	46.00811	43.809387	89.95416	11.347068	67.837119	8.826126
ENSG00000049167	ERCC8	64.683788	41.291258	30.127133	27.021307	43.215421	28.450817	37.243941	51.017788	29.929297	32.679309	12.059226	44.835883	35.347488	38.693279	48.859531	52.78567	35.79077	44.515326	65.098008	29.839323	26.017199	20.923872	40.132058	7.59342	63.020163	51.746195	36.528308	31.695826	19.035629	11.065303	44.755381	31.709384	24.386044	29.49252	15.055735	35.413092	82.367925	57.275674	17.259739	27.566656	44.667493	38.999527	21.604099	49.645459	40.110592	92.108379	37.866629	65.841052
ENSG00000049192	ADAMTS6	11.233319	11.601043	14.532556	9.181962	1.677772	4.94665	12.592668	21.271382	8.843174	13.948356	0.709613	9.321052	7.474688	31.814188	5.801855	6.806959	4.39356	11.485277	8.701578	13.647043	11.782846	9.338957	8.20193	19.36557	2.958978	7.708221	8.33202	60.74222	10.008009	1.787515	6.645319	6.280996	1.662905	5.696377	4.793882	2.286074	20.307544	27.08551	26.878347	5.040556	31.518455	8.045619	37.756526	13.115086	2.980448	3.700492	6.548495	16.56037
ENSG00000049239	H6PD	12.279957	11.267304	20.064775	17.520339	6.042478	14.97731	17.847333	16.229122	2.654169	15.477645	61.701762	19.798318	18.67785	14.302347	12.262007	23.126902	12.465761	11.539921	9.268523	14.900359	16.462689	3.036276	9.789108	5.14147	14.603931	7.471562	4.77652	9.566974	14.299666	8.802861	10.19788	9.603728	3.997064	15.375573	14.371516	11.354243	12.721651	64.412459	12.575383	32.030156	13.236585	4.297231	17.053806	32.094777	13.026608	17.843684	9.939343	11.420126
ENSG00000049245	VAMP3	26.167934	49.850732	42.526982	36.542625	34.363087	26.880665	19.053842	19.33246	18.590489	12.725328	12.729579	23.446923	28.904868	29.445727	25.402113	17.611005	14.468146	22.887996	17.477685	25.742714	20.840486	48.232818	28.962886	9.512547	27.155123	20.359164	11.275015	22.99821	16.980201	32.486674	37.082668	26.207381	16.124356	27.160013	36.243031	18.474824	23.964685	28.748628	17.38871	22.050574	53.065591	26.491218	23.237442	33.731397	24.109703	31.201033	24.393758	13.750414
ENSG00000049246	PER3	188.338088	40.526195	28.165899	9.167828	100.417898	35.280298	84.097638	33.309967	1.60347	26.354926	27.319082	42.855051	94.766935	41.134428	113.983662	90.786309	63.09101	62.937631	52.679213	30.97333	52.743669	4.661623	3.63075	13.9449	84.111295	61.556027	3.594806	56.309008	42.065235	33.798675	155.460388	202.31526	26.767392	55.229155	39.508618	33.811374	88.948283	49.046513	14.432054	12.52633	62.930747	43.341262	37.574169	47.309172	103.847734	64.123289	81.005013	31.7806
ENSG00000049247	UTS2	0.184858	0.549918	0.561693	1.139386	0.208902	3.434488	0.251706	0	0	0	0	0	0.074795	0	0	0	0.121342	0	0	0	0	0	0	0.887415	0	0.137748	0	1.858394	0	1.227936	0.043413	0	0	0	0	0	0	0	1.427151	0.048658	0	6.92998	0	0	0.11906	0	0.119974	0
ENSG00000049249	TNFRSF9	0.021553	0.519681	1.286432	2.179771	0.759349	1.909302	1.928416	3.78142	0.913413	0.553893	0.049326	0.190489	0.251348	0.358527	0.819839	0.391847	0.317241	1.297978	0.281438	0.024045	0.234593	0.167549	0.733902	0	0.109991	0.820281	0.487592	0.215854	0.876669	0.02036	0.482189	0.035073	0.097407	0.403184	0.034398	0.104491	0.129396	0.326963	0.835264	1.737162	0.463945	7.493021	0.320756	3.075081	0.650536	0.297055	0.275048	0.218975
ENSG00000049283	EPN3	0.456467	0.445622	4.626438	1.324798	1.249982	2.167637	0.024465	6.662609	0.278103	1.100865	0.117793	3.902164	0.335883	1.861586	0.228217	1.1073	0.206944	0.846722	2.053522	0.147449	1.356533	2.985097	0.075936	0	1.064874	0.077121	0.018859	1.654064	1.0064	0.528685	0.093506	0.213195	0.821965	0.191561	0.795221	0.423038	0.874455	16.579749	0.508665	17.465143	0.107672	0.631117	6.583202	1.104059	0.360876	0	1.909486	1.751829
ENSG00000049323	LTBP1	8.288744	13.190741	77.405511	50.049195	4.432188	15.484233	3.448975	59.859445	21.93777	11.376646	10.868102	24.343185	27.623086	31.961358	9.031597	50.635187	3.362697	10.909044	26.845836	18.725145	81.921751	20.596805	51.064067	31.014555	22.191228	28.815143	27.694934	5.013453	43.649856	2.382611	1.013626	0.354194	5.485575	0.830363	3.171006	5.422157	38.903054	25.835704	7.640579	24.458739	16.949341	14.12201	206.541692	74.15382	10.818598	17.342787	26.975937	19.492668
ENSG00000049449	RCN1	9.17259	32.566409	65.589094	39.310476	28.916764	41.298304	21.076619	34.033139	59.479943	20.746165	25.464779	34.544723	64.224421	39.071511	36.272158	46.084393	23.616769	35.525178	45.447612	73.360367	41.690412	49.129771	205.651187	62.60404	279.179799	55.68533	179.840072	93.051977	96.295287	30.734212	35.035875	31.182919	52.739123	13.016713	12.359087	62.091848	102.084363	63.646378	44.410471	66.907321	180.822764	22.497717	60.327643	91.388836	23.080903	31.318058	64.162534	97.471573
ENSG00000049540	ELN	241.009867	121.155327	95.395534	249.135714	94.624242	76.349461	89.880229	113.156924	8.262411	93.843567	27.456291	145.332963	186.517766	98.952869	44.741949	100.419354	54.283569	54.324158	30.050895	167.208378	158.163543	16.160286	13.903592	21.893117	66.616178	75.829395	15.055479	301.467181	189.772718	10.135847	19.238565	35.181045	10.696514	96.919411	92.157098	27.759199	164.884345	89.937395	23.152723	86.08191	136.9066	35.742321	6.512081	311.194477	194.418093	34.791125	73.022003	24.19539
ENSG00000049541	RFC2	35.100129	45.353022	24.533592	15.067305	31.420187	31.324819	25.456656	52.218902	25.650795	61.305722	9.272489	27.391133	30.333864	34.637437	36.226444	38.892274	69.630677	28.279993	27.13397	70.625944	28.543739	47.128364	29.132872	1.761289	15.901865	60.890612	52.289355	40.036468	21.927697	16.986158	57.319214	51.764387	44.448102	49.429903	37.791797	45.946871	32.539777	24.493768	22.485966	14.786882	12.311731	25.471357	26.674676	15.903379	52.005376	24.410245	47.417326	48.234533
ENSG00000049618	ARID1B	210.942914	152.370036	123.718959	150.685794	179.24519	96.166661	148.64602	268.675118	67.270953	151.741308	34.504804	220.557452	206.829667	193.900818	243.164452	259.287297	120.200735	197.50221	268.032582	193.207811	164.595008	108.540214	57.675214	35.166029	73.007316	64.878574	140.310636	102.0548	116.955292	380.186667	173.891468	170.255317	189.413014	274.618976	204.486115	116.073296	150.353809	144.363836	93.24909	116.833193	163.19923	27.412992	185.958636	148.288247	222.816577	80.569075	224.53027	158.692924
ENSG00000049656	CLPTM1L	4.263362	3.246342	11.804718	13.031267	5.994588	12.265435	12.303261	7.970202	2.356455	7.720626	5.715997	11.32104	12.809881	9.019163	10.74307	18.970748	8.571294	16.092141	4.429071	19.19684	23.914707	9.054301	5.36524	0	7.997726	7.239016	20.140676	8.069821	17.532094	5.431671	13.420557	5.380695	25.114129	9.729788	12.743259	19.686938	26.294836	15.121595	3.789614	28.389053	11.483772	4.053962	10.038936	14.53094	16.298206	9.093972	23.362387	4.586946
ENSG00000049759	NEDD4L	38.901113	33.843761	35.259702	13.564954	49.421433	25.315703	30.369588	133.597886	30.137777	29.94812	6.981518	52.121369	56.045929	40.397585	37.181899	35.115387	35.457547	49.577445	19.532423	54.663173	26.767132	46.426429	85.333038	2.402345	5.977838	22.981694	29.458465	9.396127	31.999713	48.288688	32.191427	30.229259	39.842652	34.835755	28.353502	36.402701	35.324515	25.784206	14.167013	33.851956	41.236714	20.362974	64.684743	17.784727	25.587086	10.474801	43.108267	29.761935
ENSG00000049768	FOXP3	0.591846	1.651232	1.818492	4.076705	0.987186	4.464206	8.594005	0.813439	0.344217	2.020579	0.670827	3.435506	1.037444	0.51662	0.547957	0.339758	0.803148	3.068123	0.824101	1.186905	1.528331	0.079108	0.113532	0	0.234013	1.418209	1.472504	0.844274	3.071878	0.528607	1.112613	0.781413	0.72752	0.540039	0.248215	0.439772	1.509018	1.156408	1.253143	2.591748	0.517269	0.026064	3.572596	0.525268	1.308259	0.715888	1.85258	0.789255
ENSG00000049769	PPP1R3F	4.719376	8.912602	2.728699	3.762474	4.116027	1.283653	6.053432	8.478985	0.822123	9.094687	2.16069	4.304668	11.168878	1.57023	9.150278	9.953279	15.632798	4.12624	6.704287	11.857933	4.42874	1.995958	2.972192	0.879178	16.751305	7.041837	5.529643	5.271423	3.27548	2.387655	5.442343	6.278364	1.759259	5.110806	4.69491	8.593454	3.038257	6.943184	4.575942	1.669859	7.002817	2.456949	2.983022	12.839343	7.817554	18.546204	1.110569	4.250515
ENSG00000049860	HEXB	134.423827	255.814796	360.160743	225.490419	114.079733	325.739849	112.197649	131.555355	93.738647	183.365009	128.522488	138.801653	128.337647	173.212911	122.60062	147.750815	94.832292	174.735285	179.776065	87.621503	139.761523	64.381612	122.190687	150.814128	115.880857	176.159595	116.798813	130.159312	172.317387	56.427652	85.349365	69.400237	22.348484	115.843136	96.619148	51.264372	174.82301	560.8116	48.394852	224.094096	142.81996	222.291016	169.709788	408.440017	173.624431	113.652486	115.305037	153.030653
ENSG00000049883	PTCD2	20.213942	10.554174	12.018795	11.054861	14.972389	5.365904	15.271763	20.707272	14.445	12.513852	7.340812	14.638921	15.482178	8.231591	18.01842	17.694601	11.961712	20.095868	14.716064	8.818446	10.292993	9.266188	10.274384	2.46265	13.422429	10.801237	7.691083	12.136685	5.332273	6.614954	15.839425	14.453264	3.770784	6.813548	6.338176	6.929485	9.039517	12.025837	11.839151	13.324138	10.634797	6.899446	10.173564	15.951557	10.444966	18.083621	12.450937	12.32642
ENSG00000050030	NEXMIF	8.908931	8.925113	1.590737	0.246006	3.764232	0.122103	5.885774	1.842129	1.430174	12.718601	0.30351	4.063314	12.548984	5.16903	12.028494	7.988792	8.92616	6.126455	6.506298	5.047918	10.788034	3.32391	0.155292	0.019125	4.569831	6.777585	2.654353	8.76904	1.596019	4.713013	2.672381	4.885561	3.045151	12.707978	8.457912	5.58862	7.884107	2.505969	0.414125	1.426168	10.333377	1.327435	0.113556	3.557062	9.69723	7.395959	3.834668	3.020767
ENSG00000050130	JKAMP	101.761776	73.801421	68.642967	68.747705	139.479026	73.862768	56.581127	74.844919	51.420453	83.938986	27.071961	64.917601	55.284398	61.515376	85.875126	74.776479	66.999849	87.535469	99.379751	92.093285	80.784928	73.9099	49.235833	30.44181	106.710987	91.624768	64.10743	42.955924	54.731597	87.248265	81.180401	70.615101	86.887376	83.144912	65.603432	66.448422	57.68135	138.840792	22.832704	54.095056	124.839165	51.070815	113.022154	84.488387	91.660531	138.168642	160.728183	55.830745
ENSG00000050165	DKK3	14.10979	14.961425	62.516737	34.502165	7.882028	19.394447	9.366812	153.658621	18.706636	26.260463	1.849047	18.56404	51.474734	56.951404	11.840987	5.321583	3.301132	26.910209	38.68541	23.357329	48.659909	7.156295	33.532412	23.628733	6.756608	15.030727	5.294688	69.41144	48.75316	1.163005	3.961461	4.312222	1.86984	4.371196	7.948561	3.374358	30.138639	35.421984	36.090539	22.946577	109.013026	8.268511	132.741953	37.17354	8.404927	9.239007	35.964673	10.545734
ENSG00000050327	ARHGEF5	0.418525	16.899515	1.259835	2.735868	9.772887	3.497553	0.439076	2.781967	2.5937	15.220626	3.863632	9.097377	8.483534	2.320065	0.413208	10.408462	2.987852	0.83201	2.00164	0.04723	1.939894	13.893609	10.980231	0.447228	11.346869	1.278308	3.452158	1.748679	2.478097	2.038886	0.632059	0.320502	0.144962	8.719447	8.441923	9.602961	9.645611	14.293558	19.468663	10.808847	5.892926	1.729502	12.872782	4.662053	0.381121	1.098173	3.38488	6.339972
ENSG00000050344	NFE2L3	1.750418	8.175077	12.355047	8.512129	6.228976	10.417298	15.687777	16.483929	7.79776	7.48568	3.240129	10.254519	7.582061	4.791494	3.352872	5.212442	4.293121	6.41028	4.97374	8.765837	2.952422	9.560015	33.878131	1.070835	0.682789	5.25836	35.736921	3.559132	6.470807	0.90938	5.611666	3.167408	1.223263	0.792932	2.248192	1.96749	10.341955	11.956927	4.654544	14.516079	2.151625	16.151894	19.773118	7.996551	2.765024	8.472262	6.96066	13.223547
ENSG00000050393	MCUR1	73.848347	74.326554	61.372573	25.410502	26.885192	28.497195	34.626882	103.455572	65.144721	87.092307	15.90227	31.065004	26.832259	53.680658	101.977127	63.266818	31.131699	29.685484	32.229923	44.352666	48.230387	53.812023	36.779776	3.508623	18.78343	70.96667	29.50998	34.973418	15.697734	18.985916	46.662624	50.849731	27.362241	45.119491	35.012143	23.65616	23.484251	28.857882	15.931932	19.936237	29.10192	19.081499	43.8633	20.395618	50.021598	86.657276	53.000425	43.93527
ENSG00000050405	LIMA1	22.156356	23.385178	26.939278	21.92067	19.79492	23.400099	22.572462	35.431588	12.553911	41.582635	4.187023	38.9883	16.862514	48.016078	19.198034	26.307442	7.552841	25.383205	24.259659	16.032579	35.294214	42.000655	14.378254	20.030017	45.003903	15.564782	11.656093	10.227401	41.408648	21.153527	8.683481	8.95597	14.388409	10.985113	11.865386	18.914508	33.215774	41.351772	8.056991	51.580694	7.983039	25.245219	24.85169	26.485005	14.061562	18.397078	53.094079	30.775835
ENSG00000050426	LETMD1	71.966412	58.958665	41.011774	60.812282	88.225671	53.649405	47.40636	57.108634	71.140323	58.580094	27.988584	53.412838	47.994058	43.540697	68.252089	57.43263	41.581795	61.938939	65.738676	57.941234	52.890326	40.119009	29.413859	14.091646	126.237042	84.541636	30.151117	34.30073	39.131622	62.990329	82.509397	66.021645	39.331287	53.857256	46.505523	57.828323	81.489677	50.551594	53.020739	45.23088	44.186302	30.560543	42.969735	46.455474	65.313763	74.299119	63.206317	58.794499
ENSG00000050438	SLC4A8	60.320078	60.010013	9.41984	14.456313	61.328973	42.803623	32.212977	14.438069	21.69722	24.822238	1.203413	27.463983	104.538108	52.26638	73.976164	25.845535	47.056686	31.087224	92.248404	73.751196	13.35395	30.649466	24.385625	2.031462	33.133249	24.318147	5.695634	22.938001	42.88873	23.664863	44.378643	50.941202	72.101662	96.823496	75.657246	99.689921	43.133693	46.36935	41.079871	3.882825	6.910686	7.269062	26.090737	16.61874	99.133713	25.367383	28.972472	10.858423
ENSG00000050555	LAMC3	1.229833	8.889298	3.464895	9.007769	0.297408	5.302889	2.34139	0.918542	3.996195	6.390985	2.775669	3.822421	10.48319	1.410752	1.263575	0.605723	2.333686	1.443596	2.128552	0.575747	8.073233	1.732116	3.976429	0.43245	0.097449	1.356622	0.484585	4.556272	43.760832	0.833532	0.537666	0.34874	0.032233	0.249391	0.720196	0.021396	10.582615	0.94609	13.319679	18.986806	1.159664	0.249316	0.561369	2.461884	4.177427	11.197948	0.672659	1.71827
ENSG00000050628	PTGER3	0.238998	0.585282	2.999596	0.98086	0.092702	0.14472	0.602677	18.258647	0.258513	0.483223	1.859211	0.832003	0.020404	0.371174	0.054935	0.216884	0	0.956361	0.076566	1.552503	0.304445	5.564761	0	0	0.637421	0.292176	0.288095	8.603848	0.453245	0.173978	0.198318	0.096389	0.152796	4.340763	13.811454	0.252313	7.083277	0.832858	0.167855	0.288589	1.135775	0.839385	6.523671	1.05022	0.174129	1.453862	1.196357	18.127609
ENSG00000050730	TNIP3	0.026784	1.640821	3.044842	1.934189	0.536567	2.563957	1.363988	1.080096	0.132617	1.207918	0.045413	0.554629	0.245288	0.34933	0.086629	0	0.049543	0.509226	0.046021	0	0.0758	0.041588	0	0	0.080549	0.50214	0.312834	0.059243	1.684666	0.259397	0.265651	0.044186	0.123243	0.052936	0.058828	0.112628	0.880927	0.161607	0.54086	14.349849	0.253022	1.231128	0.752549	0.109227	0.299692	0	0.0973	0.085502
ENSG00000050748	MAPK9	75.454644	88.826591	35.537834	19.345755	43.405569	25.828473	20.032493	23.244194	21.067492	64.833387	12.06937	25.311743	38.115175	21.541985	63.844185	57.770979	30.186078	55.224698	48.562099	20.131315	32.747815	22.960503	27.593677	9.603279	79.452878	172.293674	14.787073	35.950339	21.673518	16.743897	48.513152	54.095568	16.423863	33.303049	23.665759	17.422479	42.09624	41.409351	11.93894	26.770302	63.6528	27.872752	31.502047	31.799963	62.35131	128.434282	24.461211	45.575296
ENSG00000050767	COL23A1	0.615807	1.021826	1.316193	1.212426	0.411196	0.098154	0.39512	0.058503	0.098403	0.225748	0.172314	2.100676	4.725893	0.429388	0.083877	1.144358	0.012982	0.320295	0.266419	0.135514	1.120722	0.313961	1.952932	0.078294	0.213326	0.697496	0.027778	2.077616	0.633181	0.055365	0.129094	0.251026	0	0.030827	0.108441	0.088042	0.235701	1.900954	0.581894	3.25053	7.787058	0.507192	0.161474	1.069322	0.123317	0.341069	0.580457	1.26922
ENSG00000050820	BCAR1	5.685137	4.492462	7.411212	3.325987	5.645801	1.814385	5.421124	6.0605	3.653605	7.113563	2.736391	16.266184	6.944267	11.735026	5.934715	5.768956	3.43019	7.072638	5.870126	5.880861	8.694362	2.157889	6.254485	2.650071	4.267857	2.176315	7.270121	5.513954	10.289173	2.857742	6.613064	4.623384	2.657359	4.800752	2.459296	2.970699	8.568798	10.485248	3.661029	12.822065	1.467056	1.419123	9.728545	11.158118	3.267857	5.1004	6.506428	4.769085
ENSG00000051009	FHIP1B	22.422826	13.11104	17.956745	25.829956	45.208207	20.385334	21.520021	15.290846	9.656345	23.013245	15.159578	16.091915	25.501062	15.798304	26.594066	35.307898	13.819431	21.747092	23.631825	31.787439	24.014262	12.938952	20.656342	8.850439	21.133188	18.253468	4.793533	23.447481	22.145634	18.313398	51.30099	38.041904	10.275599	24.352516	23.241835	24.281384	28.023089	28.19862	21.427606	12.587408	26.335721	22.780745	52.094178	44.279694	24.232871	42.429502	30.335249	28.088413
ENSG00000051108	HERPUD1	173.259667	216.563464	180.602325	229.374253	133.777206	351.70526	234.756268	47.561848	114.372766	137.022915	155.834214	133.484708	72.59692	207.691104	83.087827	68.725834	177.771215	144.910797	75.310126	121.11632	88.902678	58.665654	104.547519	100.656865	162.524904	216.45609	81.962372	74.971361	277.959784	110.436748	116.509509	177.277782	103.029185	57.234006	67.780447	71.143797	170.140449	79.848499	117.689077	384.910946	200.266879	68.61673	164.364332	205.368716	60.275312	141.512808	126.118621	68.147584
ENSG00000051128	HOMER3	1.721875	3.416429	28.865383	8.04857	5.167739	3.272961	2.688621	23.932015	7.42809	4.11526	2.187658	15.773013	8.153533	13.720735	4.271201	10.265224	3.843747	6.188973	10.190994	8.045075	10.165807	9.514776	8.89359	7.145458	1.082312	9.300776	15.009135	0.878401	17.125937	3.004634	0.727736	0.370592	5.04514	5.424596	4.22265	11.303376	5.412608	19.691268	0.513294	14.376626	3.055176	4.869362	21.508245	14.71818	1.392119	7.875677	9.203668	10.047917
ENSG00000051180	RAD51	30.558738	12.133399	17.787636	9.66675	29.75434	12.065218	9.684615	26.014217	24.792964	12.941318	4.331543	12.510553	24.344051	14.665416	25.75982	11.370871	26.095607	9.093569	37.334202	49.07289	16.813677	32.431128	50.741295	2.670931	5.270614	21.687042	25.926176	23.806993	7.558627	13.940215	18.884343	10.869766	13.327523	46.150426	34.61445	32.485143	13.398727	12.401316	10.938078	9.730847	7.850408	19.78809	28.539761	6.2628	18.515189	10.174354	23.414324	20.605353
ENSG00000051341	POLQ	20.748166	30.137843	14.031794	11.232037	37.241882	15.12272	13.004046	22.390348	18.723775	29.864596	2.353774	21.892212	32.516705	32.097299	34.494459	32.108474	28.582643	12.195468	23.875734	16.884108	26.648816	10.009571	17.209199	0.542667	2.312933	11.939843	23.205516	14.534114	7.882456	5.666323	18.462671	19.114288	20.518455	36.202824	23.236984	27.539312	18.303511	9.647176	10.313216	4.548315	4.001641	17.111101	33.013762	8.568124	25.113343	2.755503	27.885987	8.815473
ENSG00000051382	PIK3CB	34.115185	44.003357	54.92413	37.155744	41.190491	32.829	21.07246	32.543773	56.278805	39.96871	11.832336	33.025892	47.405401	31.263724	29.703906	65.301627	21.895935	20.279167	24.107882	24.741565	25.484401	17.614017	101.707823	11.799155	32.752947	19.359138	20.904559	25.149602	16.049676	12.630251	31.040376	26.505671	21.956693	27.855195	17.926366	30.651835	33.772126	31.342991	18.259572	44.760928	37.08622	29.000157	64.635606	46.078341	29.24905	40.778811	62.137256	10.828386
ENSG00000051523	CYBA	86.063095	146.874761	293.478305	288.78608	206.348487	336.752041	291.000978	128.218094	21.428213	138.289826	93.385355	152.445246	62.519956	154.493055	118.102248	91.553351	193.971307	210.198746	128.380832	46.690832	184.695204	69.884328	326.672972	47.416152	53.992466	69.509595	111.392558	210.17579	360.612347	137.067902	454.514676	268.865061	65.505401	34.188798	62.159289	93.8807	196.830758	67.382447	38.141458	211.339544	65.805449	155.903674	227.389968	340.295149	140.518686	34.288408	138.797273	104.20425
ENSG00000051596	THOC3	28.229684	27.487755	29.628682	24.692312	42.861171	26.220919	14.408903	8.852014	17.729393	25.495645	11.315445	15.383106	33.340987	19.987721	38.084909	23.530419	31.844133	40.422549	26.426164	15.633098	25.0522	18.205307	78.9402	3.894199	35.927293	64.674283	22.485882	34.06241	8.818538	8.514652	36.760981	32.327435	38.589674	12.187101	18.368528	14.731611	18.057255	37.362112	4.009966	36.936625	56.321111	15.29341	15.152344	43.478001	41.772963	24.198501	20.381235	32.514256
ENSG00000051620	HEBP2	26.823442	39.51499	41.891069	45.400544	28.440236	15.655193	22.985749	73.505932	46.391506	19.499124	25.873826	37.124744	27.64843	39.986266	21.801897	35.497383	11.902422	20.601245	29.096248	25.842675	28.382297	59.736426	21.557115	2.073579	8.284208	26.694808	21.235957	32.09611	15.748973	35.69976	18.826163	22.4736	38.232809	43.27637	28.208342	29.770016	32.102853	31.251492	12.472662	16.376612	16.835234	9.296396	30.769678	19.703935	32.006943	25.020683	38.161175	20.112991
ENSG00000051825	MPHOSPH9	163.664884	189.67672	56.029113	50.552394	150.655089	128.696139	154.756433	154.697769	93.925783	228.557756	41.173514	140.942007	200.737639	203.669187	361.823943	246.333283	121.659628	207.305473	272.330748	153.47306	201.034269	102.821514	81.927772	7.79209	100.25139	124.119039	89.564973	138.880452	77.841938	75.361793	188.912642	222.268288	136.030606	252.647351	170.056935	205.297215	181.721428	78.529838	84.406788	49.171147	35.716299	114.808439	77.517757	78.069537	218.921078	99.626294	205.149205	213.043374
ENSG00000052126	PLEKHA5	41.087598	43.193398	34.106025	64.165251	59.994417	29.68479	28.019201	30.704063	29.463479	44.396368	19.714725	84.114232	67.130265	69.844501	62.11003	75.000362	23.361151	38.623051	46.98402	60.904698	59.286305	27.662146	142.367897	23.659809	31.052019	57.790972	106.506648	43.088529	48.956383	93.913164	25.200876	35.310638	63.546459	70.558378	60.250776	105.877337	62.71275	42.969782	40.388006	30.340044	37.63745	53.679441	25.667903	118.934879	90.063172	50.854845	101.237765	33.18644
ENSG00000052344	PRSS8	0.995054	1.367821	13.088369	9.654663	1.450121	3.266539	3.917328	3.375759	3.480398	2.552376	3.184905	9.473635	5.534552	1.391953	2.804253	8.760366	0.653866	4.231545	1.2535	5.368712	6.369121	1.921297	27.951566	0	2.246322	0.951954	0.079287	0.655728	7.791468	2.260213	1.511824	1.174123	1.039224	0.808703	2.205242	1.834215	4.446965	23.629585	0.287557	9.798659	0.049472	0.78308	0.131318	3.795588	3.452272	0.906385	3.556829	3.04695
ENSG00000052723	SIKE1	61.932931	55.798167	33.889073	40.152705	73.127783	41.959057	56.066191	63.595925	74.447651	58.675691	23.62128	58.07163	60.873223	51.405486	58.562634	61.679095	55.177831	49.405215	83.353346	66.651814	52.949002	66.588901	188.592479	18.997298	41.350545	58.981925	57.099705	70.05305	33.520921	46.263735	56.360077	49.058141	49.236794	62.191041	56.791779	52.660753	74.199152	76.235943	31.672419	23.591016	33.144877	36.752895	67.917579	39.186575	53.080217	88.246795	62.702765	57.93966
ENSG00000052749	RRP12	8.648054	9.219322	12.978513	13.244983	18.710837	11.082073	10.882299	6.134335	17.517014	10.887313	2.635999	32.319365	20.906511	12.115429	21.850991	10.390543	9.197211	18.501165	8.145619	14.677643	9.038264	14.437748	14.326634	6.412118	16.524683	12.792035	14.152136	17.524352	13.238537	12.885243	28.904925	19.671163	12.723093	12.815659	15.443497	22.349449	18.236854	12.920757	11.163694	14.418467	20.10573	11.982728	20.380383	10.527038	5.728474	30.754481	10.0814	15.287811
ENSG00000052795	FNIP2	18.171414	27.232723	40.486554	26.483723	20.407162	29.86758	16.627832	38.447186	23.193707	28.608933	39.031659	27.406709	39.055055	23.944906	28.947509	13.767452	16.882091	15.140663	22.067106	31.001801	25.616941	24.168122	35.45511	10.69881	14.875781	16.243896	20.021686	15.437771	25.571125	13.829175	25.406236	32.048386	8.165775	24.015448	18.976922	12.62641	28.981624	29.394606	14.582828	32.693141	31.196383	23.415359	20.698915	36.584366	23.095482	25.567516	23.809474	23.527874
ENSG00000052802	MSMO1	55.485106	69.877554	83.011096	127.08849	83.544355	56.469594	52.812602	45.380388	162.049361	38.644092	317.619308	54.076467	64.425681	47.762355	66.69622	34.25344	36.47399	43.319552	80.682596	60.436911	77.659147	95.109246	528.392394	20.993361	72.132143	68.253328	83.166764	58.156964	31.748832	32.956678	49.615122	87.305834	51.770007	32.782371	31.119972	43.63308	36.072988	39.756218	66.316456	62.96641	306.242627	34.823804	53.681178	83.130016	45.445368	124.263263	102.958309	77.881824
ENSG00000052841	TTC17	45.136322	45.098649	48.243899	90.137658	89.873098	56.588262	81.875709	74.787669	47.843112	108.702268	33.406419	64.623356	94.145961	65.13284	100.54143	115.857893	39.953604	62.995243	117.418344	92.783865	71.753372	45.651396	121.763465	16.356542	89.13234	60.973349	43.630941	70.267181	62.398758	65.035174	73.441545	67.496933	26.76094	86.155586	76.501273	74.334249	95.95734	82.007645	66.090125	111.313721	114.37484	61.466446	67.74157	76.689351	77.855345	71.966629	85.615679	100.789128
ENSG00000052850	ALX4	0	0.270668	0.23828	0.133493	1.104693	0.125347	0.038805	0.019778	0	0.098519	0	0.028834	0.228379	0.018853	0.036106	0.035244	0.013541	0.07633	0	0	0.024877	0	0.068853	0.014807	0	0.663666	0.036056	0.025456	0.039434	0.042112	0.404608	0.103422	0	0.094461	0.032643	0	0	0.088663	0	0.008777	0.036394	0.030838	0	0.116027	0.115995	0	0	0.008575
ENSG00000053108	FSTL4	11.33345	7.236271	4.292734	2.003293	8.875486	5.764661	11.077987	1.871155	7.973617	9.742977	1.301594	13.730191	10.39496	8.160163	10.579729	11.375459	11.197727	24.80783	8.140965	3.519503	8.901774	6.776125	12.415893	0	20.585308	12.595002	13.624645	16.280552	12.277604	1.26827	19.823126	19.437259	6.302853	8.670923	6.414951	6.182552	52.09204	5.627453	4.009686	8.44934	15.061538	4.00612	0.715806	25.22943	19.187867	4.407908	6.778529	18.702887
ENSG00000053254	FOXN3	36.806259	36.030899	33.437895	28.759116	28.456699	23.802774	18.439793	30.967243	26.049039	42.128931	13.864957	28.101257	17.759885	24.070962	25.511366	27.31297	30.02534	18.575718	21.802472	7.929985	28.433121	20.747126	32.752706	8.397526	11.264226	16.163839	36.212212	18.120266	22.154473	16.194442	14.93384	17.007213	35.672312	47.749387	24.312654	20.596069	23.075359	31.399125	4.440159	28.688405	36.001425	27.125873	33.012147	30.635819	37.384801	31.761841	51.50007	12.734293
ENSG00000053328	METTL24	0.315648	0.754891	1.850905	1.330756	0.460954	0.881677	0.752964	10.879434	0.363594	0.562571	0.141402	0.813068	0.639191	0.41094	0.412181	2.463803	0.118418	0.951965	1.293816	0.119673	0.61318	0.749836	1.379786	0.077177	0.685317	0.349802	0.209689	0.490923	3.3457	0.788531	0.286567	0.145949	0.225147	0.739704	0.560098	1.554881	1.370222	0.034467	0.584577	0.815514	0.417922	0.090393	0.654186	2.208475	0.705818	0.481951	0.476424	0.846593
ENSG00000053371	AKR7A2	139.463979	70.423703	71.357852	78.387674	165.383758	74.121276	142.191297	111.852738	60.332559	94.535835	67.58132	129.969888	124.814117	91.798119	182.927596	139.646476	160.226487	144.707101	137.357498	106.827447	111.434006	78.931021	62.703453	14.145365	134.325528	147.212113	109.853906	124.430543	67.667525	70.932093	449.186653	347.194768	86.120189	174.466403	143.894676	148.546638	97.322544	148.58546	57.010865	71.01227	226.054878	34.718836	120.690478	99.451505	142.522031	254.765511	99.86702	88.161818
ENSG00000053372	MRTO4	14.823103	13.240005	10.772315	21.211339	26.536625	15.836472	15.722334	16.633634	37.255997	17.553736	6.213793	19.86516	23.462025	12.997111	19.029011	17.070556	17.729073	20.470814	29.844271	12.336739	14.478863	27.690829	17.89508	0.949789	11.818363	14.314448	39.506912	11.047333	9.874252	12.73065	38.007925	35.234703	15.016273	24.436879	21.696473	16.894059	21.947984	15.320367	11.939072	12.775667	25.474849	7.654864	18.327585	16.470073	15.013696	16.489286	18.753682	24.270964
ENSG00000053438	NNAT	0	0.122858	0.146382	0	0.188289	2.369387	0.086181	0	1.049371	0.114192	0	10.757349	0	0.527192	1.133121	44.592437	0.119299	0	0	0	0	0.149556	0.415185	0.105205	9.584439	244.631231	425.347537	0.409261	0.166616	2.339838	0.1532	0	427.728349	0.144912	0.383462	99.302799	0.138736	0.179593	0.066768	0.108599	5.447759	0	0.166684	0	0.079456	0	0.052016	0
ENSG00000053501	USE1	11.069389	10.323684	13.020425	11.834578	27.284605	6.441197	9.531671	12.698014	18.079466	9.602214	9.728016	13.498146	15.572145	10.639586	14.839197	16.858421	24.834517	14.340875	16.900788	15.723343	19.14649	21.370148	7.195259	7.171216	9.274745	6.930894	12.797244	27.710714	10.442092	22.6714	13.251915	13.228279	15.189915	17.114368	19.760407	37.198353	17.076688	26.755538	14.290844	11.969103	11.529918	4.255103	18.097965	11.335212	8.485888	10.069991	16.200673	12.569663
ENSG00000053524	MCF2L2	7.926309	23.085288	8.58917	9.289604	14.662316	10.878426	12.285889	4.622756	10.633417	14.512276	1.063407	6.192616	11.730099	18.765969	21.832309	6.860869	26.276197	32.079251	22.973799	28.015082	8.834912	6.701223	91.727665	0.22839	13.087163	17.703946	7.548794	3.961461	6.928456	13.73604	39.562813	37.552855	15.821642	28.384221	14.715681	49.670706	18.809825	2.34946	8.192392	3.936683	14.317919	5.012718	21.729359	4.537233	35.497161	19.968433	19.413444	23.348084
ENSG00000053702	NRIP2	0.034125	0.062608	0.153137	0.10404	0.173155	0.027459	0.263694	0.185686	0	0.172608	0.040332	0.248579	0.437431	0.243041	0.181042	0.447459	0.356112	0.016872	0.137895	0.052558	0.183599	0.074199	0.201389	0.828774	3.062745	0.310433	0.07861	0.168653	0.158758	0.60471	0.175938	0.847108	0.026265	0.085558	0.115836	0.030816	0.139623	0.244456	0	0.252763	2.520446	0.736885	0.166289	0.156229	0.105564	1.28442	0.140505	0.186065
ENSG00000053747	LAMA3	53.093892	48.400864	18.202228	13.959803	41.6864	16.008282	18.546825	71.193618	24.124292	57.552683	3.083873	51.490925	40.772543	17.335192	85.070157	64.824933	95.926599	6.828761	31.96618	15.342744	23.377594	2.884054	0.852921	4.141048	19.088162	26.946025	2.092455	48.247199	16.911508	21.735504	4.955162	6.89378	6.272237	89.988575	80.393245	30.560583	20.731443	9.84057	24.061247	49.817363	8.584391	11.852957	1.830183	6.604295	53.225773	11.600442	80.260736	20.101426
ENSG00000053770	AP5M1	113.86523	86.414976	50.106747	58.826153	145.512807	68.740427	50.786893	56.720193	79.647138	80.742845	23.467719	49.275309	49.87661	55.493138	58.995217	53.487484	55.312874	44.382056	50.847904	57.501365	70.864799	42.204514	31.715566	10.714825	51.373983	111.692127	49.956261	36.93803	26.516994	41.467644	45.323623	41.38518	79.77434	66.145419	53.790776	56.709913	57.920384	71.367929	17.821119	23.882315	29.886185	57.333402	51.081995	56.192997	63.721731	70.592112	151.176888	47.212284
ENSG00000053900	ANAPC4	61.517848	31.604214	43.58951	75.287225	46.09301	60.487089	40.767298	72.663619	53.876445	43.255008	19.349516	55.571482	61.154097	38.469843	72.599837	45.381844	47.634864	36.355561	46.039817	58.86871	41.343108	68.683418	77.935374	8.858565	94.964902	64.85705	39.777147	40.633016	32.634656	45.092194	31.422001	20.776389	40.987049	38.137749	32.35565	51.512685	64.357019	70.938905	28.686596	57.586827	48.255433	40.672079	50.181561	48.458367	57.256147	72.029078	76.522816	48.836966
ENSG00000053918	KCNQ1	8.024683	21.161978	31.100481	58.474714	3.632126	24.277122	31.780088	44.152248	7.428403	58.216394	3.298082	11.455738	24.525956	26.215399	65.516501	41.388704	34.348216	15.436318	49.863905	30.084644	12.530523	8.086711	5.914735	13.246449	4.612586	15.043341	4.073029	19.539938	29.236108	19.502451	39.178392	10.056629	2.05771	30.423127	15.105706	2.969476	18.247313	80.345544	118.238806	68.509943	22.478203	9.517502	53.392934	32.737725	48.286859	13.576631	7.325688	61.150016
ENSG00000054116	TRAPPC3	25.304347	31.122798	27.552332	31.379249	43.332192	29.761411	36.815208	35.214419	27.168336	31.711212	15.085876	51.259941	29.792747	53.995366	29.741202	34.33737	30.161176	50.306599	39.065997	29.234846	34.096982	40.220451	24.277724	8.98099	39.115695	33.026316	34.17311	25.963611	21.994885	17.188353	47.235666	51.154897	28.624903	18.730613	22.860727	30.869432	40.84139	22.407477	12.534988	23.716895	46.42361	20.527192	30.750472	55.76207	29.935835	44.250896	33.655189	24.600927
ENSG00000054118	THRAP3	121.216123	63.467523	70.657088	70.716732	107.718737	51.149788	86.013421	85.994455	87.776417	78.748531	30.782055	127.471459	107.248711	101.790547	113.220193	106.3609	79.685564	129.328517	110.723034	95.401474	104.18909	54.879908	70.91072	21.113661	71.388376	51.076112	85.942744	63.024224	49.330882	71.570649	152.959828	169.90434	73.942931	77.554315	72.263921	77.848456	96.959824	61.792691	40.215062	49.349629	126.458195	47.191193	72.597198	71.090902	81.456709	89.240935	84.924514	86.736359
ENSG00000054148	PHPT1	29.851217	39.698928	34.451962	33.922218	49.529456	33.877704	37.100996	26.093171	12.700878	26.792234	14.651154	19.971128	40.05652	34.030778	36.953331	47.770495	35.017795	45.992858	39.891801	74.580001	37.873442	15.423123	42.513418	21.148666	43.516308	32.073766	25.30666	47.288272	36.521845	21.687218	98.160188	65.813639	42.084345	42.007312	36.284974	25.231183	42.186848	58.629857	17.853349	27.161551	89.141166	35.630548	27.241267	33.705939	47.007449	62.967261	45.046276	32.720909
ENSG00000054179	ENTPD2	6.834307	9.981974	3.288463	18.938974	9.616796	1.688708	9.369507	1.177963	0.058646	0.973994	1.320365	11.4733	25.817915	10.244552	31.949294	21.205402	6.526976	14.25294	17.1596	23.153576	18.985473	0.419502	0.495978	0.087426	0.082042	0.854988	4.856538	22.198916	11.066843	1.781684	6.099679	2.073338	0.532963	12.853981	12.324226	1.110948	10.175008	8.827329	22.120508	0.898642	3.376947	19.053096	0.159303	13.707451	30.132606	2.109669	8.003747	1.417004
ENSG00000054219	LY75	0.11023	1.068684	4.542803	2.646672	0.785049	4.840403	7.139008	0.822187	1.527749	3.206993	0.227369	0.384508	0.157259	1.191261	0.221129	0.354826	0.435281	1.063445	0.026107	0.102018	0.586481	0.975986	0.053445	1.084348	0.109016	0.38262	0.458484	0.331367	1.046726	0	0.523899	0	0	0.022306	0.871907	0.04794	0.904423	1.390294	0	7.058409	1.143218	1.384679	0.924547	2.708935	0.150092	0.208452	0.41986	0.956379
ENSG00000054267	ARID4B	192.860266	167.310235	96.574239	114.928454	149.774295	75.005913	114.49043	171.814932	115.130833	215.220379	33.669596	188.743482	187.327259	180.515365	144.162961	163.693322	112.219515	142.428172	159.316834	166.889065	108.638905	85.292829	179.210644	39.286508	162.392516	96.105171	114.013905	94.621474	77.513554	98.893384	61.137235	62.470807	133.756982	138.243918	119.549304	127.301974	129.827868	143.298768	88.087258	99.637649	73.200608	103.532397	120.400868	150.358183	77.266583	106.145978	138.528755	113.499951
ENSG00000054277	OPN3	1.770709	7.756628	8.443887	16.152484	1.50372	19.471342	13.335369	9.114296	1.493434	13.491862	13.009258	15.851447	7.365221	7.873453	4.433284	4.078855	3.966168	10.101666	9.408041	25.737505	8.858344	0.847594	4.050958	4.363558	1.194226	5.205087	22.704528	2.515529	4.594472	10.692913	2.950026	0.790016	5.430417	3.367741	5.763237	6.714968	6.664999	20.322668	4.768572	6.295168	1.011173	22.266313	1.595525	18.632192	3.665337	22.030724	4.427161	10.970091
ENSG00000054282	SDCCAG8	65.010186	74.759477	52.742776	53.581086	89.491514	76.099251	60.665952	64.261462	20.075019	67.980764	18.062633	55.991885	56.479484	36.42619	67.287192	67.25635	86.908336	51.633721	42.342471	78.840888	73.271289	30.597529	157.685533	9.209767	76.444886	31.482239	16.63657	30.155418	36.391572	60.096116	22.485689	19.171982	67.256852	70.391355	63.383765	57.336565	39.703614	76.840324	73.466033	84.761982	24.048428	35.266033	57.874468	50.953075	38.215794	29.436025	47.563333	44.717201
ENSG00000054356	PTPRN	9.137599	7.908609	1.421118	1.361267	0.683028	18.093674	44.083224	0.36368	2.145863	1.641204	0.543614	4.626908	15.722817	8.231931	22.095627	12.484142	16.232862	10.297404	27.663859	30.460721	2.719473	2.828489	0.708319	0.214291	6.736139	11.369778	0.47209	23.003655	14.679148	2.249854	13.808488	6.273824	4.997121	8.585178	5.58807	19.737887	8.292149	0.070226	11.314683	1.312143	326.707423	8.660242	0.075369	0.841363	16.297454	128.529066	0.406707	3.024023
ENSG00000054523	KIF1B	197.98022	130.755948	86.588839	104.719577	207.693912	105.480273	156.768044	257.651624	133.723077	87.070182	43.946372	178.925848	130.229782	181.009638	203.46688	190.799039	173.90426	125.732185	189.08281	197.818774	106.65517	133.35739	58.66861	23.312653	96.262196	80.799226	77.267543	146.891995	68.062795	215.564792	148.329661	284.227951	131.634132	271.368351	287.312723	234.138278	133.084883	136.663075	130.176355	68.791585	225.505375	85.779358	211.380143	135.415464	196.919459	133.096707	143.272422	146.844307
ENSG00000054598	FOXC1	30.167454	6.732299	49.562945	11.561133	3.614664	2.032612	14.154671	31.250857	12.918064	8.652264	1.668892	47.526747	10.535354	36.561972	10.749397	21.874218	1.166396	16.907471	11.567461	9.269086	6.682258	25.861308	32.878886	38.144969	4.450619	24.248039	13.770836	7.291469	13.573908	1.297975	13.232329	20.100637	0.776028	2.086868	11.037151	0.649006	15.543281	36.378775	11.101524	6.130722	8.553864	9.003475	8.30769	35.918613	2.117572	3.911598	13.990137	4.625138
ENSG00000054611	TBC1D22A	31.616132	18.26872	21.029361	29.103903	38.738515	33.948969	30.72371	18.343766	13.983093	29.6823	11.578958	24.397444	36.017538	24.743465	13.839348	44.788126	21.107878	27.81655	18.261215	30.021956	22.645293	11.096886	28.386309	7.66408	44.454179	17.009299	15.266122	17.746869	28.705022	39.071711	45.226532	25.113396	28.544229	25.993476	25.42754	33.601462	29.527806	39.444392	12.682446	45.048364	24.959399	16.559481	46.350627	24.608211	14.577633	22.757103	36.259666	39.928545
ENSG00000054654	SYNE2	691.868379	293.351463	171.594856	142.824465	754.987882	111.400962	290.359125	286.966587	224.029446	343.120717	56.38244	435.692708	650.300975	567.774039	844.702983	661.947244	400.822724	499.542044	384.301115	397.841254	711.784827	269.139832	71.370171	14.949616	104.387932	382.23281	186.852638	463.367308	215.949807	366.076595	332.579469	500.589878	904.251967	993.009979	623.453885	705.999907	309.901243	503.444433	80.235764	256.693726	48.207158	110.45076	166.768592	170.057953	474.536912	39.24176	819.976572	178.581153
ENSG00000054690	PLEKHH1	44.339294	18.121186	10.234718	13.048184	71.035813	8.69723	19.728128	71.021549	14.823339	27.846758	3.755486	39.17073	55.779589	35.251568	40.517834	68.375017	45.417438	31.621018	27.429519	29.68882	32.579808	17.044638	53.154788	2.070307	43.088415	16.12132	13.664557	7.644568	30.69481	23.573881	18.573206	26.477212	25.368647	32.344063	26.931273	19.578791	34.886056	60.031964	13.758849	20.20423	22.716556	16.006093	24.234715	18.059613	22.874129	42.471642	37.91483	19.378146
ENSG00000054793	ATP9A	20.517932	18.051412	22.353107	9.50313	31.088508	7.660448	17.443826	7.375579	4.257286	20.486013	5.623505	33.429842	33.492672	27.547901	36.370176	43.752533	31.745392	21.345504	40.146614	29.727798	23.035509	28.278699	29.482246	3.162192	25.451509	38.76907	7.132306	20.941037	8.645035	31.784368	9.620099	14.376537	48.850771	40.064785	22.851465	41.907837	16.160805	20.70756	30.259729	13.173469	33.837482	5.659851	37.266164	25.807416	52.620361	62.373055	29.72103	32.612573
ENSG00000054796	SPO11	0	0	0	0	0	0	0	0	0	0	0	0	0	0	0	0	0	0	0	0	0	0	0	0	0	0	0	0	0	0	0.11995	0	0	0	0	0	0	0	0	0	0	0	0	0	0	0	0	0
ENSG00000054803	CBLN4	0.353509	0.623947	0.331663	0.338485	0	0.176189	0.050507	0	0	0	0.113672	0.340324	0.575756	0.497658	0.032	0.650904	0.024511	0.172067	0.081483	0.210416	0	0	0	0.34548	0.340695	0.377607	0	0	0.3126	0	0.029004	0.056391	0	5.128467	0.2035	0	0.26925	1.100221	0.176657	0.060597	0.175341	0.178052	0.197688	0.35175	0	0.175564	0.189927	2.262224
ENSG00000054938	CHRDL2	0.12325	0.24652	0.924937	0.661596	0.053801	1.171229	0.052105	0	0	0	7.336097	0.091072	0.878639	0	0.746744	0.644404	0.044519	0.043485	0.520209	0	1.040545	0	3.269888	0.399982	0	0.684391	0.038142	0.922708	0.718716	0	0.044022	0.080255	0.054939	0.269773	0.403597	0.101691	0	0.463752	0	0.451102	0	0	0.161127	1.386584	0.18059	0.625227	0	0.028675
ENSG00000054965	FAM168A	11.42393	8.689611	7.890642	6.28429	11.054099	7.923186	11.081212	10.406991	3.667568	14.430337	3.334669	10.037278	12.744465	9.931748	16.300744	14.268064	8.606178	10.505806	12.866893	11.49839	8.85797	8.745728	7.575017	3.552671	10.278422	10.515761	3.889016	15.677671	8.200799	8.660518	10.717609	13.235868	10.601181	14.190893	15.993429	11.597073	9.431452	9.708645	5.533301	3.959779	17.858924	8.427453	13.257821	11.318128	9.260437	18.040089	14.260492	9.318082
ENSG00000054967	RELT	8.001538	8.135384	9.319107	11.234845	11.338454	14.202463	12.491841	15.62808	3.868359	9.396727	1.655605	9.473107	13.776412	7.915107	16.001607	7.155945	9.292883	6.489079	19.907088	10.529878	7.928144	7.221354	3.554076	1.068683	3.086367	6.284733	6.130829	10.354747	10.531141	11.205285	16.53943	11.649521	10.830003	10.201233	11.311305	13.301853	13.938831	17.305113	8.531699	20.360686	3.811672	13.942285	14.786241	10.507706	9.649042	2.204653	11.1387	7.011377
ENSG00000054983	GALC	38.893076	34.84738	46.110037	33.478869	59.168286	41.298288	20.499133	46.578744	28.733494	57.645459	21.207189	49.271783	33.050451	37.212763	33.730461	44.58016	24.095166	38.471622	30.753373	47.837726	42.202192	32.228858	61.873808	20.713986	64.355989	29.035304	35.541861	23.868384	37.83852	19.370106	22.068484	16.373778	28.995307	27.968617	23.950745	28.502555	30.694866	140.519491	11.097078	72.435639	44.551555	36.734248	130.544387	73.230406	23.057343	70.496391	91.722237	32.234526
ENSG00000055044	NOP58	168.412316	126.807901	106.504518	131.732215	194.920805	149.959159	128.270354	176.376099	414.898219	201.258476	42.019983	173.521203	157.178224	166.678019	181.609552	153.941608	110.135598	129.0909	195.99083	141.257615	105.311169	91.612098	146.395687	38.144227	144.857738	181.655815	333.850319	135.65938	88.61847	83.059573	197.212178	248.622383	106.90333	159.770287	161.327785	159.390498	146.075278	157.981361	115.669264	91.206006	145.710919	99.669208	115.644581	87.966576	107.246186	98.07065	243.168191	227.442269
ENSG00000055070	SZRD1	38.884568	34.437304	34.762429	40.466459	60.283008	38.413174	40.52738	57.750171	23.523642	30.588088	14.165784	34.409814	46.787119	39.077142	34.777249	40.046602	33.51113	37.8219	45.132929	42.534116	35.557413	15.763589	20.400916	15.723007	21.324539	15.952128	43.01761	32.403759	28.555027	40.748166	62.986404	68.1753	38.875665	65.524718	55.62703	37.035175	55.375394	56.023045	14.941113	31.30202	32.898385	25.395085	36.940546	39.291791	39.312866	36.253262	42.129564	34.063711
ENSG00000055118	KCNH2	31.951834	34.617523	15.466862	6.528368	30.78024	30.753244	41.506816	21.763661	9.165271	84.151632	12.316029	14.631253	21.980219	27.740817	32.233527	70.886531	65.78955	29.938708	41.72493	48.780568	25.765709	41.600806	14.410132	0.764502	350.171013	37.159352	26.204547	17.807671	21.876326	13.251924	63.774816	74.704469	32.074796	50.485231	27.438444	46.391978	16.731036	2.31936	50.059791	1.611199	144.210487	6.496927	9.896022	10.146726	62.209096	337.044757	18.625168	42.940748
ENSG00000055130	CUL1	25.258612	38.376551	31.482911	23.428229	29.76604	23.63761	27.438772	73.726565	35.840196	43.997486	16.911212	34.488874	33.464233	33.353621	24.95095	37.541458	43.424268	25.309842	15.306566	47.663078	28.186373	25.503511	52.588208	11.821223	34.507244	33.88809	48.526932	37.223672	25.503931	18.588116	26.174163	25.058482	24.43264	34.592075	23.188324	31.805597	24.557267	21.601119	20.900039	22.848904	24.047057	17.63211	29.04553	22.775947	39.607632	82.453122	34.008506	38.679222
ENSG00000055147	FAM114A2	49.532425	31.267241	20.043701	24.689656	22.686516	20.152099	15.280364	24.949829	28.948609	17.197758	13.90056	18.331648	20.888177	34.694987	20.988362	18.077229	14.708155	25.724967	15.825724	13.530066	17.562289	8.046692	26.495233	9.189918	45.593829	45.977424	14.917602	16.552546	19.442672	7.106582	13.459458	18.94354	12.388482	23.711381	20.050804	10.486599	28.864712	22.3596	9.75825	27.102099	72.907542	14.910348	18.409916	24.159897	21.889108	45.122649	23.985217	14.635737
ENSG00000055163	CYFIP2	127.896254	50.613802	31.639334	34.080327	90.225493	50.267064	82.441492	32.182547	12.93593	47.108689	35.895002	53.877785	75.03922	39.226928	97.715714	97.193893	70.939642	69.929851	114.751008	47.752938	41.123886	30.602162	5.775715	9.667285	253.938004	157.019511	18.927492	46.215813	37.007881	77.388757	86.873204	110.163778	62.69863	53.896863	39.252751	36.66368	58.578313	49.62452	32.46299	44.471398	133.797536	38.978188	36.0529	26.078848	94.160701	136.627144	44.774836	47.853993
ENSG00000055208	TAB2	238.47293	281.579231	278.036404	315.972394	185.847565	202.720585	156.313907	409.977229	216.637205	209.297463	55.591831	175.513363	210.918246	238.345234	231.167347	169.236577	58.774748	171.288098	136.40672	100.396889	155.359572	114.897643	97.392195	96.87265	118.931365	127.474991	104.581493	249.725939	84.625707	180.457203	122.818237	160.014821	98.674518	211.970123	137.630084	112.940389	142.368242	149.540448	69.278551	109.927141	92.849901	114.500831	155.784952	243.90353	173.727475	179.740171	229.500207	132.761474
ENSG00000055211	GINM1	66.261649	42.085729	40.177277	54.334527	55.534156	25.849276	31.691991	56.975498	44.707207	18.463905	17.519367	40.884901	36.274596	48.710786	62.740615	28.294333	17.820918	34.194713	37.947385	24.475994	35.715583	40.051314	14.110749	16.953698	16.106555	31.400997	14.089786	28.347106	21.970262	37.854362	42.251812	38.075705	28.472966	52.773248	34.685553	20.231012	39.943053	48.327791	15.822362	29.325701	22.540214	28.120393	31.38441	46.728323	42.410455	20.728456	45.427287	28.827696
ENSG00000055332	EIF2AK2	123.185113	102.122336	83.122788	60.457872	81.990858	70.63077	130.532523	166.09238	145.182775	99.178689	33.448026	147.970515	147.530094	173.539239	210.744066	171.469249	120.055857	96.105731	120.870574	81.971267	87.38943	38.917431	67.090329	29.085404	90.128688	137.86855	92.99983	133.613292	73.654494	33.078589	90.671258	104.241745	76.394655	149.016264	108.293692	122.092532	89.18604	240.746882	68.12035	169.393135	87.818402	88.53613	101.010307	103.540043	110.292581	113.799517	132.649171	117.503631
ENSG00000055483	USP36	74.418666	62.214169	59.402952	59.126074	59.474098	72.246976	57.337765	98.556179	81.348159	74.119974	16.970343	71.552777	57.794003	60.056984	67.588553	82.491551	76.407212	75.486376	61.313176	69.188303	45.277074	43.158444	60.711734	15.838702	54.961788	70.380162	89.283439	48.032909	50.804222	41.967407	86.446708	72.528119	36.661444	99.204373	84.471777	69.63179	80.991462	92.709566	53.088302	71.627538	95.41344	22.645783	129.64677	67.241819	54.03054	75.957811	70.963792	92.560477
ENSG00000055609	KMT2C	286.16469	455.951216	322.65832	161.947823	250.196292	183.480388	273.710303	672.428185	213.828792	664.517287	76.445949	487.085867	462.475687	515.357054	343.543493	455.76113	309.438445	239.369359	170.124049	447.120635	254.280927	241.494851	303.350775	48.584001	328.574056	343.939852	185.499445	396.638985	209.011898	114.568194	291.002211	413.565984	323.218816	385.577816	314.76572	283.703398	383.941031	256.0018	272.848414	222.97673	253.142044	204.281389	337.656414	153.332422	421.302212	308.318899	351.922223	320.677695
ENSG00000055732	MCOLN3	60.146397	25.242493	10.30703	6.655605	18.593419	13.136765	33.636068	15.222695	7.322261	39.307196	0.419009	8.412252	24.879364	21.441741	107.069336	37.729858	39.310252	39.659621	61.898192	11.409692	36.709546	25.455906	0.566188	0.072564	57.612504	20.776135	11.181411	12.652924	29.256935	22.167018	32.084248	44.669822	18.636236	42.074618	23.777859	34.482168	44.248394	18.311139	16.514609	6.384262	4.698404	22.015357	4.488959	16.453321	71.673631	0.323309	30.679572	62.399218
ENSG00000055813	CCDC85A	2.041296	1.257187	0.219266	0.420594	0.294029	0.41272	2.089762	1.829059	1.704033	0.131169	0.102263	9.737639	4.299452	0.890382	4.45342	2.316783	2.847392	2.943235	1.306185	1.363061	1.394215	1.787875	0.232727	0.056575	0.298719	3.596345	0.31333	2.695726	2.142813	0.634282	1.237416	1.553439	0.203721	0.515899	0.745896	0.304282	3.0243	2.356738	0.207028	1.815327	1.091164	0.076682	1.82259	1.682871	1.82598	0.57203	1.637185	3.156176
ENSG00000055917	PUM2	188.612342	141.263859	114.850275	142.270836	233.380265	129.053124	165.811126	293.855588	220.684656	179.420719	73.874663	152.501613	280.926371	225.89826	266.429808	242.335939	173.422246	158.503528	174.407778	224.604169	150.589863	89.397452	174.569319	29.654585	254.949425	155.669298	181.466989	276.613092	104.428702	107.768979	197.363354	193.064102	227.847651	266.736925	225.449279	219.235393	170.259714	119.402565	180.778619	130.654622	186.622249	143.103624	119.141453	144.732762	215.950349	175.666166	225.470273	99.407448
ENSG00000055950	MRPL43	33.177634	23.424827	35.717208	33.165537	53.666385	22.504055	18.123212	36.440003	33.190156	35.316852	19.826562	50.939336	36.371627	22.969389	45.686706	23.879656	29.473965	31.782482	35.701951	27.2815	29.343899	24.853591	41.23632	16.078197	49.853747	27.003355	26.64018	35.291025	29.973228	27.916464	47.967965	39.038697	38.476909	44.032508	39.482883	55.500325	39.081028	26.08825	15.174674	31.656796	44.840641	14.709813	38.070114	24.059234	27.306272	83.074368	26.057984	23.913765
ENSG00000055955	ITIH4	3.164048	1.99156	5.620393	5.319186	2.781228	3.220951	5.221986	7.183979	1.034847	1.94721	768.869281	7.672969	4.497016	7.511728	1.044404	4.526337	2.772927	5.989826	5.702622	6.697623	79.126757	5.825879	23.641975	0.578026	12.829058	2.119928	0.909045	5.242842	4.544675	3.723025	3.053031	4.01897	5.833231	3.857036	2.525541	8.148681	5.461388	9.46363	15.804518	7.10524	5.231732	3.24255	17.462401	13.034372	4.475389	131.947495	3.953886	0.962266
ENSG00000055957	ITIH1	0.399927	0.347409	0.161433	0.114661	0.072266	0.077132	0.314606	0.132141	0	0.060003	469.473449	0.269035	0.041621	0	0	0.301478	0.054661	0.149574	0.035811	0.093876	44.340859	0.218304	2.291608	0	0.323897	0.711474	0.01222	0.269693	0.202308	0.156052	0.150773	0.218123	0	0	0.146684	0	0.394964	0	0.039278	0.081839	0.180285	0	0.049929	0.069804	0.330544	101.510021	0.013512	0.067021
ENSG00000056050	HPF1	25.03947	14.854281	20.542233	14.567695	11.640818	10.341009	15.559497	29.306447	27.830802	16.165584	7.742718	26.955058	16.93204	26.861294	28.459085	13.402388	21.20889	14.538221	22.682955	34.006386	19.220037	34.976679	17.578502	1.770781	32.795308	31.024969	19.380936	28.59308	6.57824	4.054628	19.686445	24.05766	11.049662	20.99321	14.385604	12.907171	23.125872	12.589967	9.931372	7.705291	21.371902	10.870402	15.367239	14.678448	31.469983	28.596025	29.121283	30.68912
ENSG00000056097	ZFR	114.477743	80.454425	68.766141	89.002929	69.972371	50.797833	55.743189	148.444816	201.68307	81.544997	31.631965	84.231584	78.273035	84.562658	87.573178	85.44567	68.852484	75.90875	93.465358	88.576182	138.942173	55.573013	118.281224	16.068447	94.545166	103.087299	98.324348	72.754988	68.703017	63.7878	69.075626	74.541228	85.609253	146.246042	102.879089	114.816684	114.543989	74.976886	61.942926	71.138468	98.759164	36.532222	109.024087	82.159788	78.852734	124.291405	181.787833	88.114773
ENSG00000056277	ZNF280C	22.422947	20.98118	17.009148	11.940144	21.231498	9.733047	20.220912	45.851658	14.325884	36.177582	3.094271	15.194749	30.897998	24.675524	24.770431	22.822987	25.055883	18.56627	14.822494	28.682477	20.905362	38.592847	23.86463	1.968049	20.243619	12.993261	27.004406	24.399806	7.91333	16.735345	29.542355	18.566277	21.756329	25.802697	18.631037	22.402394	14.298709	22.052909	9.778021	13.604731	14.92774	8.450141	19.95528	13.009904	21.260456	25.196725	23.30217	33.007663
ENSG00000056291	NPFFR2	0	0	0.326597	25.481162	0.129766	0.066585	0.436395	0	0.444557	0.154768	0	0.342861	0.322003	2.119856	0.220308	0	0.078267	0	0.230272	0	0.13834	0	0	0	0	0	0	1.845192	1.120625	0	0.257545	0.149597	0	0	0	0	0.126645	0	0	0	0	0	0.770712	0.107578	0	0	0	0.265773
ENSG00000056487	PHF21B	23.57215	2.416798	0.669004	0.04226	17.713806	2.289797	3.287951	8.461147	2.103352	8.432559	0.831959	16.806964	15.353456	4.31856	16.690416	17.417946	3.077615	12.139004	5.185378	22.84198	8.365095	8.595773	4.562069	0	11.163826	7.638215	11.978662	17.122214	5.619993	0	22.625617	12.003617	24.724453	10.735307	6.159889	36.430995	3.763228	0.053565	3.38678	0.675947	11.914417	7.819962	3.599874	3.212776	9.29014	8.247637	41.708013	4.017481
ENSG00000056558	TRAF1	0.55074	1.534385	2.423121	3.036191	1.04858	2.892444	6.061664	1.752006	0.377397	2.019641	0.404343	1.485353	1.226855	0.847832	0.936312	1.130882	1.320869	1.580071	0.731777	1.659696	1.625672	0.277376	1.166414	0.34124	1.644259	0.638218	0.608262	0.804437	2.722711	0.914828	0.900822	0.544172	0.434845	0.609175	0.802138	1.185499	1.361988	3.262364	1.49286	4.999948	1.338774	0.897638	1.00446	1.183816	0.87859	1.252828	0.787443	0.721943
ENSG00000056586	RC3H2	154.548781	125.977441	77.424562	70.520061	76.11702	66.441547	80.514472	127.819253	80.016869	69.587675	24.417762	63.247989	121.230178	130.181872	140.399582	113.083475	91.268863	79.124839	133.113428	85.170551	77.391247	33.202209	55.695626	24.319083	85.702524	93.41408	50.851471	107.539867	58.949596	34.996001	122.542036	107.732848	87.091834	122.178971	89.695578	109.380871	95.974234	80.220698	52.011811	55.752598	74.357477	53.947079	76.898336	56.279294	118.315099	68.849039	110.66277	135.508642
ENSG00000056736	IL17RB	1.982934	7.868444	18.838668	5.403908	11.974457	13.053037	11.506352	70.378645	30.295279	24.918739	11.353314	21.520776	20.293687	23.090311	33.240427	16.959866	11.797034	31.824944	38.576038	4.639294	42.220795	11.599587	13.413907	0.088859	1.103581	21.852083	5.320359	44.040287	13.959271	8.909424	10.101898	12.569445	10.020822	18.182222	11.688051	11.666738	28.409316	8.020053	14.018774	2.531849	36.956159	21.981805	75.437041	7.005832	60.178101	31.542584	9.926917	15.769644
ENSG00000056972	TRAF3IP2	3.667256	10.143912	9.460372	5.326356	11.600428	5.778646	6.927795	9.703206	6.919025	8.876843	1.940909	8.017499	17.545861	8.953845	5.798791	15.615165	7.138188	12.254135	6.622063	5.309095	7.785016	9.138318	2.989067	2.206154	9.013444	5.292118	1.194533	8.768597	7.659462	7.160008	5.946139	5.930644	6.243965	19.478781	14.129962	5.138062	6.242951	14.739219	0.680337	13.037389	7.247351	4.161085	8.528354	7.509027	5.266835	6.007822	7.04156	4.129581
ENSG00000056998	GYG2	0.822838	4.33204	4.54091	1.623014	0.207065	0.482194	0.098538	0.39492	1.575535	4.735818	6.642406	0.854623	7.02344	1.297934	1.014803	4.423548	0.040471	1.419613	0.406606	0.558429	1.858078	3.915364	44.184102	2.44347	0.550078	0.844122	1.17793	7.286859	1.311179	0.288454	0.814989	0	2.263715	2.770275	2.589519	0	0.246489	3.127836	1.19632	1.164143	0.014413	1.518989	6.546306	6.919945	0.096635	1.976384	0.478073	13.167589
ENSG00000057019	DCBLD2	38.316114	87.026499	59.154739	52.79801	87.075672	24.55924	18.754694	53.949474	62.033251	32.650809	11.5862	68.799728	116.26984	32.381719	65.933867	77.482316	29.637908	65.803038	41.070854	49.501863	98.659898	36.9333	107.555042	6.976793	35.846996	29.66961	37.977378	115.779825	35.256994	17.415416	34.272755	20.241254	32.132214	87.421272	31.46294	38.084631	62.894351	208.804592	31.776942	49.02839	18.383308	22.812448	20.636684	51.790205	70.043658	19.379778	81.655524	29.939087
ENSG00000057149	SERPINB3	13.7979	0.0386	0.092866	1.119244	1.417943	0	0.21303	0.042104	0.415979	0.169532	0	117.155352	5.344489	72.762182	22.126157	0.641037	0.039313	0.091209	8.776814	0	0	0.027931	0	0.029813	0	0.140455	0.03839	1.536827	0.494848	0	0.939794	0.969338	0.899751	0	29.7017	0	0.542331	2.522522	1.174429	321.960096	0	0	0	0	0	0.143155	0	0.046447
ENSG00000057252	SOAT1	35.577896	41.379476	62.071632	51.121438	32.508087	55.593078	28.732973	26.14506	27.069183	23.082916	16.394601	32.000695	33.077875	23.611092	23.8181	36.205884	18.392508	20.765532	31.803528	30.492494	25.005198	18.525041	95.846521	14.889535	24.183056	25.931235	44.283675	22.404506	23.856729	20.43288	28.332486	18.607588	16.442578	17.96706	17.798033	18.652778	39.444171	54.761741	10.452391	30.151684	20.050887	23.729117	36.609735	58.017368	21.377738	43.540001	24.709562	28.001499
ENSG00000057294	PKP2	40.053196	30.880607	7.146955	13.595788	29.586252	29.609581	23.309512	17.856557	38.800677	42.270832	35.215732	19.688636	26.638319	41.13238	56.198132	49.236058	21.894138	41.152739	36.371833	40.13923	28.986592	22.281037	169.600155	1.108557	64.041574	34.910979	87.903544	13.369312	9.373457	37.791647	32.374331	39.291831	62.144845	48.633477	43.990522	45.80689	47.826404	15.291557	8.832135	11.879302	8.062773	5.255775	17.692628	17.61065	55.761182	18.77246	30.281811	59.141484
ENSG00000057468	MSH4	0.492218	5.394708	0.608806	1.517244	0.861524	1.679165	0.554821	1.906701	1.492363	0.620413	0.313671	0.918995	1.02953	0.652938	0.77084	1.42673	2.051933	0.915795	0.541037	0.870752	1.142935	0.313675	1.546093	0.143187	1.063028	3.363361	3.473965	0.325666	2.603794	1.890167	3.184855	6.131264	1.06058	8.600028	3.437817	0.92558	0.364227	0.781131	0.217424	0.600894	0.208907	1.548326	0.875986	1.308805	1.512112	0.85987	0.835005	3.917116
ENSG00000057593	F7	0.013861	0.40734	0.637743	0.083213	0.118172	0.021889	0.530895	0.303227	0	0.128702	55.038951	0.284089	0.318116	0.014112	0.171467	0	0.259676	0.013438	0.815294	0.197637	2.350019	0	39.702291	0	0.080801	0.541491	0.324838	5.15599	2.613433	2.745515	0.097978	0.290912	0	0.19377	0.351324	0	0.245258	3.053645	0.116674	0	0.132276	0	0.280357	0.81718	0.268986	8.217008	0	0.79734
ENSG00000057608	GDI2	258.221364	215.761363	208.252873	218.285407	254.097792	168.365132	167.359271	308.545326	296.073455	124.958089	150.175435	195.535463	153.427822	267.078944	210.858388	219.952179	135.251266	197.165827	256.549126	92.905676	152.633022	435.420271	406.778347	104.03451	289.61061	254.570658	217.930408	177.65278	141.236317	146.829846	122.235468	206.564394	159.197362	186.034633	156.379435	255.18422	173.911041	128.451334	53.540917	178.546657	242.499642	129.617279	244.951274	201.763142	237.104206	222.810174	139.57461	182.118469
ENSG00000057657	PRDM1	2.849147	17.724805	29.135006	60.248092	6.37266	45.554113	22.196593	5.199854	9.809541	9.612629	1.809398	14.952982	14.717039	34.557036	5.539923	1.235257	1.028029	10.251581	6.208392	2.26933	4.759435	4.806785	30.879612	9.619209	3.251291	10.490403	9.087363	8.02839	27.398053	1.886107	2.994357	2.710804	1.534852	2.168442	2.332409	1.993641	26.497216	9.239172	37.838984	29.586305	8.279928	14.396629	15.391782	11.694536	2.377481	0.93387	10.008252	4.715619
ENSG00000057663	ATG5	40.01679	56.910551	47.958772	54.829512	32.022464	32.702296	29.148677	80.942027	55.933387	30.266246	21.988241	45.579716	28.54103	51.415224	42.897213	38.532313	30.025645	32.584225	47.649514	42.494915	45.439392	55.523987	40.720275	10.461357	25.61209	29.767339	74.240702	36.254416	32.126029	29.953351	37.901247	39.453219	24.00148	54.743469	35.370448	33.80289	43.443097	61.561548	30.154765	44.124814	42.406168	33.078401	53.445883	33.427328	46.611316	71.07588	59.773114	41.503484
ENSG00000057704	TMCC3	2.471185	1.931499	2.26849	0.750172	4.428296	2.490362	1.600186	0.856442	0.561919	2.806968	0.369991	5.492393	0.723331	1.742442	1.903882	2.299701	0.209625	1.002416	0.709305	0.373096	0.667016	1.225413	2.13857	0.862343	0.360035	1.392353	7.0299	1.318468	0.757906	1.989413	1.138	1.632474	0.533881	0.93696	1.611077	0.682823	2.663771	1.016191	0.0399	2.794063	2.610226	1.451063	0.728436	1.043735	0.467085	1.407429	2.827354	1.202592
ENSG00000057757	PITHD1	52.569743	31.022316	15.62981	24.508436	54.007171	20.304961	34.576597	28.009109	44.973107	18.859598	8.85435	22.506379	27.563167	26.779337	28.7115	36.089484	33.341955	24.663746	27.059054	34.154274	28.895741	32.489338	12.399689	8.574741	27.202278	25.832669	28.777623	26.70541	14.814188	22.876672	53.236208	51.522434	24.697705	50.941366	41.391638	23.657515	30.25398	20.520747	13.824072	14.436192	25.565793	32.677033	28.351988	22.965604	34.563378	31.19403	35.538387	27.215327
ENSG00000057935	MTA3	60.860989	51.768173	56.784549	44.288274	69.316569	48.772592	69.948704	97.45031	123.197264	64.595699	10.686402	73.3821	88.421069	76.75516	123.276213	129.271405	47.390909	69.640284	112.112185	71.882342	69.215801	47.937833	101.245015	22.398201	71.686228	91.54245	94.317981	72.478666	50.89218	43.263363	33.031127	49.003494	44.752878	78.726036	61.134155	81.945623	57.568301	58.884622	77.003196	57.175752	85.490024	25.599766	113.071214	53.643194	63.300154	103.805786	109.936461	132.210846
ENSG00000058056	USP13	46.072377	107.08975	39.332291	27.559653	84.107664	26.813143	29.13474	38.086779	63.23028	106.140235	7.703737	48.475044	127.976571	64.724973	105.75651	70.779187	68.721553	78.718468	85.338026	51.230859	84.841215	46.894459	91.021452	30.572955	30.558681	44.908442	64.045464	59.714303	29.718333	45.659919	37.471043	64.338376	75.377339	99.948912	65.072223	91.937889	71.143833	174.102921	49.587152	18.307458	44.951686	29.676762	45.377352	32.989221	91.324865	34.057447	84.207131	68.076912
ENSG00000058063	ATP11B	221.172393	332.093522	274.73447	199.143284	280.691842	239.317601	148.636159	289.412365	222.281292	418.041749	60.541896	224.704433	331.477763	270.012186	261.033325	285.936843	188.831537	317.86844	216.15344	179.00924	383.514938	112.901876	200.420645	48.730174	68.694092	131.130273	182.695041	132.378431	103.224772	216.172066	153.97714	141.548622	298.687004	185.607951	141.146298	293.052644	206.724516	785.09496	109.016722	340.101637	240.392963	116.586057	402.44224	208.849124	302.714355	228.453519	390.53239	742.864724
ENSG00000058085	LAMC2	0.573973	4.942552	16.763177	26.150581	0.683081	5.358095	7.533638	7.395213	7.113793	9.436909	0.431212	49.949389	3.716787	13.263731	6.906822	7.289934	0.819251	3.265728	5.001717	1.854508	10.591867	4.231875	10.45455	0.593629	0.211892	2.192687	52.087446	1.270057	9.61812	5.732309	0.797267	1.18055	0.192961	1.021014	5.166597	1.743754	6.135054	89.723697	4.42739	61.658423	0.315871	12.953234	17.700814	7.43806	1.32697	4.931799	6.91609	5.182494
ENSG00000058091	CDK14	99.672941	61.175355	75.521444	39.220016	59.58701	46.831077	50.569031	187.294129	27.473182	132.624124	21.581499	68.02712	79.699515	84.916182	107.695426	98.404081	150.25893	98.440772	27.558289	81.052496	43.618885	57.467406	38.033906	19.130411	208.467621	75.898554	126.008727	98.523844	54.401466	37.617225	137.671163	164.759556	56.501352	120.8197	77.827386	69.798985	80.552583	58.787551	23.644876	62.201249	261.393425	63.21026	73.901687	54.60581	84.795148	373.154648	67.903092	103.89107
ENSG00000058262	SEC61A1	76.537265	256.504446	220.271296	250.404791	282.482822	186.09643	161.45685	138.524456	97.863905	226.578871	91.381519	163.652803	144.852257	157.950613	118.550427	202.671905	163.231312	165.151421	181.803746	153.559185	280.605773	111.682033	246.557175	80.312031	153.080601	163.683538	189.844988	138.119348	154.060642	170.07021	130.524214	95.209918	125.807099	115.06713	99.665953	212.608038	241.384946	185.503795	94.07581	152.500004	350.692215	146.377905	184.582522	269.348578	221.44073	233.827542	219.832562	73.593057
ENSG00000058272	PPP1R12A	120.688308	173.97689	129.820499	90.655057	102.290611	101.282396	109.742953	172.396194	147.327145	213.521131	25.923606	168.690557	156.359801	208.064323	184.234629	160.583098	95.32391	131.012183	135.827375	150.475238	136.761288	97.735502	75.733659	42.616269	117.475654	87.825513	117.322573	100.038817	129.548062	90.00334	121.323789	151.023349	85.182466	123.002155	124.34157	112.675373	193.788147	91.094709	71.617583	108.71305	68.948077	105.176884	152.481623	85.984588	129.057678	128.694876	219.721425	161.368969
ENSG00000058335	RASGRF1	0.448051	1.476429	0.136555	4.479535	0.083415	1.996982	1.024179	0.346983	0.197204	0.353711	0	0.05016	0.080265	0.096966	0.061158	0.064661	0.023776	0.661907	0.513385	0.147342	0.445525	0.410952	0.110877	0	0.244708	0.525705	0.322363	0.647243	6.836359	0.821946	0.20766	0.033507	0.062223	0.026065	0.020099	0	0.787106	3.15333	53.470095	4.906171	4.696758	0	0.082759	0.447904	0.025653	2.922375	0.127053	0.189196
ENSG00000058404	CAMK2B	17.383109	26.196192	4.601507	1.218177	21.072719	5.361685	43.879883	8.353109	7.302127	39.466481	4.150582	23.902923	75.170649	34.149498	50.329066	50.383686	10.812232	84.307248	41.96879	35.106552	44.337215	5.515965	1.490402	0.090017	117.096866	52.07344	12.994888	197.697336	49.263968	46.477577	17.870649	46.049875	0.206855	36.96292	26.211096	23.603215	39.409458	3.864354	10.204953	0.355068	146.053264	11.45543	2.541501	46.397694	57.678064	88.781033	14.428155	18.016915
ENSG00000058453	CROCC	14.442651	9.066152	6.877792	18.581391	37.455286	6.782952	22.149386	14.884072	10.475113	10.333354	3.491645	33.87427	51.49347	29.835327	61.706158	27.920663	16.662637	36.949952	30.737961	41.265282	17.547425	5.857563	15.929938	6.77064	16.455778	7.546624	22.344788	28.127623	39.680928	28.23417	45.233826	58.547847	22.501162	34.763558	51.29553	42.634646	43.507628	29.123646	112.454963	40.387589	8.620243	9.757493	34.334305	12.726784	37.424357	10.693313	13.259958	22.669431
ENSG00000058600	POLR3E	30.6456	37.445633	51.094556	54.822146	71.710903	37.211958	58.202324	58.157504	56.231353	38.977928	30.320254	75.141573	61.96008	36.163833	70.15027	68.744639	44.596883	51.096534	70.32942	53.842567	68.93088	26.353417	69.392525	27.68713	51.346504	42.155075	42.936386	35.883863	45.607119	53.301685	89.475777	67.417079	23.346334	43.931836	27.320636	67.855551	58.264749	94.870455	70.396145	68.028819	83.21344	32.356717	103.835545	56.063037	45.035145	103.105636	68.686026	63.416805
ENSG00000058668	ATP2B4	40.219847	20.812395	41.178103	80.300615	46.062764	28.410117	31.876772	94.554342	39.772305	22.57004	12.073391	77.133398	68.630953	61.470169	21.192622	65.999153	22.800131	60.085024	21.721851	121.072999	37.337557	15.020442	45.009239	19.073367	135.247131	14.701894	31.75065	17.772063	37.170232	28.871956	19.057963	17.487056	19.223527	12.582802	28.493729	11.861802	55.259855	70.815432	13.168281	77.206644	90.861156	18.147175	108.818838	140.03954	14.041181	11.840202	33.315184	22.919939
ENSG00000058673	ZC3H11A	350.617282	346.768927	275.709291	383.122716	375.847217	217.898716	230.124519	476.939125	327.768664	587.365897	118.126896	479.301983	525.586486	395.39962	425.137813	593.084182	260.206215	310.017743	435.997781	378.995239	332.433801	86.751927	386.53459	93.617556	279.161056	220.086273	315.711923	233.72838	200.382939	303.331338	269.858361	275.611247	287.550653	261.682394	262.170497	326.980724	346.930814	683.431157	199.94613	326.781612	626.939829	228.727715	243.315043	518.752496	309.43473	322.929591	357.095692	265.405429
ENSG00000058729	RIOK2	51.135427	19.438909	21.181446	16.873121	17.709553	16.115131	15.76343	20.170107	32.119737	19.270979	9.742836	10.830194	22.659762	21.67118	26.14448	33.15605	12.141842	32.083976	25.66251	13.198764	19.002813	11.393419	22.122837	3.130587	20.30302	27.707305	23.564626	12.675612	14.904556	6.438275	31.702029	24.071495	8.401131	13.576467	7.29265	22.103879	18.795312	27.095301	9.310431	20.044696	24.624257	18.720118	24.150881	20.431014	24.763718	27.683736	26.704405	43.617797
ENSG00000058799	YIPF1	11.977643	11.409165	15.416885	16.713133	15.606306	15.562241	10.976032	14.255386	14.846538	14.859993	10.410278	15.412753	8.554829	15.055351	10.35633	17.298133	12.65422	15.080636	9.819576	15.333131	14.899767	13.688538	9.799635	1.29269	12.541513	11.231696	11.579192	9.817459	9.313566	3.442789	23.189851	11.31678	12.501868	10.308157	12.279705	13.029808	18.464372	13.6255	9.140937	12.898062	16.988411	12.352148	14.531735	14.376545	9.556611	23.268831	7.320226	10.278767
ENSG00000058804	NDC1	41.548089	21.297505	16.81615	30.741954	55.514052	30.977743	17.567855	29.954356	37.721393	24.743573	6.785155	22.220755	32.037142	18.866274	41.043095	25.594462	20.753673	27.430982	51.501619	31.64917	25.893803	46.707929	34.976611	1.93957	10.882861	19.090057	41.910344	19.666328	11.749549	7.658696	37.385081	27.408228	28.736067	33.73209	25.096853	28.003468	18.260806	23.197974	5.720828	8.854082	17.435538	11.760989	34.49059	25.658296	24.558466	21.678118	33.055347	32.746366
ENSG00000058866	DGKG	1.100888	1.151152	5.361044	1.606485	0.856486	6.451223	6.732458	3.774961	2.737381	4.654621	1.138906	11.570183	11.311919	6.5891	0.447765	2.972062	9.483922	20.168432	0.598859	0.753759	6.445861	3.423168	0.405809	1.126311	28.364602	0.280875	0.359538	21.286167	1.664296	2.261012	0.622348	1.069491	0.07069	0.069126	0.821079	0.440325	24.398539	4.138016	2.328303	2.995184	71.055214	3.85558	6.060954	3.732826	0.274534	6.303365	1.836055	3.107584
ENSG00000059122	FLYWCH1	9.923828	6.598233	14.90966	12.564325	12.347573	9.20523	9.988655	9.664098	4.231632	14.836395	6.026244	24.515198	13.093393	12.807328	3.910738	15.941609	6.506646	9.527232	4.430101	5.736323	10.243859	6.910421	9.165267	9.963839	49.30427	13.225669	3.901236	13.302543	13.721534	14.827856	9.066184	7.207057	5.135719	7.155809	4.19366	9.733666	7.813106	15.358932	9.915599	30.312917	7.879243	5.706121	9.582553	11.835832	14.979571	18.448506	11.859474	7.092854
ENSG00000059145	UNKL	18.569446	8.080438	9.65055	19.123196	18.002043	18.443206	14.569255	21.119774	8.456755	24.747732	9.1876	22.31592	33.948777	12.889077	17.281145	38.548916	17.264283	18.155694	16.272742	27.177319	24.279517	4.803955	20.891364	3.831401	20.042081	18.232554	5.431983	12.729565	17.687496	34.235199	29.377481	21.256845	9.392261	12.321158	11.391679	11.617696	17.086541	42.955588	23.761625	20.216317	28.481432	18.198616	20.172935	24.24239	31.756838	31.65479	21.728635	25.168894
ENSG00000059377	TBXAS1	3.665331	17.024923	37.313988	54.207325	8.892007	54.954288	18.856286	22.495517	15.067242	13.190594	22.232609	25.552888	11.985695	40.299968	8.468226	2.510838	8.552508	14.441007	3.532859	9.341903	18.042378	9.249238	20.096023	11.912258	8.245928	17.102095	6.359677	7.729998	34.168301	36.326427	8.234508	2.272188	9.895724	1.032219	6.467002	6.896284	29.517978	11.838428	14.180581	49.84515	15.206833	75.359149	16.142938	58.070651	7.334299	7.593804	12.646644	8.305592
ENSG00000059378	PARP12	33.546228	34.26317	76.383536	53.956898	36.1529	49.528309	68.885739	49.519449	8.671824	47.635502	9.695989	41.97203	28.884847	37.038311	24.547288	36.25778	27.603522	51.83996	15.914136	37.003471	21.684386	12.300651	24.70916	5.267775	29.900561	39.875883	22.304214	22.242256	43.888713	11.497584	43.341894	26.065528	10.391295	10.165223	17.732066	14.749812	42.977186	106.934244	46.710701	67.122134	79.919966	37.267076	43.344972	61.957549	33.620026	59.270106	19.497222	25.427903
ENSG00000059573	ALDH18A1	20.808203	17.242618	49.066745	59.868682	32.147901	25.075427	25.564987	52.854586	43.055735	16.341475	22.770403	56.94537	31.474355	33.757332	40.134556	36.153198	28.666801	28.153555	49.498278	13.907086	40.522491	54.446128	122.536759	30.588298	69.46681	62.1874	41.212124	36.40363	51.228953	23.861495	20.300211	10.324538	43.882261	40.27197	19.960714	55.472439	35.50752	57.254117	19.208572	39.77737	52.926459	29.075243	82.676806	57.199739	23.669038	55.289887	26.770342	32.946245
ENSG00000059588	TARBP1	28.226478	27.959016	31.302609	71.173964	86.156533	31.141467	67.288186	38.58871	28.715209	59.8454	9.176858	101.235538	61.934957	57.556819	77.711973	68.197259	21.284595	38.452695	49.301012	30.212862	21.499219	19.013416	118.032397	6.826922	90.533688	50.89108	51.28554	35.182528	26.394306	34.895271	23.403555	20.597587	15.211629	23.55252	22.432639	36.630835	28.85778	100.593294	31.22479	48.729759	26.050342	16.471674	35.542816	107.641454	15.97054	49.189802	46.538506	66.880549
ENSG00000059691	GATB	6.947648	5.65557	8.563484	10.380837	4.21527	5.339389	7.864078	9.511301	10.321575	8.338526	11.42785	12.229333	9.231975	14.973071	18.717864	4.928621	6.440454	5.601978	9.134595	14.439153	7.683669	12.27883	15.61482	1.728556	17.583634	11.334623	8.674534	7.442566	6.754842	1.986551	14.20121	14.77339	5.297549	3.884986	4.380411	6.573299	8.578741	7.51138	5.594607	7.350347	17.98241	5.719115	8.933135	9.24147	7.920499	22.779431	15.964638	7.039959
ENSG00000059728	MXD1	5.992343	11.380401	18.123342	9.105594	7.298145	11.307704	10.901645	20.181113	23.862047	13.185613	2.909657	16.704853	10.921586	14.112026	13.721032	19.69229	15.54125	10.396489	21.14925	8.177395	5.089891	11.790678	7.818053	8.58142	7.154343	8.698049	5.810948	12.354159	4.778225	22.786117	6.854185	11.186157	12.095335	7.989318	13.140399	17.653563	15.202245	4.135824	12.047514	19.238483	17.201022	30.058438	12.757907	7.586269	5.211905	3.882692	14.572526	10.455072
ENSG00000059758	CDK17	60.838555	123.621695	72.747833	79.105943	81.621538	67.803038	89.547576	78.888063	59.647028	71.461141	23.242344	104.15825	49.402128	112.188778	89.654605	102.370738	55.732257	93.467459	76.859154	61.449181	55.368942	82.911237	58.985683	36.471149	67.877049	59.961594	52.893075	98.48939	109.795112	44.645768	54.398267	61.10968	27.166987	88.721247	89.453944	51.029725	111.250467	51.785035	46.054747	69.684551	121.142268	89.748303	108.368289	95.758395	80.071564	67.548793	123.605091	69.255605
ENSG00000059769	DNAJC25	4.846703	10.003826	5.279075	5.16077	8.272907	3.567321	4.149777	5.728308	7.077473	4.439964	10.641169	3.954538	7.286799	5.673694	8.064312	6.027546	4.035933	4.844549	5.979834	7.506832	6.688271	3.304649	12.588231	0.538876	5.309134	8.843811	5.801722	3.987104	3.982485	5.083888	9.306827	7.928771	4.031991	5.136363	7.118049	5.197271	5.459976	9.07254	3.652138	6.554755	5.01796	4.536473	5.508253	4.146731	4.803436	5.224735	6.580448	6.183833
ENSG00000059804	SLC2A3	29.94694	184.736799	365.511434	171.405347	32.868297	231.06086	94.306074	55.259396	32.680076	54.228685	4.290947	15.550252	57.860582	24.350984	18.305383	39.447532	5.843314	20.454646	22.00649	12.150368	27.889019	17.904336	1422.3441	86.352911	22.197643	107.746975	21.842918	31.329446	28.885428	18.782689	22.767855	8.238829	7.433871	2.243626	27.142263	10.39631	146.852964	37.984159	30.44889	110.321404	64.457623	57.577025	28.207847	45.081454	2.732102	6.112075	27.122215	35.259769
ENSG00000059915	PSD	16.574854	6.632413	2.943863	3.053627	23.494467	4.424279	8.106249	2.820495	0.552186	23.132763	1.024897	7.922466	15.055516	8.076805	23.531924	11.769871	15.560406	14.716164	8.225473	10.012459	6.559413	2.756252	1.319945	0.233115	47.227063	11.608914	1.706788	9.831911	7.111627	9.31382	19.65562	19.701814	12.947218	14.324174	12.662507	24.017516	8.177355	1.810038	8.995169	0.409688	35.866942	3.797344	1.8055	4.758356	8.929926	67.055577	7.969063	4.39842
ENSG00000060069	CTDP1	4.882911	13.956427	10.363097	5.304405	10.361248	7.787693	10.977893	12.466617	4.362961	14.631943	3.766108	11.495318	18.883466	16.450205	17.228162	10.668426	9.156048	10.109761	9.733315	12.492815	10.468012	14.919223	3.562315	1.297942	11.12993	4.995059	7.775869	39.592738	8.530111	11.267829	17.033856	11.634343	15.646324	8.858335	9.999514	14.136859	12.598705	10.667799	10.092592	7.93992	6.393785	4.32682	11.323605	7.172866	9.054281	6.024055	9.068854	7.879001
ENSG00000060138	YBX3	15.654233	47.420279	70.147115	68.725866	7.519366	53.657278	18.41614	11.102761	86.774473	19.069935	13.162627	49.909144	24.953705	62.062859	10.802564	72.377141	28.222536	12.177242	28.871362	8.529106	37.415431	37.430479	25.795477	166.177935	80.010543	18.053487	103.510054	44.707714	91.058045	72.2509	8.003294	7.764809	30.044192	25.059723	24.888434	11.958266	75.780316	92.612913	31.394977	225.580675	20.469739	93.978676	13.054939	86.694091	3.500751	13.941927	20.774468	293.668691
ENSG00000060140	STYK1	0.248486	7.824703	5.459228	1.129715	0.27737	3.597765	0.381089	0.327672	1.236955	13.421221	0.106574	2.635897	2.335134	1.529312	0.157137	10.527788	0.051052	0.142368	4.418261	0	4.983955	1.009508	0.241169	0.090527	1.620262	2.658586	0	4.540632	2.532728	12.113651	0.169935	0.206682	0.065241	0.130115	0.978544	0	18.110612	5.111305	0.274045	5.486866	0.020097	3.870075	0.344712	3.548914	0.5018	0	0.642773	5.321974
ENSG00000060237	WNK1	312.89273	615.145123	437.267906	407.147951	955.367225	358.459006	552.895009	521.920927	340.627015	501.572831	223.852629	1006.452406	695.076666	770.185301	708.096767	830.03952	224.390399	615.361887	614.910205	655.487602	543.798217	329.960108	723.322773	237.381373	466.878906	265.880577	1026.582566	448.507601	421.000012	604.061251	460.817916	390.667657	566.942746	490.392629	429.613326	634.82505	751.071017	359.516869	311.359036	513.76379	684.60627	319.585621	643.308075	632.75444	594.228345	584.353546	792.649858	581.535356
ENSG00000060303	RPS17P5	0	0	0	0	0	0	0	0	0	0.189637	0	0	0	0	0	0	0	0	0	0	0	0	0	0	0	0	0	0	0	0	0	0	0	0	0	0	0	0	0	0	0	0	0	0	0	0	0	0
ENSG00000060339	CCAR1	95.778624	79.025801	72.705393	78.448927	115.708624	45.849722	60.436057	169.573368	113.172954	94.056767	22.156614	137.373342	155.735491	88.441289	167.719444	95.502923	76.092951	82.75999	76.450933	57.655338	83.091667	53.538806	88.406445	19.577634	75.833173	72.145071	68.856702	73.050862	63.880532	84.599005	83.449715	106.717186	58.591771	118.842002	79.687501	134.251145	88.419065	131.28501	37.653392	69.836774	55.520997	32.062073	134.238652	58.423205	102.156749	71.704209	96.983341	82.689875
ENSG00000060491	OGFR	34.820431	44.430692	36.734945	36.59353	54.383664	29.421183	42.097717	27.081358	15.782515	47.542471	29.835965	50.899788	52.218167	42.380447	31.630699	42.129607	30.473224	23.504999	19.435898	29.766916	25.439029	28.941771	48.636735	5.133172	43.137242	40.543152	19.439123	28.915491	26.30183	41.382351	62.351837	54.042224	43.587657	46.407178	37.966929	44.953713	45.22904	103.907766	41.890143	60.98335	71.973335	19.134837	49.00991	38.024893	45.969822	44.216052	35.67051	36.150904
ENSG00000060558	GNA15	0.329168	0.971737	5.203065	2.397942	1.079969	2.678195	2.501275	0.425874	1.131589	1.22636	0.518609	2.325756	1.008478	1.474795	0.821271	0.507793	0.100708	5.778389	0.316592	0.431479	2.598259	4.654661	0.653079	0.983902	0.148436	0.534652	0.726587	2.268302	6.919666	0.970449	0.572829	0.461917	0.259646	0.252595	0.916512	0.407721	4.5107	1.693986	0.050031	7.790564	0.353867	1.833729	1.01751	5.359758	0.308952	0.385229	3.550547	1.979433
ENSG00000060566	CREB3L3	0.098646	0.062693	0	0	0.013168	0	0.190247	0	0.202643	0.124932	59.668332	0.18236	0	0	0	0	0.083856	0	0	0	10.471225	0	22.437363	0	0.540874	0.198802	0	0.086498	0	0	0.06486	0	0.049832	0.030159	0.138589	0	0	0	0	0	0	0	0	0.037031	0.182646	27.136074	0	0
ENSG00000060642	PIGV	8.581647	11.263677	7.998899	15.627324	15.411112	10.996819	17.682594	10.55196	6.140164	14.476016	19.251101	16.202667	8.049678	7.671499	13.200971	22.554448	11.852477	16.800489	9.581064	11.413824	9.558593	6.050244	5.810824	2.883966	21.735773	12.538188	4.959438	12.698117	7.632438	8.207048	21.984846	21.679392	6.518435	6.870689	7.40341	4.413732	7.442232	16.98128	7.92964	9.667102	24.714928	12.407288	18.441033	14.005216	13.572047	23.215805	7.774681	3.555189
ENSG00000060656	PTPRU	30.268679	3.590168	15.94061	14.42791	81.535941	8.245855	3.952074	15.612812	7.011313	8.55932	3.896618	55.262937	43.409019	11.140249	14.141539	50.003373	33.601239	22.245401	31.174242	3.807713	11.822997	0.529846	10.129636	8.892265	1.195628	16.850577	10.710461	18.939452	15.590422	41.707795	109.123578	63.369417	0.622474	2.084718	10.558381	4.86615	48.630745	69.99745	9.655996	32.226093	1.587299	8.454953	3.838655	79.697951	2.38311	10.234242	25.296765	6.607174
ENSG00000060688	SNRNP40	81.188554	58.819598	48.311029	67.864405	110.247958	61.209294	70.130362	73.236524	136.164928	52.611351	12.07419	61.817996	47.445501	55.314848	59.948019	59.108615	56.029671	50.636765	78.676859	68.467349	45.230899	55.466587	42.204717	6.262558	57.885569	70.521218	97.452755	71.45791	29.084957	19.61955	115.933662	106.061972	60.15325	70.002489	65.5692	87.284289	70.388048	65.817579	21.464416	32.048512	73.692808	52.192869	57.648904	43.492512	57.755675	52.08872	71.767828	64.177557
ENSG00000060709	RIMBP2	37.734679	14.442271	8.500956	9.888218	85.374155	18.526415	60.082255	4.50163	19.826622	22.465289	0.220568	55.970697	50.464288	33.452903	60.965831	119.883291	74.383561	55.071537	57.84956	46.736338	24.169696	26.591829	0.73089	0.558786	193.212139	75.299492	3.889675	24.223416	38.171748	67.552075	99.244407	90.933689	46.959526	37.450476	22.891269	59.154768	35.213403	0.961924	36.903444	0.234857	65.335059	4.62533	3.646828	26.095323	30.661427	97.989214	93.304025	148.797942
ENSG00000060718	COL11A1	12.487293	56.468307	366.534257	17.238157	3.101072	77.727963	0.85599	1088.135014	36.452831	40.190311	0.178376	10.83798	12.960824	2.700197	2.524735	7.243462	0.590657	143.560141	6.252155	5.715492	49.858704	4.251766	16.986853	590.21415	57.343261	16.636906	2.74401	0.202178	9.680487	0.957484	0.863288	2.370609	0.04681	2.475397	16.669182	26.611208	55.529528	385.505317	0.928278	5.847604	15.204426	155.935188	66.945367	385.798221	0.998894	0.165575	86.098679	71.161445
ENSG00000060749	QSER1	93.062223	52.087971	39.43932	34.756633	86.342284	39.542132	41.473549	87.901428	59.344425	86.925333	8.232302	31.693297	123.130699	94.409719	113.848436	120.257711	54.514818	53.95195	72.382307	65.646686	78.009629	56.506828	61.676952	8.153149	49.789038	43.923583	29.838881	69.865556	31.041329	48.507373	47.644386	67.175937	81.324909	124.556264	86.928408	100.834527	109.676686	38.054237	21.326403	36.73077	32.283314	30.421344	51.561457	30.817504	92.265567	45.735215	106.045584	83.137376
ENSG00000060762	MPC1	27.404072	19.497878	17.837717	9.232781	8.550818	30.819633	21.646965	19.754558	11.044469	12.228392	79.297274	12.308603	8.109696	14.686564	25.06008	18.331203	20.439268	11.575754	22.305917	10.843714	25.255279	16.833202	6.657428	2.549378	12.047024	42.43085	9.236001	20.650906	18.315128	8.307561	14.755209	23.912895	15.22106	14.896047	9.500119	16.524943	22.677865	28.272919	11.020114	15.728593	10.786719	8.149681	11.672009	18.353817	17.149603	34.020879	18.445608	22.499713
ENSG00000060971	ACAA1	10.771037	12.877168	20.22896	24.377606	11.221928	24.265473	18.581374	18.500304	16.620066	11.170194	209.777869	19.005437	9.246124	24.835919	21.289184	13.825822	10.306748	13.747442	29.502343	25.331161	36.223733	10.636253	105.928412	6.280653	40.764067	24.69666	12.692373	26.378263	23.690609	12.107215	19.39649	11.249751	23.879608	14.711828	9.955132	11.923075	15.447377	21.141739	39.789832	26.480134	36.927723	23.314541	24.277783	28.76774	23.046987	52.524998	13.919461	17.241502
ENSG00000060982	BCAT1	2.303729	9.803716	63.091763	20.168926	4.651839	28.745425	5.270143	25.879315	58.334213	8.393325	2.250346	7.550994	6.528371	15.798588	4.893081	3.296838	0.34403	10.152495	3.49764	7.577642	11.003742	10.760248	57.734299	45.685557	4.78743	9.440413	330.27212	2.307409	16.856268	1.262126	4.85108	0.669173	9.525987	0.127147	3.893933	12.20609	16.559302	14.858224	1.667519	35.543082	6.493945	21.914823	12.566812	36.363034	1.573634	2.681736	11.432715	264.108103
ENSG00000061273	HDAC7	34.015441	54.160162	73.026489	59.278531	50.012745	50.39138	68.998205	121.98906	49.917364	50.884056	13.51394	139.706402	98.113897	125.793731	54.950791	85.014175	27.592308	48.61475	46.155766	33.166592	59.987712	41.063216	65.550558	14.16341	25.345009	19.948898	25.78261	28.916128	68.797439	30.573446	29.052259	29.059749	22.408354	53.979848	42.23834	59.594541	63.71983	134.797601	48.321508	137.406161	24.091721	33.092844	210.074809	89.123971	41.515474	45.10728	94.953981	65.72085
ENSG00000061337	LZTS1	3.005927	3.206622	2.023099	1.62231	2.281365	1.363321	1.156708	18.881802	1.957901	3.838764	0.583312	4.943308	2.964646	5.689735	3.21723	4.635467	2.790445	2.859876	3.396721	4.431988	5.574785	2.405041	1.44005	0.557849	0.75306	1.971134	8.125567	4.311185	3.826169	1.337285	1.941709	2.532754	4.851362	7.412185	6.083381	2.639973	6.116869	4.155393	1.48963	1.085751	1.364459	0.305767	11.569909	2.30766	5.421421	1.131845	3.46922	5.633045
ENSG00000061455	PRDM6	1.455374	1.068101	2.884321	5.368398	0.528175	1.224461	0.359458	0.04427	0.145036	1.32986	0.097398	1.676394	1.487923	0.130249	0.23602	0.501837	0.590707	0.462447	0.250367	0.921262	0.956959	0.641104	0.459434	0.42641	0.008848	1.833604	0.293176	0.240531	3.467241	0.680668	1.248614	2.523354	0.914727	0.976581	0.37222	0.324577	1.036822	1.976361	0.524841	2.913089	0.478839	0.256505	0.559065	0.662937	0.402409	0.671733	0.426032	0.579333
ENSG00000061492	WNT8A	0.080156	0.036762	0.036657	0	0.038282	0	0.029854	0.175283	0	0	0	0	0.131368	0	0	0.042869	0.14866	0	0	0	0	0	0	0	0	0.038585	0	0.032054	0	0	0.100876	0.261661	0	0	0.032858	0	0	0	0	0	0.25024	0	0	0	0	0.030736	0	0.083421
ENSG00000061656	SPAG4	0.750298	4.118744	7.563538	6.641924	2.823214	5.76813	4.668457	2.312509	1.536019	17.441673	0.433888	2.140505	1.609612	2.185929	1.54465	1.048966	2.08346	4.031622	1.35528	3.109301	2.127605	2.017699	1.646962	0.104487	1.701664	4.187045	1.186373	8.571086	5.930051	4.8715	5.78546	3.00797	2.304797	1.693205	1.675605	1.246884	4.608939	11.512224	6.246609	6.854121	6.381194	1.16238	5.012687	2.175188	3.329259	4.760977	1.131781	5.280551
ENSG00000061676	NCKAP1	104.008179	101.699227	142.898478	119.932233	121.91361	99.665668	91.666026	125.953614	113.188239	130.668785	43.01536	145.334675	109.677766	150.963702	143.582071	151.877524	80.686028	121.483638	155.929891	151.130878	106.850285	82.148626	174.538948	38.75372	181.395901	133.841967	176.081955	140.952363	124.71049	52.31669	107.065454	104.274651	96.99438	160.989036	125.166617	120.146826	162.034323	113.497332	81.084049	114.400414	228.27309	63.814363	147.985571	134.268253	146.439278	155.410324	176.299095	133.306905
ENSG00000061794	MRPS35	24.307697	43.704311	23.959951	32.380163	43.812859	41.983101	26.57642	30.767691	95.834817	16.167209	34.15344	23.737252	30.329609	30.017527	35.178883	29.234816	9.411762	36.129439	24.632602	35.48979	37.100584	51.556476	70.751938	5.916157	35.330308	53.056144	93.10816	26.246816	12.492873	34.773973	37.146948	32.966054	29.381182	25.925744	30.333118	39.657597	62.037594	35.919224	6.060055	15.295476	52.432507	29.833062	17.381358	34.372894	27.567472	44.249257	35.063676	44.000739
ENSG00000061918	GUCY1B1	2.838106	15.152373	17.186748	13.915169	3.88084	7.158906	6.518014	18.620627	6.461262	17.105271	2.903835	9.599934	18.059037	14.646915	7.04097	3.484609	1.73818	8.6269	10.51342	10.693095	22.154858	1.350705	5.232468	4.72001	21.886799	4.654454	3.262033	0.248592	19.083761	2.031395	2.194553	1.020966	0.320388	8.11354	7.193065	2.883095	12.549243	28.313488	1.02775	12.94394	13.712414	7.853987	9.376021	30.359725	3.567924	37.161201	21.134329	7.264119
ENSG00000061936	SFSWAP	108.063161	131.40487	78.684562	75.478516	106.776754	70.099672	90.19712	162.636543	74.206427	215.513152	27.206212	186.734704	187.750715	143.631915	217.789985	229.121506	77.697863	130.454614	163.812848	132.138192	123.653143	98.778324	67.659064	30.52523	76.124996	63.773886	103.264867	97.165606	110.466865	96.211176	112.731998	128.032844	115.783014	134.914816	125.711008	129.632724	163.128675	160.659514	91.695881	127.041665	34.08818	57.336584	158.226804	96.792783	125.724748	116.40236	164.099477	173.455522
ENSG00000061938	TNK2	25.729084	32.209017	29.83144	23.47506	20.416717	36.94855	52.727619	29.322012	4.3315	54.788395	11.781161	39.45142	61.295397	80.403484	60.33655	49.834306	24.496057	81.669682	42.563733	31.413987	48.420798	17.644671	21.667599	9.362219	28.217838	17.977215	15.40418	31.413487	20.992223	35.845803	30.605228	34.58881	45.939471	45.727646	35.557072	57.475203	45.064509	77.607136	29.347829	55.404434	111.114536	22.144667	49.32887	60.251273	38.715574	68.627642	42.108991	12.61205
ENSG00000061987	MON2	85.465661	140.996639	90.380959	138.062625	121.392645	114.580992	92.180865	133.38059	131.144325	127.29242	50.679174	97.275299	113.749628	109.988088	101.22223	131.632055	58.484393	103.750277	100.155586	84.484292	102.677631	47.803897	70.080743	34.135517	141.430908	96.224383	73.286963	59.392722	70.805586	106.334158	70.484488	63.027235	60.469013	91.623941	73.051601	72.134453	108.091812	97.10565	56.166864	90.040619	62.648326	74.876471	166.600225	84.848988	104.322334	96.377072	142.938552	95.600188
ENSG00000062038	CDH3	4.755395	5.725141	77.419535	21.154292	24.183744	3.211647	7.360208	37.431688	1.281742	1.409688	0.575937	52.165576	4.05863	12.99774	7.712102	4.293226	10.51425	6.706843	12.315758	1.582167	9.962278	30.352382	0.694733	0.007446	0.60028	6.262443	0.304445	0.868113	9.468904	7.480518	6.776851	8.161912	20.090512	7.569704	8.354638	15.404392	1.912513	24.156711	17.775556	304.010461	3.607573	0.990853	91.763927	3.481163	2.746576	4.188931	37.123476	6.918387
ENSG00000062096	ARSF	0.10785	0	0	0.114949	0.166714	0	0	0	0.676519	0	0.208072	0	0.023534	0	0	0.046657	0	0.022137	0.033357	0	0.042864	0	0	0	0	0	0.291861	0.066608	0.12819	0	0.413638	1.51391	0.108699	0.720686	0.355567	0	0	0.028959	1.485519	0	0	0	0.143485	0.46862	0	0.02043	0	0.045122
ENSG00000062194	GPBP1	122.47789	104.915783	56.978581	58.740892	67.175671	44.112988	61.543252	129.274104	56.937586	67.899289	15.233917	85.335981	84.303708	92.206657	96.404772	92.119662	44.486447	79.935805	81.645755	39.150171	56.419956	29.945065	57.016593	12.198402	86.559785	65.498674	43.346813	61.609693	36.415481	33.521314	61.22496	81.005168	38.678717	53.417935	44.571488	37.79256	111.883096	67.447045	27.59936	49.623438	84.630383	47.691812	40.001146	60.706957	95.272787	74.623248	61.556856	82.02629
ENSG00000062282	DGAT2	2.577306	0.501513	4.522326	3.864066	14.248334	3.698901	7.989458	1.418572	2.503375	1.599027	111.038804	4.029379	4.965859	3.518479	10.05067	4.933721	3.401083	4.922695	12.740634	2.412441	15.964536	12.813655	20.001265	1.796671	5.601103	2.43526	4.806781	23.124693	10.51171	14.131515	5.853212	3.731399	6.4624	3.873034	5.16522	13.223879	18.986623	14.667096	1.353281	10.390732	2.425045	14.56887	15.149832	42.071752	24.157829	19.369237	10.343422	3.818298
ENSG00000062370	ZNF112	29.107255	12.567838	82.023146	5.017517	25.26357	5.51995	12.147889	16.325863	15.745801	29.064345	2.463704	18.610244	14.59175	17.230039	25.118408	19.451774	23.476486	14.026552	19.194547	20.20761	12.032455	13.982748	5.396407	2.486817	18.397982	15.536129	11.380798	16.411115	6.870301	7.954332	9.255731	11.427273	18.657025	20.917597	20.066559	18.841639	19.758504	13.729053	12.681055	9.558005	13.85652	8.879407	17.133453	21.978894	14.878517	9.144231	21.175889	66.044623
ENSG00000062485	CS	212.377407	181.158019	135.778737	178.463242	183.512699	190.110412	136.279845	219.530861	175.637199	118.177316	51.947521	185.310759	164.747057	162.40738	175.694318	162.312821	179.450995	165.609279	268.329347	194.593366	165.402286	244.154355	152.901124	48.569331	253.472828	169.126525	239.648213	167.515174	151.336029	126.25434	177.781005	215.003695	161.870986	212.949233	206.495031	216.800771	254.845106	141.084454	75.970245	116.014883	100.223351	95.644936	208.730754	133.52498	197.459842	163.314388	103.651382	206.278152
ENSG00000062524	LTK	1.073835	1.183092	2.263227	1.254954	0.201995	1.240644	0.733561	0.172836	0.713925	8.407837	2.058024	0.858922	1.237097	1.758085	5.063224	0.992006	1.147858	0.141797	6.707988	11.862795	0.450457	0.089546	6.290838	0.11016	0.114484	0.650224	2.110091	1.169396	2.29297	1.071319	0.442936	0.175304	0.017193	6.376555	2.380928	2.899661	0.572144	5.195994	0.768817	3.562401	16.988779	2.92396	0.240483	0.396641	3.828249	0.43027	1.210507	2.110834
ENSG00000062582	MRPS24	25.127188	56.250166	47.942012	49.686407	56.56535	57.702167	33.593679	33.641963	59.912568	53.332956	40.075833	48.521667	37.088212	47.649598	34.882206	47.05263	46.460396	37.583552	71.356963	53.586209	35.842779	60.782846	78.498529	7.55583	67.598782	54.81789	72.473149	57.451649	31.428903	27.50476	44.766395	43.923554	29.288297	56.250983	41.715006	51.223727	51.886937	60.610325	30.452538	34.34819	53.44931	15.407927	43.074138	64.73858	58.644775	107.085501	44.82044	63.569407
ENSG00000062598	ELMO2	30.035094	38.475965	32.364258	29.593273	42.548524	23.466282	39.158448	31.764685	27.25256	26.69604	12.702222	42.458404	28.349843	45.021525	41.032716	35.353819	43.29262	33.445922	36.044956	72.31141	38.556198	37.56668	42.228886	8.374672	85.916248	66.281019	17.650906	39.944613	29.341702	33.802111	67.040797	54.682982	40.733964	59.366627	47.422087	29.01204	39.50191	38.456828	28.22268	37.729595	28.598836	23.882058	44.284603	32.268468	48.286137	82.564093	48.990108	39.350374
ENSG00000062650	WAPL	76.150896	59.465986	57.220122	54.762262	65.937851	38.235997	43.665122	102.391083	94.191709	48.584069	18.684365	81.8765	88.057394	67.285291	123.508399	43.397241	56.785812	58.340762	52.025661	38.05149	59.7908	50.814255	74.755737	22.649907	58.114219	50.282304	41.209586	60.322481	46.756364	46.562795	75.188512	83.539782	31.6754	106.316339	57.737462	80.413658	57.796502	47.424748	26.293291	53.389548	65.378483	18.6149	40.411182	48.913139	44.2677	73.213954	56.448799	43.63307
ENSG00000062716	VMP1	110.019875	207.066935	453.227348	330.516748	143.010262	280.828631	125.149981	222.545802	327.558765	213.142607	74.94369	175.868939	159.350554	163.443724	126.252407	125.397242	89.386755	128.55458	130.009469	96.240747	147.201127	137.58676	188.224692	99.069181	118.956336	207.913781	149.538184	98.161182	149.050298	146.392775	72.850731	65.697682	81.790233	144.70511	143.28869	103.645953	337.117555	457.677235	80.413326	373.835536	173.280471	260.429775	141.200138	207.04699	110.987323	100.833195	170.698196	111.845622
ENSG00000062725	APPBP2	77.965685	75.00019	51.119594	54.70714	66.24471	56.182752	66.800995	91.311307	63.467722	101.5441	26.192079	68.674911	47.25676	58.781014	59.949179	65.976214	73.750506	62.441724	73.958704	60.280845	57.626675	51.719768	33.625515	30.284132	87.353574	76.764329	70.142629	37.291061	54.17656	46.309899	59.891929	56.185619	61.125511	95.081846	66.099584	59.345803	75.872282	62.67031	37.106361	49.302943	103.360157	52.308642	85.767498	76.404631	77.510077	83.192135	72.3357	49.740834
ENSG00000062822	POLD1	21.72745	8.488333	10.533653	11.923894	22.078561	12.710832	13.130054	20.698943	15.245795	22.898363	3.512058	23.596277	30.104926	19.7063	32.708974	27.819682	32.582725	17.823819	26.083649	28.222163	23.58774	8.926138	18.183506	1.913002	6.964633	22.021653	19.278302	27.055487	15.156684	17.253107	30.450806	29.303153	19.041675	24.578984	25.365314	33.057335	26.985386	30.679383	21.710363	7.539377	9.324086	12.558887	38.128502	21.575455	28.314519	14.20494	21.478205	36.734091
ENSG00000063015	SEZ6	59.442801	57.792604	6.898765	0.132433	38.974301	20.390679	30.202391	6.643474	6.823297	55.42861	0.784502	7.361677	32.131247	27.953435	59.774448	41.669712	59.124401	16.24907	38.303995	65.281242	38.642821	23.403935	0.148839	0.018178	6.639739	48.022036	4.123488	66.913689	11.219883	42.250412	55.770373	67.423731	19.239468	192.89708	105.883562	56.272312	46.357984	0.476183	58.708913	0.357225	9.280358	11.419255	12.706495	44.049754	128.922028	15.01286	66.136775	15.821366
ENSG00000063046	EIF4B	543.396527	378.850376	327.334146	597.463363	532.696524	386.7982	346.699291	290.434777	711.63124	311.803483	261.388898	400.907492	364.005294	410.451269	401.131115	502.65711	186.627462	567.48519	362.590395	327.24207	348.713986	375.022482	608.097186	128.316671	1074.181491	397.980126	456.143346	363.581387	315.875547	284.223887	503.028463	539.118286	306.009283	420.737334	391.479957	346.337549	577.184286	242.511168	215.444732	429.988356	416.227856	196.094526	258.010281	353.461552	445.19593	623.766402	450.443827	695.117333
[truncated: 33,667 more rows]
[truncated: 18 more columns]
