# Supplementary material for: Tumor- and circulating-free DNA methylation identifies clinically relevant small cell lung cancer subtypes
Source: Cancer Cell. Author manuscript; Available in PMC 2024 Jun 14. (PMC10982990; doi:10.1016/j.ccell.2024.01.001)
Supplement: Table S1 [file EMS195999-supplement-Table_S1.xlsx]

## Sheet: cancer markers
Table S1: Detection of SCLC and classification by GRC, related to Figure 1.
Methylation levels of cancer marker across four subtypes
Marker	SCLC-A	SCLC-N	SCLC-I	SCLC-P
LE1	0.35	0.63	0.38	0.7
LE2	0.78	0.59		0.48
LE3	0.62	0.73	0.46	0.43
LE6	0.73	0.53	0.64	0.56

## Sheet: Genes for GRC
Table S1: Detection of SCLC and classification by GRC, related to Figure 1.
Genes used for Gene-ratio classifier (SCLC-GRC).
Gene
SH2D2A
SCN2A
SCN3A
SCG2
DDC
ICA1
CNKSR3
ASCL1
FOXA2
PTPRN2
FZD7
PREX1
SYT1
ZNF217
LDLRAP1
MGAT4C
CXXC4
RILPL2
RGL1
PPARD
ETS2
GJB1
HABP2
RNF148
STX19
SEC11C
CADPS2
EMP3
FAM124A
SYT4
RARG
LRMP
NCALD
PRUNE2
REST
FAM78A
RNF133
RGS17
MAT2B
NELL1
BLNK
BTN2A2
GCH1
EFNA4
LCN15
SMPD3
CPVL
EXTL3
ADCY7
WNT11
NHLH1
SSTR2
ID2
ARHGEF38
SHF
SEMA6A
NEUROD1
TEC
FNDC5
RAB11FIP1
SLC17A6
SH2D3A
POF1B
PRIMA1
TFF3
EFNB1
ALDH1A1
CASP4
HUNK
SMO
RBFOX3
ELF1
ALK
HSH2D
PRKX
BCL3
GLI2
CHRNA3
CEACAM5
MDGA1
ATOH7
MMP24
VAV1
KLF4
PCDH8
SEZ6L
CPE
PCSK2
CA8
C11orf53
PCSK1
CAMK2N2
JAKMIP2
GNAO1
DGKB
GFI1B
ASCL2
CACNA1A
POU2F3
RIMKLA
KCNF1
ELAVL4
TCERG1L
CPLX2
CHGA
KCNH6
FAM105A
ANO7
FBLN7
KCNK3
ST8SIA5
GRIK3
C1QL1
CHD7
KCNMB2
RTBDN
HCN2
RGS7
MAP2
SOX9
TRIM9
FAM131A
MYC
NRXN1
RFX2
UNC80
INSM1
GRP
VWA5B2
ISL1
ANXA4
IL2RB
GIMAP7
KLHL6
PTPRC
NLRC3
CCDC69
MPEG1
SNX20
HLA-DRA
JAK3
ARHGAP15
TNFRSF1B
GIMAP4
CD2
IL2RG
CD96
LCP2
CTSS
CD53
PTPN22
GIMAP2
CD74
FGL2
CXCR6
TIGIT
ITK
SLFN12L
SASH3
RASAL3
HLA-DMA
HLA-DMB
ARHGAP30
CASP1
SELPLG
IL10RA
PTAFR
CCR5
P2RY10
CASP10
EVI2A
ITGAL
TNFAIP8L2
DOK2
PTPN7
CSF2RB
ICOS
WIPF1
CCR2
CYBB
SLAMF1

## Sheet: Classification by GRC
Table S1: Detection of SCLC and classification by GRC, related to Figure 1.
Classification of SCLC samples using the SCLC-GRC approach from gene transcription.
Sample	A	N	P	I	consensus	Cohort
JHSC-0100	5.10638	71.4894	11.9149	11.4894	N	C1
JHSC-0101	2.7668	74.7036	6.32411	16.2055	N	C1
JHSC-0102	83.2298	16.1491	0	0.621118	A	C1
JHSC-0103	43.5374	54.7619	0	1.70068	N	C1
JHSC-0104	84.127	15.873	0	0	A	C1
JHSC-0105	33.6634	66.3366	0	0	N	C1
JHSC-0106	97.3988	1.44509	0.289017	0.867052	A	C1
JHSC-0107	87.1711	0	0.657895	12.1711	A	C1
JHSC-0011	64.2633	34.1693	1.5674	0	A	C1
JHSC-0110	62.6113	37.3887	0	0	A	C1
JHSC-0111	86.3924	12.6582	0	0.949367	A	C1
JHSC-0112	3.92157	94.902	1.17647	0	N	C1
JHSC-0113	19.3548	70.9677	5.37634	4.30108	N	C1
JHSC-0012	27.3077	70	0	2.69231	N	C1
JHSC-0015	53.3679	29.0155	0	17.6166	A	C1
JHSC-0017	98.1233	1.60858	0	0.268097	A	C1
JHSC-0018	44.6078	12.7451	0	42.6471	equivocal	C1
JHSC-0019	99.7275	0.27248	0	0	A	C1
JHSC-0022	97.7591	2.2409	0	0	A	C1
JHSC-0023	97.1751	0.847458	0	1.9774	A	C1
JHSC-0024	25.098	70.5882	0.784314	3.52941	N	C1
JHSC-0026	87.7551	7.14286	0.340136	4.7619	A	C1
JHSC-0028	14.7482	0	0	85.2518	I	C1
JHSC-0029	85.1145	6.10687	0	8.77863	A	C1
JHSC-0030	52.8926	7.43802	1.65289	38.0165	A	C1
JHSC-0031	99.1826	0.544959	0.27248	0	A	C1
JHSC-0032	0.387597	86.0465	0	13.5659	N	C1
JHSC-0035	4.72441	92.9134	0	2.3622	N	C1
JHSC-0036	43.6508	0.793651	0	55.5556	I	C1
JHSC-0037	0.609756	21.3415	50	28.0488	P	C1
JHSC-0038	98.6188	0.552486	0	0.828729	A	C1
JHSC-0039	93.8596	1.16959	0.292398	4.67836	A	C1
JHSC-0040	94.8087	5.19126	0	0	A	C1
JHSC-0042	56.2753	21.4575	1.61943	20.6478	A	C1
JHSC-0043	96	4	0	0	A	C1
JHSC-0044	95.1705	2.84091	0.568182	1.42045	A	C1
JHSC-0046	0.816327	92.2449	0.816327	6.12245	N	C1
JHSC-0047	20.8511	1.2766	4.68085	73.1915	I	C1
JHSC-0048	98.8796	0.280112	0	0.840336	A	C1
JHSC-0049	26.1307	64.3216	0	9.54774	N	C1
JHSC-0050	0.373134	98.8806	0.746269	0	N	C1
JHSC-0052	1.10701	98.524	0	0.369004	N	C1
JHSC-0053	0	89.4737	5.26316	5.26316	N	C1
JHSC-0054	97.8142	1.91257	0.273224	0	A	C1
JHSC-0055	0.414938	1.65975	33.195	64.7303	I	C1
JHSC-0056	51.4056	40.9639	0	7.63052	A	C1
JHSC-0058	100	0	0	0	A	C1
JHSC-0060	92.7614	7.23861	0	0	A	C1
JHSC-0061	0	98.0989	1.52091	0.380228	N	C1
JHSC-0062	0.757576	99.2424	0	0	N	C1
JHSC-0063	25.5906	72.0472	0	2.3622	N	C1
JHSC-0064	0.869565	6.52174	89.1304	3.47826	P	C1
JHSC-0065	16.7883	82.4818	0	0.729927	N	C1
JHSC-0066	70.7113	2.51046	0	26.7782	A	C1
JHSC-0069	12.5	36.6071	1.78571	49.1071	equivocal	C1
JHSC-0070	26.9565	5.65217	2.17391	65.2174	I	C1
JHSC-0071	72.5632	7.94224	2.88809	16.6065	A	C1
JHSC-0072	8.21918	11.6438	19.1781	60.9589	I	C1
JHSC-0073	3.25203	7.72358	39.0244	50	I	C1
JHSC-0074	63.8889	18.5185	0	17.5926	A	C1
JHSC-0075	84.9057	0	0	15.0943	A	C1
JHSC-0076	12.8205	4.2735	72.2222	10.6838	P	C1
JHSC-0077	98.1183	1.88172	0	0	A	C1
JHSC-0078	81.8182	4.0404	2.0202	12.1212	A	C1
JHSC-0079	44.1176	55.1471	0	0.735294	N	C1
JHSC-0080	91.2752	5.7047	0	3.02013	A	C1
JHSC-0081	88.1306	10.089	0.296736	1.48368	A	C1
JHSC-0082	26.2376	32.1782	3.9604	37.6238	equivocal	C1
JHSC-0084	99.4565	0	0	0.543478	A	C1
JHSC-0085	59.633	40.367	0	0	A	C1
JHSC-0086	59.2593	40.7407	0	0	A	C1
JHSC-0087	0.37037	99.6296	0	0	N	C1
JHSC-0088	0	11.7904	79.476	8.73362	P	C1
JHSC-0089	92.8783	2.67062	0	4.45104	A	C1
JHSC-0009	77.931	21.7241	0	0.344828	A	C1
JHSC-0090	77.8846	2.24359	0	19.8718	A	C1
JHSC-0091	99.7297	0	0	0.27027	A	C1
JHSC-0092	74.4108	25.5892	0	0	A	C1
JHSC-0093	30.4124	48.4536	2.57732	18.5567	equivocal	C1
JHSC-0094	95.1351	4.86486	0	0	A	C1
JHSC-0095	0	1.69492	41.0169	57.2881	I	C1
JHSC-0096	6.66667	92.963	0	0.37037	N	C1
JHSC-0097	99.4595	0	0	0.540541	A	C1
JHSC-0098	98.6631	1.3369	0	0	A	C1
JHSC-0099	76.9517	9.66543	0.371747	13.0112	A	C1
JHSC-0269	84.8684	10.5263	0.657895	3.94737	A	C2
JHSC-0270	53.1868	0.659341	0	46.1538	A	C2
JHSC-0271	6.31868	2.74725	5.76923	85.1648	I	C2
JHSC-0272	0.865801	0.865801	60.8225	37.4459	P	C2
JHSC-0273	35.6725	26.3158	1.16959	36.8421	equivocal	C2
JHSC-0274	24.8879	0.224215	1.79372	73.0942	I	C2
JHSC-0275	32.4786	1.06838	0.213675	66.2393	I	C2
JHSC-0276	1.97368	1.97368	82.8947	13.1579	P	C2
JHSC-0279	4.45682	34.5404	50.9749	10.0279	P	C2
JHSC-0282	83.0508	0.635593	0.211864	16.1017	A	C2
JHSC-0283	6.8306	4.64481	35.5191	53.0055	I	C2
JHSC-0284	16.2338	29.8701	0.324675	53.5714	I	C2
JHSC-0285	50.9146	38.1098	0.914634	10.061	A	C2
JHSC-0286	26.4151	22.327	0	51.2579	I	C2
JHSC-0287	96.8	2.2	0.2	0.8	A	C2
JHSC-0288	87.7193	10.9649	0.438596	0.877193	A	C2
JHSC-0289	97.7505	0.817996	0.204499	1.22699	A	C2
JHSC-0291	87.1849	3.78151	0	9.03361	A	C2
JHSC-0294	92.5847	5.08475	0.635593	1.69492	A	C2
JHSC-0295	91.5521	8.25147	0	0.196464	A	C2
JHSC-0296	85.6237	2.32558	0.845666	11.2051	A	C2
JHSC-0214	79.8995	4.52261	4.77387	10.804	A	C2
JHSC-0218	89.0063	1.47992	0	9.51374	A	C2
JHSC-0221	60.5405	29.1892	1.08108	9.18919	A	C2
JHSC-0223	7.23861	15.2815	2.41287	75.067	I	C2
JHSC-0224	77.5348	0	0.397614	22.0676	A	C2
JHSC-0227	90.9287	1.72786	0.431965	6.91145	A	C2
JHSC-0228	96.3265	1.83673	0.816327	1.02041	A	C2
JHSC-0229	74.4731	17.5644	3.27869	4.68384	A	C2
JHSC-0232	93.4394	6.36183	0.198807	0	A	C2
JHSC-0233	94.958	1.05042	0.630252	3.36134	A	C2
JHSC-0234	68.8596	28.2895	0.657895	2.19298	A	C2
JHSC-0236	64.2157	1.71569	0	34.0686	A	C2
JHSC-0238	2.48139	6.94789	78.9082	11.6625	P	C2
JHSC-0239	73.842	1.90736	2.99728	21.2534	A	C2
JHSC-0240	1.11732	0.558659	69.6462	28.6778	P	C2
JHSC-0242	16.7476	1.21359	2.6699	79.3689	I	C2
JHSC-0243	1.43443	3.27869	90.7787	4.5082	P	C2
JHSC-0244	3.18841	37.1014	6.95652	52.7536	I	C2
JHSC-0245	95.7404	0.40568	0.811359	3.0426	A	C2
JHSC-0247	55.8405	19.943	1.4245	22.792	A	C2
JHSC-0248	11.437	10.5572	70.9677	7.03812	P	C2
JHSC-0253	79.3651	17.4603	1.13379	2.04082	A	C2
JHSC-0254	0.892857	1.42857	63.5714	34.1071	P	C2
JHSC-0256	4.03023	34.005	0.755668	61.2091	I	C2
JHSC-0257	22.5519	50.4451	1.78042	25.2226	N	C2
JHSC-0258	11.2766	6.38298	81.7021	0.638298	P	C2
JHSC-0259	1.34529	0.44843	63.0045	35.2018	P	C2
JHSC-0260	53.3333	0.215054	0.430108	46.0215	A	C2
JHSC-0261	7.27763	68.4636	2.15633	22.1024	N	C2
JHSC-0262	27.2523	68.4685	0.900901	3.37838	N	C2
JHSC-0263	48.3721	0.930233	4.88372	45.814	equivocal	C2
JHSC-0264	55.3936	17.7843	0.291545	26.5306	A	C2
JHSC-0265	6.74699	0.481928	24.5783	68.1928	I	C2
JHSC-0266	38.1898	0.441501	0.441501	60.9272	I	C2
JHSC-0267	2.21239	0.663717	78.5398	18.5841	P	C2
JHSC-0268	34.6269	2.68657	5.97015	56.7164	I	C2
