# Supplementary material for: Tumor- and circulating-free DNA methylation identifies clinically relevant small cell lung cancer subtypes
Source: Cancer Cell. Author manuscript; Available in PMC 2024 Jun 14. (PMC10982990; doi:10.1016/j.ccell.2024.01.001)
Supplement: Table S2 [file EMS195999-supplement-Table_S2.xlsx]

## Sheet: Tumor specimen
Table S2: Differential expression of genes involved in epigenetic processes, related to Figure 2.
Tumor specimen
Gene	Function	Mark(s)	Significant	Significance Level	Lowest comparison p-value
DNMT3B	DNA Methyltransferase	DNA	Yes	***	4.2e-07		Significance
DOT1L	Histone methyltransferase	H3K79	Yes	***	2.1e-05		p < 0.001	***
NSD2	Histone methyltransferase	H3K27, H3K36, H4K20	Yes	***	5.7e-05		p < 0.01	**
EZH2	Histone methyltransferase	H3K4, H3K9, H3K27	Yes	***	6.7e-05		p < 0.05	*
KMT2B	Histone methyltransferase	H3K4	Yes	***	7.7e-05
KMT5C	Histone methyltransferase	H4K20	Yes	***	0.00012
KMT2C	Histone methyltransferase	H3K4	Yes	***	0.00014
PRDM8	Histone methyltransferase	H3K9	Yes	***	0.00019
DNMT1	DNA Methyltransferase	DNA	Yes	***	0.00044
RIOX1	Histone demethylase	H3K4, H3K36	Yes	***	0.0005
SUV39H1	Histone methyltransferase	H3K9	Yes	***	0.00094
PHF2	Histone demethylase	H3K9	Yes	**	0.0011
JMJD6	Histone demethylase	H3R2, H4R3	Yes	**	0.0012
EHMT2	Histone methyltransferase	H3K9, H3K27, H3K56	Yes	**	0.0015
SMYD2	Histone methyltransferase	H3K4, H3K36	Yes	**	0.0022
KDM1A	Histone demethylase	H3K4, H3K9	Yes	**	0.0025
TET1	DNA demethylase	DNA	Yes	**	0.003
EHMT1	Histone methyltransferase	H3K9	Yes	**	0.003
EZH1	Histone methyltransferase	H3K27	Yes	**	0.003
KDM5B	Histone demethylase	H3K4	Yes	**	0.0036
KDM5C	Histone demethylase	H3K4	Yes	**	0.0036
SETD1A	Histone methyltransferase	H3K4	Yes	**	0.0036
KDM4B	Histone demethylase	H3K9, H3K36	Yes	**	0.0049
KDM2B	Histone demethylase	H3K4, H3K36	Yes	**	0.0051
RIOX2	Histone demethylase	H3K9	Yes	**	0.0051
DNMT3A	DNA Methyltransferase	DNA	Yes	**	0.0055
SUV39H2	Histone methyltransferase	H3K9	Yes	**	0.0065
CARM1	Histone methyltransferase	H3R2, H3R17, H3R26, H4R3	Yes	**	0.0085
KDM6A	Histone demethylase	H3K27	Yes	**	0.0098
TET3	DNA demethylase	DNA	Yes	**	0.0099
PHF8	Histone demethylase	H3K9, H4K20	Yes	*	0.01
PRDM12	Histone methyltransferase	H3K9	Yes	*	0.013
PRMT1	Histone methyltransferase	H4R3	Yes	*	0.013
PRMT5	Histone methyltransferase	H3R8, H4R3	Yes	*	0.013
SETDB1	Histone methyltransferase	H3K9	Yes	*	0.013
NSD3	Histone methyltransferase	H3K4, H3K36	Yes	*	0.014
KMT2D	Histone methyltransferase	H3K4	Yes	*	0.016
KDM3A	Histone demethylase	H3K9, H3K36	Yes	*	0.018
KDM4C	Histone demethylase	H3K9, H3K36	Yes	*	0.024
KMT2E	Histone methyltransferase	H3K4	Yes	*	0.024
KMT5A	Histone methyltransferase	H4K20	Yes	*	0.024
KMT2A	Histone methyltransferase	H3K4	Yes	*	0.03
ASH1L	Histone methyltransferase	H3K4, H3K36	Yes	*	0.04
TET2	DNA demethylase	DNA	Yes	*	0.046
HR	Histone demethylase	H3K9	Yes	*	0.049
MAT2A	SAM enzyme	Methylation precursor synthesis	Yes	***
MAT2B	SAM enzyme	Methylation precursor synthesis	Yes	*
KDM2A	Histone demethylase	H3K4, H3K36	No	NS
KDM3B	Histone demethylase	H3K9	No	NS
KDM4A	Histone demethylase	H3K9, H3K36	No	NS
KDM4D	Histone demethylase	H3K9, H3K36	No	NS
KDM4E	Histone demethylase	H3K9	No	NS
KDM5A	Histone demethylase	H3K4	No	NS
KDM5D	Histone demethylase	H3K4	No	NS
KDM6B	Histone demethylase	H3K4, H3K27	No	NS
KDM7A	Histone demethylase	H3K9, H3K27, H4K20	No	NS
KDM8	Histone demethylase	H3K36	No	NS
UTY	Histone demethylase	H3K27	No	NS
KMT5B	Histone methyltransferase	H4K20	No	NS
NSD1	Histone methyltransferase	H3K36	No	NS
PRDM2	Histone methyltransferase	H3K9	No	NS
PRDM5	Histone methyltransferase	H3K9	No	NS
PRDM9	Histone methyltransferase	H3K4	No	NS
PRDM16	Histone methyltransferase	H3K9	No	NS
PRMT6	Histone methyltransferase	H3R2, H4R3, H2AR3	No	NS
SETD1B	Histone methyltransferase	H3K4	No	NS
SETD2	Histone methyltransferase	H3K36	No	NS
SETD7	Histone methyltransferase	H3K4, H4K20	No	NS
SETDB2	Histone methyltransferase	H3K9	No	NS
SETMAR	Histone methyltransferase	H3K36	No	NS
SMYD1	Histone methyltransferase	H3K4	No	NS
SMYD3	Histone methyltransferase	H3K4	No	NS
MAT1A	SAM enzyme	Methylation precursor synthesis	No	NS

## Sheet: Cell lines
Table S2: Differential expression of genes involved in epigenetic processes, related to Figure 2.
Cell lines
Gene	Function	Mark(s)	Significant	Significance Level	Lowest comparison p-value
HR	Histone demethylase	H3K9	Yes	***	3.2e-09
CARM1	Histone methyltransferase	H3R2, H3R17, H3R26, H4R3	Yes	***	1.3e-06
DNMT3B	DNA Methyltransferase	DNA	Yes	***	2e-06
PRDM8	Histone methyltransferase	H3K9	Yes	***	2e-06
RIOX2	Histone demethylase	H3K9	Yes	***	1.4e-05
PHF2	Histone demethylase	H3K9	Yes	***	1.8e-05
DOT1L	Histone methyltransferase	H3K79	Yes	***	2.1e-05
SETMAR	Histone methyltransferase	H3K36	Yes	***	2.1e-05
KDM2A	Histone demethylase	H3K4, H3K36	Yes	***	3.1e-05
PHF8	Histone demethylase	H3K9, H4K20	Yes	***	5.1e-05
KDM4B	Histone demethylase	H3K9, H3K36	Yes	***	6.2e-05
MAT2B	SAM enzyme	Methylation precursor synthesis	Yes	***	7.3e-05
SMYD1	Histone methyltransferase	H3K4	Yes	***	8e-05
TET3	DNA demethylase	DNA	Yes	***	0.00031
EZH2	Histone methyltransferase	H3K4, H3K9, H3K27	Yes	***	0.0008
KDM4C	Histone demethylase	H3K9, H3K36	Yes	***	0.00082
KMT2C	Histone methyltransferase	H3K4	Yes	***	0.00083
SUV39H1	Histone methyltransferase	H3K9	Yes	**	0.0012
KDM2B	Histone demethylase	H3K4, H3K36	Yes	**	0.0014
KDM4A	Histone demethylase	H3K9, H3K36	Yes	**	0.0015
HP1	Histone --> DNA methylation		Yes	**	0.0016
KMT2D	Histone methyltransferase	H3K4	Yes	**	0.0021
KDM7A	Histone demethylase	H3K9, H3K27, H4K20	Yes	**	0.0022
NSD2	Histone methyltransferase	H3K27, H3K36, H4K20	Yes	**	0.0034
PRDM12	Histone methyltransferase	H3K9	Yes	**	0.0034
KDM5C	Histone demethylase	H3K4	Yes	**	0.004
SMYD3	Histone methyltransferase	H3K4	Yes	**	0.0059
PRMT6	Histone methyltransferase	H3R2, H4R3, H2AR3	Yes	**	0.0066
RIOX1	Histone demethylase	H3K4, H3K36	Yes	**	0.0068
KMT2A	Histone methyltransferase	H3K4	Yes	**	0.0078
PRDM5	Histone methyltransferase	H3K9	Yes	**	0.0093
KMT5B	Histone methyltransferase	H4K20	Yes	*	0.01
NSD1	Histone methyltransferase	H3K36	Yes	*	0.012
KDM1A	Histone demethylase	H3K4, H3K9	Yes	*	0.014
TET1	DNA demethylase	DNA	Yes	*	0.015
NSD3	Histone methyltransferase	H3K4, H3K36	Yes	*	0.016
KDM5A	Histone demethylase	H3K4	Yes	*	0.018
PRMT5	Histone methyltransferase	H3R8, H4R3	Yes	*	0.019
SETDB1	Histone methyltransferase	H3K9	Yes	*	0.021
SUV39H2	Histone methyltransferase	H3K9	Yes	*	0.031
SETD1B	Histone methyltransferase	H3K4	Yes	*	0.035
KDM4E	Histone demethylase	H3K9	Yes	*	0.044
KMT5C	Histone methyltransferase	H4K20	Yes	*	0.045
ASH1L	Histone methyltransferase	H3K4, H3K36	Yes	*	0.046
DNMT1	DNA Methyltransferase	DNA	Yes	*	0.048
KDM3B	Histone demethylase	H3K9	Yes	*	0.048
DNMT3A	DNA Methyltransferase	DNA	No	NS
EHMT1	Histone methyltransferase	H3K9	No	NS
EHMT2	Histone methyltransferase	H3K9, H3K27, H3K56	No	NS
EZH1	Histone methyltransferase	H3K27	No	NS
JMJD6	Histone demethylase	H3R2, H4R3	No	NS
KDM3A	Histone demethylase	H3K9, H3K36	No	NS
KDM4D	Histone demethylase	H3K9, H3K36	No	NS
KDM5B	Histone demethylase	H3K4	No	NS
KDM5D	Histone demethylase	H3K4	No	NS
KDM6A	Histone demethylase	H3K27	No	NS
KDM6B	Histone demethylase	H3K4, H3K27	No	NS
KDM8	Histone demethylase	H3K36	No	NS
KMT2B	Histone methyltransferase	H3K4	No	NS
KMT2E	Histone methyltransferase	H3K4	No	NS
KMT5A	Histone methyltransferase	H4K20	No	NS
MAT1A	SAM enzyme	Methylation precursor synthesis	No	NS
MAT2A	SAM enzyme	Methylation precursor synthesis	No	NS
PRDM16	Histone methyltransferase	H3K9	No	NS
PRDM2	Histone methyltransferase	H3K9	No	NS
PRDM9	Histone methyltransferase	H3K4	No	NS
PRMT1	Histone methyltransferase	H4R3	No	NS
SETD1A	Histone methyltransferase	H3K4	No	NS
SETD2	Histone methyltransferase	H3K36	No	NS
SETD7	Histone methyltransferase	H3K4, H4K20	No	NS
SETDB2	Histone methyltransferase	H3K9	No	NS
SMYD2	Histone methyltransferase	H3K4, H3K36	No	NS
TET2	DNA demethylase	DNA	No	NS
UTY	Histone demethylase	H3K27	No	NS
