# Supplementary material for: Tumor- and circulating-free DNA methylation identifies clinically relevant small cell lung cancer subtypes
Source: Cancer Cell. Author manuscript; Available in PMC 2024 Jun 14. (PMC10982990; doi:10.1016/j.ccell.2024.01.001)
Supplement: Table S3 [file EMS195999-supplement-Table_S3.xlsx]

## Sheet: Regions for DMC
Table S3: Classification of SCLC from DNA methylation, Related to Figure 3.
Annotation of DNA regions used for DNA methylation-based classifier (SCLC-DMC)
Subtype	bin	AUC	threshold	specificity	sensitivity	Chr_Range	SCLC-A	SCLC-I	SCLC-N	SCLC-P	SCLC-A diff	SCLC-N diff	SCLC-P diff	SCLC-I diff	Gene	Annotation
SCLC-A	25736645	0.888889	14.5354	0.925926	0.75	chr17:82882901-82883000	15.7846	55.7911	61.2366	56.6447	-42.1062	18.4964	12.374	11.2358	TBCD, TBCD, TBCD, TBCD, TBCD, TBCD, TBCD, TBCD, TBCD, TBCD, TBCD, TBCD, TBCD, TBCD, TBCD, TBCD, TBCD, TBCD, TBCD, TBCD, TBCD, TBCD, TBCD, TBCD, TBCD, TBCD, TBCD, TBCD, TBCD, TBCD, TBCD, TBCD, TBCD, TBCD, TBCD	1to5kb:195681, 1to5kb:195682, 1to5kb:195683, intron:1056770, intron:1056807, intron:1056845, intron:1056884, intron:1056921, intron:1056957, intron:1056995, intron:1057031, intron:1057070, intron:1057103, intron:1057142, intron:1057179, intron:1057226, intron:1057246, intron:1057266, intron:1057301, intron:1057338, intron:1057376, intron:1057415, intron:1057455, intron:1057493, intron:1057531, in…
SCLC-A	13905931	0.879808	51.6641	0.692308	0.96875	chr7:158588401-158588500	74.774	46.0499	42.462	25.4196	36.7968	-6.28585	-29.009	-1.50196	PTPRN2, PTPRN2, PTPRN2, PTPRN2, LINC01022, MIR5707	promoter:99925, promoter:99926, promoter:99927, promoter:99928, 1to5kb:94108, 1to5kb:94109
SCLC-A	4839336	0.874728	48.0189	0.814815	0.794118	chr2:234977001-234977100	34.8507	76.1602	68.8693	73.7179	-38.0651	7.29307	13.7579	17.0142	SH3BP4, SH3BP4, SH3BP4, SH3BP4, SH3BP4, SH3BP4, SH3BP4, SH3BP4	1to5kb:30339, 1to5kb:30340, 1to5kb:30341, 1to5kb:30342, 1to5kb:30343, 1to5kb:30344, intron:168396, intron:168402
SCLC-A	12994676	0.873377	55.5205	0.892857	0.727273	chr7:67462901-67463000	63.5975	38.2383	13.7133	42.6822	32.0529	-34.4594	4.16584	-1.7594		intergenic:9328
SCLC-A	13829786	0.873176	15.948	0.851852	0.909091	chr7:150973901-150974000	8.64726	36.8227	48.9429	19.4635	-26.4291	27.2984	-12.0075	11.1382	KCNH2, KCNH2	intron:545976, intron:545984
SCLC-A	25827839	0.873176	75.2953	0.925926	0.848485	chr18:8744801-8744900	81.6546	52.4385	48.5942	54.5687	29.7875	-14.2931	-6.32703	-9.16733	MTCL1, MTCL1, MTCL1, MTCL1, MTCL1	intron:1098422, intron:1098435, intron:1098450, intron:1098465, intron:1098469
SCLC-A	12994675	0.87013	48.3201	0.892857	0.787879	chr7:67462801-67462900	64.8259	32.9044	15.1163	36.4853	36.6572	-29.6222	-1.13022	-5.90475		intergenic:9328
SCLC-A	19265018	0.864496	42.9313	0.75	1	chr11:117820101-117820200	19.3571	65.1925	48.856	65.7334	-40.5702	-1.23833	21.2648	20.5437	NA, DSCAML1, FXYD2, FXYD2, FXYD2, FXYD2, FXYD6-FXYD2, NA, FXYD2, FXYD2, FXYD2, FXYD2, FXYD2, FXYD6-FXYD2, FXYD6-FXYD2, FXYD2, FXYD2, FXYD2, FXYD6-FXYD2	promoter:140843, 1to5kb:140842, exon:912119, exon:912126, exon:912132, exon:912138, exon:912148, intron:730809, intron:771265, intronexonboundary:828594, intronexonboundary:828595, intronexonboundary:828596, intronexonboundary:828597, intronexonboundary:828598, intronexonboundary:828599, 3UTR:111314, 3UTR:111316, 3UTR:111318, 3UTR:111321
SCLC-A	108233	0.857889	79.4938	0.931034	0.69697	chr1:10823201-10823300	81.0485	74.1584	41.3905	47.1946	26.8006	-26.0767	-18.3378	17.6139		intergenic:103
SCLC-A	226136	0.857576	82.2381	0.88	0.727273	chr1:22613501-22613600	83.7137	58.0532	32.3166	69.192	30.5264	-38.003	11.1641	-3.68754		intergenic:257
SCLC-A	4839335	0.857298	46.629	0.851852	0.764706	chr2:234976901-234977000	33.0142	71.2049	64.7258	76.8865	-37.9248	4.35727	20.5716	12.996	SH3BP4, SH3BP4, SH3BP4, SH3BP4, SH3BP4, SH3BP4, SH3BP4, SH3BP4	1to5kb:30339, 1to5kb:30340, 1to5kb:30341, 1to5kb:30342, 1to5kb:30343, 1to5kb:30344, intron:168396, intron:168402
SCLC-A	24544977	0.855415	49.8122	0.821429	0.870968	chr16:54054501-54054600	29.8643	80.4625	61.716	89.377	-47.3209	-4.85191	32.0294	20.1434	NA, NA, NA, FTO, FTO, FTO, FTO, FTO, FTO, FTO, FTO, FTO, FTO, FTO, FTO, NA, NA, NA	promoter:186668, exon:1197680, firstexon:186668, intron:984086, intron:984094, intron:984102, intron:984121, intron:984130, intron:984139, intron:984151, intron:984156, intron:984159, intron:984163, intron:984165, intron:984167, intron:1011014, intronexonboundary:1086032, exonintronboundary:1091093
SCLC-A	12374826	0.848739	52.8882	0.678571	0.970588	chr7:5477901-5478000	81.2496	63.3107	35.4279	55.7962	29.738	-31.3576	-4.19985	5.81944	NA, FBXL18, FBXL18, NA, FBXL18	exon:575572, exon:611832, intron:517468, intronexonboundary:523261, 3UTR:73235
SCLC-A	24016132	0.847222	72.5955	1	0.53125	chr16:1170001-1170100	66.4643	53.4618	32.0046	24.5502	29.792	-16.1541	-26.0933	12.4554	CACNA1H, CACNA1H, CACNA1H, CACNA1H, CACNA1H, CACNA1H	intron:966591, intron:966625, intron:966658, intron:966692, intron:966726, intron:966759
SCLC-A	226137	0.846737	66.6848	0.807692	0.787879	chr1:22613601-22613700	79.5656	62.4962	36.1813	49.8798	30.0465	-27.7992	-9.53455	7.28727		intergenic:257
SCLC-A	464562	0.845588	38.9224	0.714286	0.911765	chr1:46456101-46456200	17.6424	64.7253	46.0507	67.7626	-41.8704	-3.99278	24.9564	20.9068	LINC01398, LINC01398, LINC01398, FAAHP1, FAAHP1, FAAHP1, FAAHP1, FAAHP1	1to5kb:14289, 1to5kb:14291, 1to5kb:14292, intron:20197, intron:20199, intron:20201, exonintronboundary:23674, exonintronboundary:23675
SCLC-A	4306392	0.844697	70.9736	0.785714	0.909091	chr2:181682601-181682700	85.4172	36.5115	38.6741	43.7418	45.7747	-16.5494	-9.79247	-19.4328	NA, CERKL, CERKL, CERKL, NEUROD1, NEUROD1, NEUROD1, NEUROD1, NEUROD1	promoter:28069, 1to5kb:37482, 1to5kb:37492, 1to5kb:37496, 1to5kb:37497, 1to5kb:37498, 1to5kb:37499, 1to5kb:37500, 1to5kb:37501
SCLC-A	27456115	0.841751	57.4908	0.814815	0.757576	chr20:32581401-32581500	68.4179	45.3306	34.16	27.6727	32.6968	-12.9804	-21.6301	1.91369	NA, NOL4L-DT, NOL4L, NOL4L, NOL4L	promoter:223016, intron:1193161, intron:1209432, intron:1209454, intron:1209458
SCLC-A	22640595	0.84117	32.7833	0.689655	0.878788	chr14:72651301-72651400	17.9431	70.0188	49.2129	28.8712	-31.4246	10.2685	-16.8537	38.0098	DPF3	intron:908824
SCLC-A	12288845	0.839161	80.1614	0.769231	0.787879	chr6:167685801-167685900	86.5863	53.0456	67.3984	50.2435	29.6905	4.10662	-18.7666	-15.0304	LINC02487, LINC02487, LINC02487, LINC02487	1to5kb:88098, 1to5kb:88099, 1to5kb:88100, intron:484860
SCLC-A	10949450	0.83878	67.7462	0.851852	0.705882	chr6:33746301-33746400	72.381	47.3218	39.0318	39.7432	30.3487	-14.1169	-13.1684	-3.06349	IP6K3, IP6K3, IP6K3, IP6K3	intron:459493, intron:459499, intron:459501, exonintronboundary:497336
SCLC-A	26992091	0.834118	14.6555	0.72	0.882353	chr19:44796701-44796800	7.92768	36.8805	26.5188	42.3773	-27.3312	-2.54297	18.6016	11.2726	CBLC, CBLC	intron:1144500, intron:1144510
SCLC-A	464563	0.832983	26.6204	0.75	0.852941	chr1:46456201-46456300	16.3732	57.2909	42.9182	58.7715	-36.6203	-1.22702	19.9107	17.9366	LINC01398, LINC01398, LINC01398, FAAHP1, FAAHP1, FAAHP1	1to5kb:14289, 1to5kb:14291, 1to5kb:14292, intron:20197, intron:20199, intron:20201
SCLC-A	2576333	0.831515	68.6244	0.84	0.727273	chr2:8676701-8676800	70.656	63.883	28.4997	13.6071	35.3261	-20.8823	-40.7391	26.2954	ID2-AS1, ID2-AS1, ID2, ID2-AS1, ID2-AS1, ID2-AS1, ID2-AS1, ID2-AS1, ID2-AS1, ID2-AS1, ID2-AS1, ID2-AS1	promoter:31330, promoter:31334, 1to5kb:21812, intron:172957, intron:172963, intron:172966, intron:172970, intron:172979, intron:172983, intronexonboundary:181363, intronexonboundary:181364, exonintronboundary:191491
SCLC-A	25593817	0.831155	18.0385	0.814815	0.764706	chr17:68600101-68600200	41.1921	17.5232	18.0598	4.65693	27.7787	-3.06427	-20.9348	-3.7797	NA, NA, FAM20A, FAM20A, FAM20A, FAM20A	intron:1049492, intron:1049493, intron:1088543, intron:1088564, exonintronboundary:1173424, exonintronboundary:1173425
SCLC-A	26674573	0.830721	63.7182	0.689655	0.848485	chr19:13044901-13045000	34.1728	87.6854	59.089	80.4153	-41.5571	-8.33545	20.0996	29.793	NFIX, NFIX, NFIX, NFIX, NFIX, NFIX, NFIX, NFIX, NFIX, NFIX, NFIX, NFIX, NFIX	intron:1129260, intron:1129270, intron:1129280, intron:1129287, intron:1129296, intron:1129306, intron:1129314, intron:1129324, intron:1129334, intron:1129345, intron:1129353, intron:1129360, intron:1129368
SCLC-A	27106302	0.827731	40.9279	0.857143	0.823529	chr19:56217801-56217900	64.0901	39.2637	28.7487	21.2085	34.3498	-12.772	-22.8256	1.2479	NA, NA	promoter:221660, intronexonboundary:1277164
SCLC-A	27761172	0.826797	60.538	0.888889	0.705882	chr20:63087101-63087200	60.8513	33.8424	31.9259	34.5309	27.4182	-11.149	-7.67559	-8.59364		intergenic:20844
SCLC-A	28474315	0.824777	14.0671	0.964286	0.59375	chr22:23247201-23247300	17.4695	61.8164	38.5416	45.8199	-31.2565	-3.16032	6.54406	27.8727	BCR, BCR, BCR, BCR, BCR, BCR	1to5kb:231617, intron:1235960, intron:1235963, intron:1235984, intron:1236006, intron:1236008
SCLC-A	17453637	0.823793	79.8627	0.925926	0.636364	chr10:70479501-70479600	77.8665	47.3832	46.1777	61.1264	26.304	-15.9476	3.98388	-14.3403	PALD1	intron:658718
SCLC-A	31886	0.822398	12.7405	0.807692	0.764706	chr1:3188501-3188600	12.3133	53.6365	38.9963	37.7898	-31.1609	4.41643	2.8078	23.9367	PRDM16, PRDM16, PRDM16, PRDM16	intron:1964, intron:1980, intron:1996, intron:2012
SCLC-A	18081944	0.821501	45.5054	0.689655	0.823529	chr10:133310201-133310300	29.4828	74.9278	56.9558	65.7925	-36.4093	0.22141	12.0037	24.1842	TUBGCP2, TUBGCP2, TUBGCP2, TUBGCP2, TUBGCP2, TUBGCP2, TUBGCP2, TUBGCP2, TUBGCP2, TUBGCP2, TUBGCP2, TUBGCP2, TUBGCP2, TUBGCP2, TUBGCP2, TUBGCP2, TUBGCP2, TUBGCP2, TUBGCP2, TUBGCP2, TUBGCP2, TUBGCP2, TUBGCP2, TUBGCP2, TUBGCP2, TUBGCP2, ZNF511, ZNF511, ZNF511, ZNF511-PRAP1, ZNF511, ZNF511, ZNF511, ZNF511-PRAP1, ZNF511, TUBGCP2, TUBGCP2, ZNF511, ZNF511, ZNF511, ZNF511-PRAP1, ZNF511, ZNF511, ZNF511, Z…	1to5kb:127191, 1to5kb:127192, 1to5kb:127195, 1to5kb:127196, 1to5kb:127197, 1to5kb:127200, 1to5kb:127201, 1to5kb:127202, 1to5kb:127203, 1to5kb:127204, 1to5kb:127205, 1to5kb:127206, 1to5kb:127207, 1to5kb:127209, 1to5kb:127210, 1to5kb:127211, 1to5kb:127212, 1to5kb:127216, 1to5kb:127218, 1to5kb:127219, 1to5kb:127220, 1to5kb:127221, 1to5kb:127222, 1to5kb:127223, 1to5kb:127224, 1to5kb:127225, exon:7959…
SCLC-A	4874805	0.813692	77.2182	0.666667	0.878788	chr2:238523901-238524000	88.3643	65.0392	56.227	62.5515	27.0917	-15.758	-7.32534	-4.00836	LINC01107	intron:222347
SCLC-A	13890225	0.810325	38.1538	0.777778	0.848485	chr7:157017801-157017900	59.5467	37.0601	28.8028	17.3029	31.8247	-9.16704	-24.5003	1.84265		intergenic:9969
SCLC-A	380479	0.810096	40.703	0.730769	0.8125	chr1:38047801-38047900	64.2749	54.5258	25.9511	29.7599	27.5293	-23.5691	-18.4907	14.5305	POU3F1, MIR3659HG, MIR3659HG, MIR3659HG, MIR3659HG	1to5kb:13681, intron:14111, intron:14114, exonintronboundary:16678, exonintronboundary:16679
SCLC-A	12341297	0.809331	63.1717	0.655172	0.911765	chr7:2125001-2125100	34.8957	72.2692	65.5213	69.7658	-34.2898	6.54445	12.2037	15.5416	MAD1L1, MAD1L1, MAD1L1, MAD1L1, MAD1L1, MAD1L1, MAD1L1	intron:516994, intron:517010, intron:517028, intron:517048, intron:517066, intron:517102, intron:517104
SCLC-A	15070182	0.808824	40.9862	0.678571	0.882353	chr8:115667501-115667600	72.462	47.5675	37.999	20.1639	37.2185	-8.7321	-32.5122	4.02586	TRPS1, TRPS1, TRPS1, TRPS1, TRPS1, TRPS1, TRPS1, TRPS1, TRPS1	intron:588426, intron:588432, intron:588437, intron:588448, intron:588454, intron:588458, intron:588462, intron:588465, intron:588467
SCLC-A	25681579	0.807773	48.23	0.642857	0.852941	chr17:77376301-77376400	71.6717	47.9679	34.1396	47.3333	28.5247	-21.518	-3.92638	-3.08034	SEPTIN9, SEPTIN9, SEPTIN9, SEPTIN9, NA, SEPTIN9, SEPTIN9, NA, SEPTIN9, SEPTIN9, SEPTIN9, SEPTIN9, SEPTIN9, SEPTIN9, SEPTIN9, SEPTIN9, SEPTIN9, SEPTIN9, NA, SEPTIN9, SEPTIN9, SEPTIN9, SEPTIN9, SEPTIN9, SEPTIN9, SEPTIN9, SEPTIN9, SEPTIN9, SEPTIN9, SEPTIN9, SEPTIN9	1to5kb:194905, 5UTR:130112, exon:1247876, exon:1247878, exon:1295103, firstexon:194903, firstexon:194904, firstexon:202289, intron:1052873, intron:1052876, intron:1052877, intron:1052888, intron:1052899, intron:1052901, intron:1052912, intron:1052924, intron:1052925, intron:1052935, intron:1052939, intron:1052940, intron:1052947, intron:1052948, intron:1052958, intron:1052959, intron:1052969, int…
SCLC-A	4306393	0.806818	79.0504	0.785714	0.909091	chr2:181682701-181682800	85.6978	49.2112	40.9536	42.703	41.4085	-18.2504	-15.9178	-7.24029	NA, CERKL, CERKL, CERKL, NEUROD1, NEUROD1, NEUROD1, NEUROD1, NEUROD1	promoter:28069, 1to5kb:37482, 1to5kb:37492, 1to5kb:37496, 1to5kb:37497, 1to5kb:37498, 1to5kb:37499, 1to5kb:37500, 1to5kb:37501
SCLC-A	13905932	0.806165	74.9871	0.758621	0.848485	chr7:158588501-158588600	83.5597	68.9825	57.0972	39.7126	28.2956	-6.98776	-30.1672	8.85941	PTPRN2, PTPRN2, PTPRN2, PTPRN2, LINC01022, MIR5707	promoter:99925, promoter:99926, promoter:99927, promoter:99928, 1to5kb:94108, 1to5kb:94109
SCLC-A	26553456	0.804622	48.4315	0.785714	0.735294	chr19:933201-933300	60.8096	44.2715	29.6768	25.9266	27.5179	-13.9924	-18.9927	5.46715	NA, ARID3A, ARID3A, ARID3A	1to5kb:215148, intron:1119931, intron:1119938, intron:1119943
SCLC-A	6855470	0.803591	63.2493	0.888889	0.606061	chr3:194396801-194396900	62.0798	42.6833	34.0945	22.0568	29.135	-8.17882	-24.2291	3.27293	NA, GP5, NA	exon:363268, exon:363270, firstexon:54740
SCLC-A	18081945	0.801724	52.7971	0.62069	0.911765	chr10:133310301-133310400	27.4976	58.1672	55.7003	70.2568	-33.8772	3.72647	23.1351	7.01562	TUBGCP2, TUBGCP2, TUBGCP2, TUBGCP2, TUBGCP2, TUBGCP2, TUBGCP2, TUBGCP2, TUBGCP2, TUBGCP2, TUBGCP2, TUBGCP2, TUBGCP2, TUBGCP2, TUBGCP2, TUBGCP2, TUBGCP2, TUBGCP2, TUBGCP2, TUBGCP2, TUBGCP2, TUBGCP2, TUBGCP2, TUBGCP2, TUBGCP2, TUBGCP2, ZNF511, ZNF511, ZNF511, ZNF511-PRAP1, ZNF511, TUBGCP2, TUBGCP2, ZNF511, ZNF511, ZNF511, ZNF511-PRAP1, ZNF511, ZNF511, ZNF511, ZNF511-PRAP1, ZNF511, ZNF511	1to5kb:127191, 1to5kb:127192, 1to5kb:127195, 1to5kb:127196, 1to5kb:127197, 1to5kb:127200, 1to5kb:127201, 1to5kb:127202, 1to5kb:127203, 1to5kb:127204, 1to5kb:127205, 1to5kb:127206, 1to5kb:127207, 1to5kb:127209, 1to5kb:127210, 1to5kb:127211, 1to5kb:127212, 1to5kb:127216, 1to5kb:127218, 1to5kb:127219, 1to5kb:127220, 1to5kb:127221, 1to5kb:127222, 1to5kb:127223, 1to5kb:127224, 1to5kb:127225, exon:7959…
SCLC-A	8832570	0.8	53.6565	0.64	0.848485	chr5:3596601-3596700	75.3012	37.8928	49.0814	29.1909	36.5795	1.61972	-24.9009	-13.2983	IRX1, NA	intron:366862, intron:398673
SCLC-A	26601721	0.799769	42.742	0.592593	0.9375	chr19:5759701-5759800	19.6782	71.9285	37.206	57.5447	-35.8815	-12.5111	14.6071	33.7855	CATSPERD, CATSPERD	intron:1123642, intron:1123652
SCLC-A	2576332	0.798788	62.2827	0.76	0.787879	chr2:8676601-8676700	72.7222	68.5196	36.5929	14.9103	32.7146	-15.4578	-44.3679	27.1111	ID2-AS1, ID2-AS1, ID2, ID2-AS1, ID2-AS1, ID2-AS1, ID2-AS1, ID2-AS1, ID2-AS1, ID2-AS1, ID2-AS1, ID2-AS1, ID2-AS1, ID2-AS1, ID2-AS1, ID2-AS1	promoter:31330, promoter:31334, 1to5kb:21812, exon:204287, exon:204304, firstexon:31330, firstexon:31334, intron:172957, intron:172963, intron:172966, intron:172970, intron:172979, intron:172983, intronexonboundary:181363, intronexonboundary:181364, exonintronboundary:191491
SCLC-A	27106301	0.798319	30.6186	0.892857	0.647059	chr19:56217701-56217800	50.3298	29.1843	14.2576	10.0059	32.5138	-15.5824	-21.2513	4.31991	NA, NA, NA, NA	promoter:221660, exon:1407312, firstexon:221660, intronexonboundary:1277164
SCLC-A	25641246	0.797619	19.1311	0.5	0.969697	chr17:73343001-73343100	61.1357	30.4626	27.38	43.8077	27.2522	-17.7553	4.14828	-13.6452	SDK2, SDK2, SDK2	intron:1089981, intron:1090025, intron:1090051
SCLC-A	13890226	0.796857	26.0734	0.777778	0.878788	chr7:157017901-157018000	54.4322	31.6564	22.7955	18.4202	30.1415	-12.0408	-17.8745	-0.226219		intergenic:9969
SCLC-A	21271737	0.796841	46.3451	0.814815	0.764706	chr13:50129901-50130000	58.2721	44.9623	24.2836	25.2331	26.7791	-18.5389	-17.2729	9.03264	DLEU2, DLEU2, DLEU2, DLEU2, DLEU1, DLEU1, DLEU1, DLEU1, DLEU1, DLEU1, DLEU1, DLEU1, DLEU1, DLEU1	1to5kb:158754, 1to5kb:158759, 1to5kb:158773, 1to5kb:158774, intron:853651, intron:853653, intron:853658, intron:853663, intron:853667, intron:853671, intron:853676, intron:853680, intron:853686, intron:853691
SCLC-A	28222236	0.792368	68.0208	0.62963	0.878788	chr21:44749301-44749400	82.2437	74.9162	62.7973	32.5519	25.4885	-0.439912	-40.7671	15.7185		intron:1224588
SCLC-A	20685837	0.792208	21.6484	0.714286	0.909091	chr12:124815301-124815400	11.2283	59.1698	29.5184	34.7778	-29.9271	-5.54024	1.47229	33.995	SCARB1, SCARB1, SCARB1, SCARB1, SCARB1, SCARB1, SCARB1, SCARB1, SCARB1, SCARB1, SCARB1, SCARB1, SCARB1, SCARB1, SCARB1, SCARB1, SCARB1, SCARB1, SCARB1, SCARB1, SCARB1, SCARB1, SCARB1, SCARB1, SCARB1, SCARB1, SCARB1, SCARB1, SCARB1, SCARB1, SCARB1, SCARB1, SCARB1, SCARB1, SCARB1, SCARB1, SCARB1	promoter:154838, promoter:154847, intron:846046, intron:846057, intron:846078, intron:846089, intron:846099, intron:846110, intron:846122, intron:846130, intron:846141, intron:846152, intron:846174, intron:846186, intron:846197, intron:846211, intron:846216, intron:846218, intron:846220, intronexonboundary:909341, intronexonboundary:909342, intronexonboundary:909343, intronexonboundary:909344, in…
SCLC-A	14559300	0.791126	26.6668	0.642857	0.909091	chr8:64579301-64579400	66.6158	20.5142	39.7476	19.2922	40.0979	4.27349	-23.0003	-21.371	BHLHE22, BHLHE22, BHLHE22-AS1, BHLHE22-AS1, BHLHE22-AS1, BHLHE22-AS1, BHLHE22-AS1	promoter:102428, 1to5kb:102428, 1to5kb:106926, 1to5kb:106929, intron:581800, intron:581801, intron:581803
SCLC-A	25304820	0.790043	41.6741	0.785714	0.727273	chr17:39700401-39700500	57.8782	37.4924	27.2796	2.59592	35.4223	-5.37592	-38.2875	8.24115	ERBB2, PGAP3, ERBB2, ERBB2, ERBB2, ERBB2, ERBB2, ERBB2, ERBB2, ERBB2, ERBB2, ERBB2, ERBB2, ERBB2, ERBB2, ERBB2, ERBB2, ERBB2, ERBB2, ERBB2	1to5kb:191915, 1to5kb:198862, intron:1036565, intron:1036597, intron:1036611, intron:1036637, intron:1036663, intron:1036683, intron:1036708, intron:1036734, intron:1036741, intron:1036748, intron:1036774, exonintronboundary:1118870, exonintronboundary:1118871, exonintronboundary:1118872, exonintronboundary:1118873, exonintronboundary:1118874, exonintronboundary:1118875, exonintronboundary:1118876
SCLC-A	25486563	0.787861	64.0263	0.730769	0.875	chr17:57874701-57874800	78.9988	44.1044	48.2567	10.6387	44.6655	3.67601	-46.4812	-1.86029	CUEDC1, CUEDC1, CUEDC1, CUEDC1, CUEDC1, CUEDC1, CUEDC1, CUEDC1	1to5kb:200609, 1to5kb:200615, 1to5kb:200616, intron:1083821, intron:1083835, intron:1083863, intron:1083873, intron:1083876
SCLC-A	25360070	0.786458	66.1458	0.62963	0.84375	chr17:45225401-45225500	77.8289	42.572	60.2747	43.6701	28.99	5.58439	-16.5552	-18.0192	FMNL1-DT, FMNL1-DT, FMNL1-DT, FMNL1-DT, FMNL1-DT, FMNL1	1to5kb:199925, 1to5kb:199926, 1to5kb:199927, 1to5kb:199928, 1to5kb:199930, intron:1039712
SCLC-A	8832571	0.785455	31.6468	0.52	0.909091	chr5:3596701-3596800	70.1327	30.4976	46.1138	24.4082	36.4595	4.43428	-24.5065	-16.3873	IRX1, NA	intron:366862, intron:398673
SCLC-A	12341298	0.78499	66.151	0.62069	0.911765	chr7:2125101-2125200	35.0125	67.0122	60.8644	72.1095	-31.6495	2.81968	17.8131	11.0167	MAD1L1, MAD1L1, MAD1L1, MAD1L1, MAD1L1, MAD1L1, MAD1L1	intron:516994, intron:517010, intron:517028, intron:517048, intron:517066, intron:517102, intron:517104
SCLC-A	25682068	0.78375	55.2185	0.76	0.78125	chr17:77425201-77425300	68.207	51.9435	36.967	34.053	27.2191	-14.4341	-18.3195	5.53445	SEPTIN9, SEPTIN9, SEPTIN9, SEPTIN9, SEPTIN9, SEPTIN9, SEPTIN9, SEPTIN9, SEPTIN9, SEPTIN9, SEPTIN9, SEPTIN9, SEPTIN9, SEPTIN9, SEPTIN9	1to5kb:194911, intron:1052878, intron:1052889, intron:1052902, intron:1052913, intron:1052926, intron:1052936, intron:1052941, intron:1052949, intron:1052960, intron:1052970, intron:1052976, intron:1052988, intron:1052989, intron:1052998
SCLC-A	16779301	0.78355	44.5929	0.678571	0.848485	chr10:3045901-3046000	61.5371	34.8338	40.1794	24.9229	28.2251	-0.251851	-20.5939	-7.37935		intron:673700
SCLC-A	8801315	0.782407	28.3318	0.814815	0.71875	chr5:471101-471200	24.172	61.0555	60.8545	32.1906	-27.1948	21.7151	-16.5035	21.9832	SLC9A3-AS1, SLC9A3-AS1, SLC9A3-AS1, EXOC3, EXOC3, NA, SLC9A3, SLC9A3, PP7080, NA, PP7080, EXOC3, EXOC3, NA, EXOC3, EXOC3, SLC9A3, SLC9A3	1to5kb:65271, 1to5kb:65272, 1to5kb:65273, exon:431844, exon:431872, exon:431881, exon:469279, exon:469295, exon:469297, intron:366611, intron:397863, intronexonboundary:393449, intronexonboundary:393450, intronexonboundary:393451, 3UTR:50848, 3UTR:50855, 3UTR:55469, 3UTR:55470
SCLC-A	28707976	0.78159	71.9873	0.740741	0.735294	chr22:46613301-46613400	76.5725	37.7703	59.4636	55.8782	25.5351	2.72328	-2.05723	-26.2011	GRAMD4, GRAMD4	intron:1246706, intron:1246708
SCLC-A	22192634	0.779018	59.4515	0.642857	0.875	chr14:27855201-27855300	76.3456	63.2128	53.2885	36.1437	25.464	-5.27891	-28.1386	7.95354		intergenic:16097
SCLC-A	159498	0.778935	47.7702	0.592593	0.9375	chr1:15949701-15949800	74.1238	41.9437	57.1233	22.2442	33.6868	11.0194	-35.4861	-9.22009	ZBTB17, ZBTB17, ZBTB17, ZBTB17, ZBTB17, ZBTB17, ZBTB17, ZBTB17	1to5kb:12223, 1to5kb:12224, 1to5kb:12225, intron:69708, intron:69722, intron:69737, intron:69763, intron:69767
SCLC-A	25478280	0.7789	41.852	0.666667	0.939394	chr17:57046401-57046500	80.45	26.9331	55.8432	18.7188	46.6183	13.8092	-35.69	-24.7376	RNF126P1, RNF126P1, RNF126P1, RNF126P1, RNF126P1	exon:1238942, exon:1238943, firstexon:193501, firstexon:193502, exonintronboundary:1129331
SCLC-A	27097900	0.777778	59.3363	0.555556	0.939394	chr19:55377601-55377700	87.8705	67.9151	53.2395	59.5882	27.623	-18.5517	-10.0869	1.01564	TMEM190, NA, NA, TMEM190, TMEM190, TMEM190, TMEM190	exon:1366363, exon:1407090, firstexon:221606, intronexonboundary:1236828, intronexonboundary:1236829, exonintronboundary:1245020, exonintronboundary:1245021
SCLC-A	22279923	0.776018	85.3436	0.576923	0.882353	chr14:36584101-36584200	91.9918	62.1806	80.0525	58.7351	25.0025	9.08328	-19.3398	-14.7459	NKX2-8, NA	1to5kb:165871, intron:876000
SCLC-A	25006995	0.775463	48.6806	0.777778	0.71875	chr17:9917901-9918000	36.9418	61.3311	68.5737	65.0817	-28.0537	14.1222	9.46614	4.46536	GAS7, GAS7, GAS7, GAS7, GAS7, GAS7, GAS7, GAS7, GAS7, GAS7, GAS7, GAS7, GAS7, GAS7, GAS7, GAS7, GAS7, GAS7, GAS7, GAS7, GAS7, GAS7, GAS7, GAS7, GAS7, GAS7, GAS7, GAS7, GAS7, GAS7, GAS7	intron:1065953, intron:1065966, intron:1065979, intron:1065993, intron:1066006, intron:1066015, intron:1066017, intron:1066030, intron:1066036, intron:1066048, intron:1066051, intronexonboundary:1143415, intronexonboundary:1143416, intronexonboundary:1143417, intronexonboundary:1143418, intronexonboundary:1143419, intronexonboundary:1143420, intronexonboundary:1143421, intronexonboundary:1143422,…
SCLC-A	28444646	0.773718	18.5996	0.730769	0.833333	chr22:20280301-20280400	12.2186	46.6814	30.4098	45.1263	-28.5206	-4.26562	15.3564	17.4298	RTN4R	intron:1249801
SCLC-A	16304499	0.773333	85.3017	0.84	0.69697	chr9:93960501-93960600	82.2266	60.9331	63.99	16.6428	35.0379	10.7225	-52.4071	6.64663		intergenic:11602
SCLC-A	26553457	0.772819	65.5856	0.827586	0.676471	chr19:933301-933400	67.146	44.9719	35.3702	32.5538	29.514	-12.8537	-16.6089	-0.0514503	NA, ARID3A, ARID3A, ARID3A	1to5kb:215148, intron:1119931, intron:1119938, intron:1119943
SCLC-A	6909492	0.772727	47.3444	0.75	0.757576	chr4:1503401-1503500	33.4598	70.6398	56.2386	57.8016	-28.1001	2.27153	4.35547	21.4732		intergenic:5052
SCLC-A	24883750	0.771969	80.3061	0.689655	0.806452	chr16:87931801-87931900	44.6107	83.8095	78.553	59.3281	-29.2862	15.9702	-9.66298	22.9789	CA5A, CA5A, CA5A, CA5A, CA5A	intron:1021366, intron:1021370, intron:1021376, intron:1021383, intron:1021386
SCLC-A	20495528	0.769935	77.9371	0.724138	0.84375	chr12:105784401-105784500	86.2868	64.2623	54.769	55.3264	28.1676	-13.8561	-13.1129	-1.19851		intergenic:15027
SCLC-A	24891687	0.768973	74.4181	0.714286	0.875	chr16:88725501-88725600	40.3306	77.8871	66.1902	80.2837	-34.4564	0.0230723	18.8144	15.619	PIEZO1, PIEZO1, PIEZO1, PIEZO1, PIEZO1, PIEZO1, PIEZO1, PIEZO1, PIEZO1, PIEZO1, PIEZO1, PIEZO1, PIEZO1, PIEZO1, PIEZO1, PIEZO1, PIEZO1, PIEZO1, PIEZO1, PIEZO1, PIEZO1, PIEZO1	1to5kb:188776, exon:1210320, exon:1210321, exon:1210398, exon:1210399, exon:1210404, exon:1210405, firstexon:188778, intron:1021551, intron:1021625, intron:1021628, intronexonboundary:1098717, intronexonboundary:1098718, intronexonboundary:1098719, intronexonboundary:1098720, intronexonboundary:1098721, exonintronboundary:1100993, exonintronboundary:1100994, exonintronboundary:1100995, exonintron…
SCLC-A	22280550	0.768908	53.4219	0.892857	0.588235	chr14:36646801-36646900	54.697	27.1539	32.0144	23.0312	27.2972	-2.94634	-14.9239	-9.4269		intron:876000
SCLC-A	25720320	0.768908	40.1569	0.714286	0.882353	chr17:81250401-81250500	26.2999	69.6279	51.5524	56.4249	-32.9019	0.76821	7.26486	24.8688	NA, SLC38A10, SLC38A10, SLC38A10, SLC38A10, SLC38A10	promoter:195288, 1to5kb:202608, intron:1094394, intron:1094411, intron:1094414, intron:1094417
SCLC-A	25304821	0.767857	45.7359	0.785714	0.757576	chr17:39700501-39700600	59.3948	37.0053	31.6684	2.41285	35.6993	-1.26924	-40.2766	5.84662	ERBB2, PGAP3, ERBB2, ERBB2, ERBB2, ERBB2, ERBB2, ERBB2, ERBB2, ERBB2, ERBB2, ERBB2, ERBB2, ERBB2, ERBB2, ERBB2, ERBB2, ERBB2, ERBB2, ERBB2	1to5kb:191915, 1to5kb:198862, intron:1036565, intron:1036597, intron:1036611, intron:1036637, intron:1036663, intron:1036683, intron:1036708, intron:1036734, intron:1036741, intron:1036748, intron:1036774, exonintronboundary:1118870, exonintronboundary:1118871, exonintronboundary:1118872, exonintronboundary:1118873, exonintronboundary:1118874, exonintronboundary:1118875, exonintronboundary:1118876
SCLC-A	20495529	0.767116	74.0885	0.518519	0.939394	chr12:105784501-105784600	88.7108	66.0596	73.4789	48.9323	25.8872	5.57798	-27.1507	-4.31443		intergenic:15027
SCLC-A	26553454	0.767059	59.2135	0.6	0.882353	chr19:933001-933100	80.3058	68.5202	52.344	38.9801	27.0243	-10.258	-28.0765	11.3102	NA, ARID3A, ARID3A, ARID3A	1to5kb:215148, intron:1119931, intron:1119938, intron:1119943
SCLC-A	26677112	0.766807	83.765	0.678571	0.852941	chr19:13298801-13298900	89.2962	76.1681	82.0538	33.3345	25.444	15.7875	-49.1715	7.93992	CACNA1A, CACNA1A, CACNA1A, CACNA1A, CACNA1A, CACNA1A, CACNA1A, CACNA1A, CACNA1A, CACNA1A, CACNA1A, CACNA1A, CACNA1A, CACNA1A, CACNA1A	exon:1380542, exon:1380589, exon:1380636, exon:1380683, exon:1380748, exon:1380795, exon:1380860, exon:1380908, exon:1380956, exon:1381003, exon:1381049, exon:1381096, exon:1381142, exon:1381205, exon:1381254
SCLC-A	13896901	0.764569	74.0189	0.692308	0.787879	chr7:157685401-157685500	80.0907	59.4826	52.5964	26.1591	34.0113	-2.64774	-37.8974	6.53384	PTPRN2, PTPRN2, PTPRN2, PTPRN2	intron:548280, intron:548301, intron:548322, intron:548344
SCLC-A	25696616	0.764069	77.5629	0.678571	0.939394	chr17:78880001-78880100	87.4135	64.1634	72.8907	44.7914	26.7984	7.43466	-30.0312	-4.20186	TIMP2, TIMP2, CEP295NL	intron:1093650, intron:1093654, intron:1093662
SCLC-A	13896900	0.763403	76.7918	0.730769	0.787879	chr7:157685301-157685400	78.9923	51.2737	50.2863	26.5829	36.278	-1.99665	-33.6012	-0.680168	PTPRN2, PTPRN2, PTPRN2, PTPRN2	intron:548280, intron:548301, intron:548322, intron:548344
SCLC-A	12345236	0.762677	15.5049	0.793103	0.735294	chr7:2518901-2519000	40.8074	13.5026	20.0852	9.69739	26.379	-1.25059	-15.101	-10.0274	LFNG, LFNG, LFNG, LFNG, LFNG, LFNG	promoter:88405, promoter:88406, 1to5kb:88407, intron:486227, intron:486235, intron:486242
SCLC-A	26566646	0.762065	17.9597	0.518519	1	chr19:2252201-2252300	69.4402	31.4274	45.018	20.9355	36.9799	4.41696	-27.693	-13.7038	JSRP1, AMH, JSRP1, NA	exon:1370554, exonintronboundary:1208554, 3UTR:169333, intergenic:19455
SCLC-A	27227108	0.762065	81.2963	0.592593	0.909091	chr20:9680701-9680800	90.5519	68.9565	63.5033	50.1184	29.6925	-6.37231	-24.2188	0.89859	PAK5, PAK5, PAK5	intron:1206448, intron:1206457, intron:1206467
SCLC-A	12825656	0.761504	24.4057	0.62963	0.969697	chr7:50560901-50561000	9.72625	41.2282	19.8192	53.9764	-28.615	-15.1578	30.3852	13.3876	DDC, DDC, DDC, DDC, DDC, DDC, DDC, DDC, DDC, DDC, DDC, DDC, DDC, DDC, DDC, DDC, DDC, DDC, DDC, DDC, DDC, DDC, DDC	intron:525015, intron:525027, intron:525040, intron:525053, intron:525076, intron:525088, intron:525103, intron:525128, intron:525133, intronexonboundary:562498, intronexonboundary:562499, intronexonboundary:562500, intronexonboundary:562501, intronexonboundary:562502, intronexonboundary:562503, intronexonboundary:562504, exonintronboundary:568006, exonintronboundary:568007, exonintronboundary:56…
SCLC-A	12184273	0.760893	62.0071	0.518519	1	chr6:157228601-157228700	30.8655	61.3003	46.9687	77.0113	-30.8946	-9.42371	30.6332	9.68511		intergenic:8666
SCLC-A	18410630	0.760817	29.5359	0.846154	0.625	chr11:32381301-32381400	28.9642	66.5762	40.8126	60.1547	-26.8836	-11.0858	14.7037	23.2657		intergenic:13246
SCLC-A	25486562	0.760417	55.0125	0.666667	0.90625	chr17:57874601-57874700	76.1913	42.5988	50.141	9.35842	42.1586	7.42477	-46.952	-2.63142	CUEDC1, CUEDC1, CUEDC1, CUEDC1, CUEDC1, CUEDC1, CUEDC1, CUEDC1	1to5kb:200609, 1to5kb:200615, 1to5kb:200616, intron:1083821, intron:1083835, intron:1083863, intron:1083873, intron:1083876
SCLC-A	21910253	0.760216	18.6542	0.615385	0.84375	chr13:113981501-113981600	10.5839	55.8835	23.7596	41.5655	-29.8189	-12.2514	11.4898	30.5805	RASA3, RASA3	intron:870291, exonintronboundary:937376
SCLC-A	2266766	0.759259	69.9664	0.703704	0.818182	chr1:226676501-226676600	79.4253	43.5512	68.8023	43.3918	27.5102	13.3462	-20.5345	-20.3219	ITPKB-IT1, ITPKB, ITPKB, NA	1to5kb:20690, intron:117406, intron:117413, exonintronboundary:68491
SCLC-A	19287102	0.759259	57.6098	0.62963	0.939394	chr11:120028501-120028600	28.2748	70.0333	39.8132	88.8986	-37.9736	-22.589	42.8582	17.7044	NA, LOC105369527	intron:732723, exonintronboundary:792888
SCLC-A	49452	0.758698	83.8709	0.703704	0.818182	chr1:4945101-4945200	89.5133	77.2072	59.3757	50.985	26.9906	-13.1928	-24.3804	10.5825		intergenic:58
SCLC-A	22279326	0.758698	73.4716	0.518519	0.909091	chr14:36524401-36524500	87.8443	50.0986	70.6285	61.2455	27.1867	4.23241	-8.27833	-23.1408	SFTA3, SFTA3, NKX2-1, NKX2-1, NKX2-1, NKX2-1, NA	1to5kb:165853, 1to5kb:165857, 1to5kb:165865, 1to5kb:165866, 1to5kb:165867, 1to5kb:165868, intron:876000
SCLC-A	12311207	0.757576	55.9166	0.642857	0.878788	chr6:169922001-169922100	72.07	60.5194	53.0771	23.1606	26.4843	1.16041	-38.7282	11.0835		intergenic:8761
SCLC-A	22640242	0.757576	54.2683	0.703704	0.757576	chr14:72616001-72616100	34.8159	75.7386	61.9068	62.5157	-31.9045	4.21674	5.0286	22.6592	DPF3, DPF3	exon:1075761, 3UTR:131245
SCLC-A	27633158	0.757576	64.2056	0.555556	1	chr20:50285701-50285800	85.6592	41.7553	72.1281	32.842	36.7508	18.7093	-33.6722	-21.7878		intergenic:20730
SCLC-A	28439074	0.757523	78.0467	0.703704	0.75	chr22:19723101-19723200	81.278	60.3963	62.3239	34.3676	28.9153	3.64332	-33.6317	1.07307	GP1BB, SEPTIN5, SEPTIN5, SEPTIN5, SEPT5-GP1BB, SEPTIN5, SEPT5-GP1BB, SEPT5-GP1BB, SEPTIN5, SEPTIN5, SEPTIN5, SEPTIN5, SEPTIN5, SEPTIN5, SEPTIN5, SEPT5-GP1BB, SEPTIN5, SEPT5-GP1BB	promoter:231119, exon:1464699, exon:1464711, exon:1464721, exon:1464742, exon:1464775, exon:1464786, exon:1464808, exonintronboundary:1330234, exonintronboundary:1330235, exonintronboundary:1330236, exonintronboundary:1330237, 3UTR:180276, 3UTR:180278, 3UTR:180280, 3UTR:180281, 3UTR:180285, 3UTR:180286
SCLC-A	18774319	0.756222	88.4675	0.769231	0.794118	chr11:68750201-68750300	87.757	51.0016	81.6308	33.1068	32.5106	24.3423	-40.3564	-16.4966	TESMIN, TESMIN, TESMIN, TESMIN, TESMIN, TESMIN, TESMIN, TESMIN, TESMIN, TESMIN, TESMIN, TESMIN, TESMIN, TESMIN, TESMIN	promoter:138838, 1to5kb:138842, exon:899049, exon:899066, exon:899072, exon:899079, exon:899086, firstexon:138838, firstexon:138843, intronexonboundary:815565, exonintronboundary:820145, exonintronboundary:820146, exonintronboundary:820147, exonintronboundary:820148, exonintronboundary:820149
SCLC-A	20682261	0.754525	52.1705	0.576923	0.882353	chr12:124457701-124457800	75.1443	49.1128	54.5998	38.9397	27.5935	0.200872	-20.6793	-7.11511	NCOR2, NCOR2, NCOR2, NCOR2, NCOR2, NCOR2, NCOR2	intron:845778, intron:845823, intron:845938, intron:845994, intron:846015, intron:846025, intron:846030
SCLC-A	22243462	0.754329	40.089	0.821429	0.727273	chr14:32938001-32938100	48.5624	16.0624	31.1752	16.2991	27.3835	4.20051	-15.6342	-15.9498	NPAS3, NPAS3, NPAS3, NPAS3, NPAS3, NPAS3	1to5kb:160921, 1to5kb:160922, 1to5kb:160923, 1to5kb:160924, intron:875417, intron:875427
SCLC-A	28634234	0.753606	15.1494	0.884615	0.625	chr22:39239101-39239200	17.09	57.4147	26.3446	42.7695	-25.0863	-12.7468	9.1531	28.68	NA, NA, NA, PDGFB, PDGFB, PDGFB, PDGFB	1to5kb:232866, 1to5kb:232867, 1to5kb:232868, intron:1256348, intron:1256354, intron:1256358, intron:1256362
SCLC-A	464885	0.752914	70.8741	0.692308	0.848485	chr1:46488401-46488500	82.075	38.8937	71.3129	43.6695	30.783	16.4335	-20.4244	-26.792	DMBX1	1to5kb:3502
SCLC-A	25574575	0.752232	51.416	0.678571	0.8125	chr17:66675901-66676000	72.2476	65.6568	30.9909	39.8703	26.7416	-28.2673	-16.4282	17.9539	NA, PRKCA, PRKCA, PRKCA	promoter:194104, intron:1048608, intron:1048624, intron:1048636
SCLC-A	504163	0.751964	40.2958	0.666667	0.787879	chr1:50416201-50416300	58.5828	28.8501	40.4027	15.2378	30.4193	6.17908	-27.374	-9.22436		intergenic:578
SCLC-A	20682262	0.751803	64.3062	0.653846	0.84375	chr12:124457801-124457900	76.8544	37.8712	53.3582	40.9191	32.8049	1.47663	-15.1088	-19.1727	NCOR2, NCOR2, NCOR2, NCOR2, NCOR2, NCOR2, NCOR2	intron:845778, intron:845823, intron:845938, intron:845994, intron:846015, intron:846025, intron:846030
SCLC-A	26514155	0.751674	54.153	0.571429	0.84375	chr18:77376401-77376500	26.9548	67.1134	47.6923	58.5607	-30.8339	-3.18406	11.3072	22.7108		intergenic:19389
SCLC-A	28680050	0.751521	28.9484	0.655172	0.852941	chr22:43820701-43820800	18.6639	56.2059	29.0664	49.9436	-26.4081	-12.5381	15.2982	23.648		intergenic:21648
SCLC-A	18081940	0.750583	26.1061	0.615385	0.939394	chr10:133309801-133309900	10.8226	56.1889	26.9619	46.2992	-32.3274	-10.8083	14.9747	28.161	TUBGCP2, TUBGCP2, TUBGCP2, TUBGCP2, TUBGCP2, TUBGCP2, TUBGCP2, TUBGCP2, TUBGCP2, TUBGCP2, TUBGCP2, TUBGCP2, TUBGCP2, TUBGCP2, TUBGCP2, TUBGCP2, TUBGCP2, TUBGCP2, TUBGCP2, TUBGCP2, TUBGCP2, TUBGCP2, TUBGCP2, TUBGCP2, TUBGCP2, TUBGCP2, TUBGCP2, TUBGCP2, TUBGCP2, TUBGCP2, TUBGCP2, TUBGCP2, TUBGCP2, TUBGCP2, TUBGCP2, TUBGCP2, TUBGCP2, TUBGCP2, TUBGCP2, ZNF511, ZNF511, ZNF511, ZNF511-PRAP1, ZNF511, TU…	promoter:127191, promoter:127192, promoter:127195, promoter:127196, promoter:127197, promoter:127200, promoter:127201, promoter:127202, promoter:127203, promoter:127204, promoter:127205, promoter:127206, promoter:127207, promoter:127209, promoter:127210, promoter:127211, promoter:127212, promoter:127216, promoter:127218, promoter:127219, promoter:127220, promoter:127221, promoter:127222, promoter…
SCLC-A	3836637	0.749493	59.5469	0.517241	0.911765	chr2:134707101-134707200	81.4661	51.4059	71.3761	31.7812	29.9451	16.4917	-36.3015	-10.1353	TMEM163	intron:199198
SCLC-A	27134496	0.749434	17.3031	0.807692	0.647059	chr20:419501-419600	21.9949	54.1604	53.2958	37.7375	-26.403	15.3316	-5.41287	16.4843	RBCK1, RBCK1, RBCK1, RBCK1, RBCK1, RBCK1, RBCK1, RBCK1, RBCK1, RBCK1, RBCK1, RBCK1, RBCK1, RBCK1, RBCK1, RBCK1, RBCK1, RBCK1, RBCK1, RBCK1, RBCK1, RBCK1, RBCK1, RBCK1, RBCK1, RBCK1, RBCK1, RBCK1, RBCK1, RBCK1, RBCK1, RBCK1, RBCK1, RBCK1, RBCK1, RBCK1, RBCK1, RBCK1, RBCK1, RBCK1, RBCK1, RBCK1, RBCK1, RBCK1	1to5kb:221978, 1to5kb:221979, exon:1408548, exon:1408560, exon:1408571, exon:1408588, exon:1408600, exon:1408614, exon:1408627, intron:1186581, intron:1186592, intron:1186602, intron:1186616, intron:1186627, intron:1186639, intron:1186650, intronexonboundary:1278387, intronexonboundary:1278388, intronexonboundary:1278389, intronexonboundary:1278390, intronexonboundary:1278391, intronexonboundary:…
SCLC-A	12283301	0.747738	23.308	0.692308	0.823529	chr6:167131401-167131500	19.5619	46.384	35.2665	55.3756	-26.1135	-5.17405	21.6382	9.64936	LOC107986672, LOC107986672, CCR6, CCR6, CCR6, CCR6, CCR6, LOC107986672	exon:572849, firstexon:88076, intron:451305, intron:451335, intron:451338, intron:451341, intron:451343, intronexonboundary:520891
SCLC-A	18774320	0.747669	79.9327	0.615385	0.909091	chr11:68750301-68750400	87.854	46.9978	78.5122	29.9026	36.0498	23.594	-41.2187	-18.4251	TESMIN, TESMIN, TESMIN, TESMIN, TESMIN, TESMIN, TESMIN, TESMIN, TESMIN, TESMIN, TESMIN, TESMIN, TESMIN	promoter:138838, 1to5kb:138842, exon:899049, exon:899072, exon:899079, exon:899086, firstexon:138843, intronexonboundary:815565, exonintronboundary:820145, exonintronboundary:820146, exonintronboundary:820147, exonintronboundary:820148, exonintronboundary:820149
SCLC-A	25478279	0.747475	59.8967	0.740741	0.818182	chr17:57046301-57046400	71.1485	27.4685	47.6076	14.7425	41.2089	9.82114	-33.999	-17.031	RNF126P1, RNF126P1, RNF126P1, RNF126P1, RNF126P1	exon:1238942, exon:1238943, firstexon:193501, firstexon:193502, exonintronboundary:1129331
SCLC-A	16304487	0.746352	36.5484	0.518519	0.939394	chr9:93959301-93959400	67.1045	49.4808	49.6269	13.1857	29.6734	6.36986	-42.2184	6.17512	BARX1, BARX1-DT	1to5kb:116470, exonintronboundary:656739
SCLC-A	24891686	0.746212	60.7906	0.714286	0.818182	chr16:88725401-88725500	43.0499	83.376	53.9675	85.538	-31.2439	-16.6871	25.4069	22.5242	PIEZO1, PIEZO1, PIEZO1, PIEZO1, PIEZO1, PIEZO1, PIEZO1, PIEZO1, PIEZO1, PIEZO1, PIEZO1, PIEZO1, PIEZO1, PIEZO1, PIEZO1, PIEZO1, PIEZO1, PIEZO1, PIEZO1	1to5kb:188773, 1to5kb:188776, exon:1210321, exon:1210399, exon:1210405, intron:1021550, intron:1021624, intron:1021627, intronexonboundary:1098717, intronexonboundary:1098718, intronexonboundary:1098719, intronexonboundary:1098720, intronexonboundary:1098721, exonintronboundary:1100993, exonintronboundary:1100994, exonintronboundary:1100995, exonintronboundary:1100996, exonintronboundary:1100997,…
SCLC-A	13054287	0.745921	66.4468	0.923077	0.606061	chr7:73424001-73424100	57.8759	47.0857	21.8672	26.0392	26.2119	-21.7998	-16.2371	11.8249		intergenic:9353
SCLC-A	24118350	0.745882	21.6524	0.6	0.941176	chr16:11391801-11391900	9.81988	51.6402	24.2797	34.9869	-27.1491	-7.86926	6.40695	28.6114	LOC400499, LOC400499, LOC400499, LOC400499, LOC400499, LOC400499, LOC400499, LOC400499, LOC400499, LOC400499, LOC400499, LOC400499	1to5kb:184974, exon:1187444, exon:1187510, intron:1002482, intron:1002492, intronexonboundary:1075818, intronexonboundary:1075819, intronexonboundary:1075820, exonintronboundary:1082952, exonintronboundary:1082953, exonintronboundary:1082954, exonintronboundary:1082955
SCLC-A	25478278	0.744422	76.7956	0.724138	0.764706	chr17:57046201-57046300	79.6246	64.1884	54.3918	32.6953	29.1994	-4.44433	-33.3729	8.61785	RNF126P1, RNF126P1, RNF126P1, RNF126P1, RNF126P1	exon:1238942, exon:1238943, firstexon:193501, firstexon:193502, exonintronboundary:1129331
SCLC-A	21080878	0.744172	47.8417	0.576923	0.909091	chr13:31044001-31044100	73.8451	39.0616	63.6012	18.3341	33.5128	19.8543	-40.5019	-12.8652	LOC102723392, LOC102723392	intron:861756, intron:861760
SCLC-A	410206	0.74399	49.7106	0.769231	0.71875	chr1:41020501-41020600	40.5192	69.1445	56.0795	79.4727	-27.713	-6.96604	24.225	10.4541	SLFNL1, SLFNL1, SLFNL1, SLFNL1, SLFNL1, SLFNL1, SLFNL1, SLFNL1, SLFNL1, SLFNL1, SLFNL1, SLFNL1, SLFNL1-AS1, SLFNL1, SLFNL1, SLFNL1, SLFNL1, SLFNL1, SLFNL1, SLFNL1	exon:93046, exon:93053, exon:93057, exon:93062, exon:93068, exon:93072, exon:93078, exon:93081, exon:93083, exon:93085, firstexon:13869, firstexon:13872, intron:16256, intron:79204, intronexonboundary:80580, intronexonboundary:80581, intronexonboundary:80582, intronexonboundary:80583, intronexonboundary:80584, intronexonboundary:80585
SCLC-A	2921811	0.743408	26.8406	0.62069	0.911765	chr2:43224501-43224600	63.638	18.476	53.1349	6.48202	37.607	23.6029	-38.601	-22.609	LINC01126, LOC107985877, ZFP36L2	1to5kb:23132, 1to5kb:23133, exon:212777
SCLC-A	18072801	0.741259	43.5674	0.615385	0.848485	chr10:132395901-132396000	69.0535	34.7277	57.9848	23.0868	30.4538	15.6954	-30.8352	-15.314	PWWP2B, PWWP2B	1to5kb:122866, 1to5kb:122867
SCLC-A	19507316	0.74	20.817	0.56	0.911765	chr12:6963201-6963300	11.6855	47.1877	29.7645	33.9143	-25.27	-1.16462	4.36838	22.0663	MIR200CHG, MIR200C, MIR141, NA, MIR200CHG, MIR200CHG, MIR200CHG	promoter:142370, promoter:142371, promoter:142372, 1to5kb:142373, exon:922314, firstexon:142370, exonintronboundary:840047
SCLC-A	26963167	0.739177	31.8921	0.642857	0.848485	chr19:41904301-41904400	20.5806	54.2239	44.2575	48.1169	-28.2855	3.28366	8.42959	16.5722	ARHGEF1, ARHGEF1, ARHGEF1, ARHGEF1, ARHGEF1, ARHGEF1, ARHGEF1, ARHGEF1, ARHGEF1, ARHGEF1, ARHGEF1, ARHGEF1, ARHGEF1, ARHGEF1, ARHGEF1, ARHGEF1, ARHGEF1, ARHGEF1, ARHGEF1, ARHGEF1, ARHGEF1, ARHGEF1, ARHGEF1, ARHGEF1, ARHGEF1, ARHGEF1, ARHGEF1, ARHGEF1, ARHGEF1, ARHGEF1, ARHGEF1, ARHGEF1, ARHGEF1, ARHGEF1, ARHGEF1, ARHGEF1, ARHGEF1, ARHGEF1, ARHGEF1, ARHGEF1, ARHGEF1, ARHGEF1, ARHGEF1	1to5kb:212623, 1to5kb:212624, 1to5kb:212625, exon:1355907, exon:1355937, exon:1355966, exon:1355996, exon:1356024, exon:1356052, exon:1356090, exon:1356107, exon:1356132, exon:1356137, firstexon:212622, intron:1143301, intron:1143330, intron:1143358, intron:1143386, intron:1143413, intron:1143440, intron:1143474, intron:1143490, intron:1143512, intron:1143516, exonintronboundary:1234723, exonintr…
SCLC-A	24011288	0.738928	48.5655	0.653846	0.818182	chr16:685601-685700	31.8382	63.3933	58.7363	69.4266	-32.0138	3.85025	18.104	10.0596	NA, NA, JMJD8, JMJD8, JMJD8, JMJD8, JMJD8, JMJD8, JMJD8, JMJD8, JMJD8, JMJD8, JMJD8, JMJD8, JMJD8, JMJD8, JMJD8, WDR24, WDR24, WDR24, WDR24, WDR24, WDR24, WDR24, WDR24, WDR24, WDR24, WDR24, WDR24, WDR24, WDR24, WDR24, WDR24, WDR24, WDR24, WDR24, WDR24, WDR24, WDR24, WDR24, WDR24	1to5kb:177782, 1to5kb:177783, 1to5kb:183826, 1to5kb:183827, 1to5kb:183828, 1to5kb:183829, 1to5kb:183830, 1to5kb:183831, 1to5kb:183832, 1to5kb:183833, 1to5kb:183834, 1to5kb:183835, 1to5kb:183836, 1to5kb:183837, 1to5kb:183838, 1to5kb:183839, 1to5kb:183840, exon:1181428, exon:1181438, exon:1181451, exon:1181457, intron:997585, intron:997593, intron:997602, intron:997612, intronexonboundary:1069784, …
SCLC-A	16726222	0.73875	69.159	0.68	0.8125	chr9:136132801-136132900	81.5126	45.3966	77.1245	32.4663	29.8501	23.9993	-35.5449	-18.3045		intergenic:11955
SCLC-A	2921810	0.738337	27.4498	0.586207	0.911765	chr2:43224401-43224500	63.8734	18.814	55.9717	5.50343	37.1103	26.5748	-40.7163	-22.9689	LINC01126, ZFP36L2	1to5kb:23132, exon:212777
SCLC-A	73854	0.738147	60.0607	0.724138	0.75	chr1:7385301-7385400	48.8735	61.7559	69.946	92.1659	-25.7491	2.34753	31.9741	-8.5726	CAMTA1, CAMTA1-AS2	intron:3096, intron:68431
SCLC-A	25304818	0.737473	41.3245	0.814815	0.676471	chr17:39700201-39700300	50.7883	37.0601	27.5274	7.37145	26.8021	-4.21258	-31.0871	8.49767	ERBB2, ERBB2, PGAP3, ERBB2, ERBB2, ERBB2, ERBB2, ERBB2, ERBB2, ERBB2, ERBB2, ERBB2, ERBB2, ERBB2, ERBB2, ERBB2, ERBB2, ERBB2, ERBB2, ERBB2, ERBB2, ERBB2, ERBB2, ERBB2, ERBB2, ERBB2, ERBB2, ERBB2, ERBB2, ERBB2, ERBB2, ERBB2, ERBB2	promoter:191914, 1to5kb:191915, 1to5kb:198862, 5UTR:127963, 5UTR:127964, 5UTR:127965, 5UTR:127966, 5UTR:127967, exon:1228570, exon:1228591, exon:1228617, exon:1228644, exon:1228652, exon:1228660, exon:1228687, firstexon:191908, firstexon:191909, firstexon:191910, firstexon:191911, firstexon:191912, firstexon:191913, firstexon:191914, intron:1036565, intron:1036597, intron:1036611, intron:1036637,…
SCLC-A	26566640	0.737395	24.4555	0.571429	0.911765	chr19:2251601-2251700	70.2559	31.3277	46.2911	25.3687	35.9267	3.97371	-23.9229	-15.9776	AMH, AMH, AMH	exon:1329883, exon:1329886, exonintronboundary:1208553
SCLC-A	26677111	0.737395	87.0289	0.678571	0.794118	chr19:13298701-13298800	89.2327	74.2868	83.466	30.8654	26.36	18.671	-51.4631	6.43214	CACNA1A, CACNA1A, CACNA1A, CACNA1A, CACNA1A, CACNA1A, CACNA1A, CACNA1A, CACNA1A, CACNA1A, CACNA1A, CACNA1A, CACNA1A, CACNA1A, CACNA1A, CACNA1A, CACNA1A, CACNA1A, CACNA1A, CACNA1A, CACNA1A, CACNA1A, CACNA1A, CACNA1A, CACNA1A, CACNA1A, CACNA1A, CACNA1A, CACNA1A, CACNA1A	exon:1380542, exon:1380589, exon:1380636, exon:1380683, exon:1380748, exon:1380795, exon:1380860, exon:1380908, exon:1380956, exon:1381003, exon:1381049, exon:1381096, exon:1381142, exon:1381205, exon:1381254, exonintronboundary:1257474, exonintronboundary:1257475, exonintronboundary:1257476, exonintronboundary:1257477, exonintronboundary:1257478, exonintronboundary:1257479, exonintronboundary:12…
SCLC-A	25739067	0.736425	50.7668	0.5	0.911765	chr17:83125101-83125200	77.0864	57.8532	60.9364	36.4314	25.3461	3.8127	-28.8606	-0.298212		promoter:195717
SCLC-A	26679190	0.735931	75.3598	0.821429	0.757576	chr19:13506601-13506700	71.6831	49.8129	59.9124	14.7139	30.2033	14.5091	-45.7556	1.04311	CACNA1A, CACNA1A, CACNA1A, CACNA1A, CACNA1A, CACNA1A, CACNA1A, CACNA1A, CACNA1A, CACNA1A, CACNA1A, CACNA1A, CACNA1A, CACNA1A, CACNA1A, CACNA1A, CACNA1A, CACNA1A, CACNA1A, CACNA1A, CACNA1A, CACNA1A, CACNA1A, CACNA1A, CACNA1A, CACNA1A, CACNA1A, CACNA1A	promoter:216925, promoter:216926, promoter:216927, promoter:216928, promoter:216930, promoter:216931, promoter:216933, promoter:216934, promoter:216935, promoter:216936, promoter:216937, promoter:216938, promoter:216939, promoter:216941, promoter:216971, promoter:216976, promoter:216977, promoter:216979, promoter:216981, intron:1164341, intron:1164520, intronexonboundary:1251351, intronexonbounda…
SCLC-A	1101306	0.735294	44.4967	0.653846	0.823529	chr1:110130501-110130600	60.9738	40.8943	45.0843	5.44749	30.4985	9.31241	-43.5367	3.72577		intergenic:967
SCLC-A	16605050	0.735294	76.9208	0.576923	0.882353	chr9:124015601-124015700	84.5247	48.7492	74.1853	39.4979	30.3805	16.5947	-29.6551	-17.3201	LHX2, LHX2, LHX2, LHX2, LHX2, LHX2	intron:612910, intron:612914, intron:612916, exonintronboundary:661883, exonintronboundary:661884, exonintronboundary:661885
SCLC-A	20657727	0.735129	42.3904	0.666667	0.848485	chr12:122004301-122004400	62.3993	36.5018	49.3428	16.9923	28.1203	10.7117	-32.4223	-6.40966		intergenic:15180
SCLC-A	4824179	0.734954	16.1595	0.666667	0.75	chr2:233461301-233461400	16.001	62.5555	24.0525	39.9627	-26.1892	-15.4539	5.75967	35.8834	DGKD, DGKD, DGKD, DGKD	1to5kb:30275, intron:167985, intron:168024, intron:168073
SCLC-A	12288844	0.734266	71.8435	0.615385	0.909091	chr6:167685701-167685800	85.2267	44.1885	69.8506	50.5742	30.3556	9.85411	-15.8477	-24.362	LINC02487, LINC02487, LINC02487, LINC02487	1to5kb:88098, 1to5kb:88099, 1to5kb:88100, intron:484860
SCLC-A	2921813	0.733796	22.4637	0.62963	0.9375	chr2:43224701-43224800	70.2284	25.2556	48.0527	5.44718	43.9765	14.409	-42.3984	-15.9871	LINC01126, LOC107985877, ZFP36L2	1to5kb:23132, 1to5kb:23133, exon:212777
SCLC-A	22966013	0.733225	60.8934	0.607143	0.878788	chr14:105193101-105193200	80.2043	46.7823	65.0037	30.338	32.8296	12.5622	-33.6588	-11.733		intergenic:16605
SCLC-A	24018103	0.732572	30.7784	0.769231	0.59375	chr16:1367101-1367200	31.0837	73.7261	45.1523	74.0558	-33.2277	-14.4695	24.0684	23.6288	UNKL, UNKL, UNKL, UNKL, UNKL, UNKL, UNKL, UNKL, UNKL, UNKL, UNKL, UNKL, UNKL, UNKL, UNKL, UNKL, UNKL, UNKL, UNKL, UNKL, UNKL, UNKL, UNKL, UNKL, UNKL	promoter:183973, 1to5kb:183973, exon:1182072, exon:1182087, exon:1182093, exon:1182125, intron:998124, intron:998129, intron:998134, intronexonboundary:1070432, intronexonboundary:1070433, intronexonboundary:1070434, intronexonboundary:1070435, intronexonboundary:1070436, intronexonboundary:1070437, intronexonboundary:1070438, intronexonboundary:1070439, exonintronboundary:1078646, exonintronboun…
SCLC-A	26566636	0.731935	15.793	0.538462	0.909091	chr19:2251201-2251300	64.6591	37.5414	40.5619	22.9369	30.979	-1.15053	-24.6506	-5.17795	AMH, AMH, AMH, AMH, AMH, AMH	exon:1329883, exon:1329886, intronexonboundary:1207203, intronexonboundary:1207204, exonintronboundary:1208551, exonintronboundary:1208552
SCLC-A	14001483	0.731183	59.0877	0.62963	0.903226	chr8:8797601-8797700	75.1594	49.4862	49.7089	47.7663	26.1723	-7.76174	-10.3519	-8.05869	MFHAS1, MFHAS1, MFHAS1, MFHAS1, MFHAS1, MFHAS1, MFHAS1, MFHAS1	intron:574050, intron:574053, intron:574055, intron:574058, intronexonboundary:615107, intronexonboundary:615108, intronexonboundary:615109, intronexonboundary:615110
SCLC-A	28698171	0.730769	46.5003	0.615385	0.90625	chr22:45632801-45632900	70.6787	42.7555	56.9547	20.4571	30.6229	12.3243	-36.3392	-6.60798		intergenic:21673
SCLC-A	26566637	0.729604	26.4548	0.576923	0.878788	chr19:2251301-2251400	63.3833	33.859	41.4464	21.7305	31.038	1.78875	-24.4991	-8.32774	AMH, AMH	exon:1329883, exon:1329886
SCLC-A	2059651	0.729437	24.8565	0.535714	0.969697	chr1:205965001-205965100	9.86215	40.3893	27.66	45.1319	-27.8649	-4.13445	19.1614	12.8379		intergenic:1774
SCLC-A	26927982	0.728355	88.527	0.714286	0.787879	chr19:38385801-38385900	89.9408	60.5514	75.5083	48.6376	28.375	9.13165	-26.6959	-10.8108	SPRED3, SPRED3, SPRED3, SPRED3, SPRED3, SPRED3, SPRED3, GGN, GGN, NA, GGN, NA, GGN	1to5kb:212058, 1to5kb:212059, 1to5kb:212060, 1to5kb:212061, 1to5kb:212062, 1to5kb:212063, 1to5kb:212064, exon:1391795, exon:1391803, intron:1140242, intron:1172933, exonintronboundary:1230963, exonintronboundary:1266073
SCLC-A	28431426	0.727833	19.6059	0.785714	0.689655	chr22:18958301-18958400	20.5069	64.2986	29.0979	46.9707	-26.2822	-14.8275	9.00285	32.1068	NA, NA	exon:1482775, firstexon:233868
SCLC-A	15070183	0.72584	42.2509	0.642857	0.794118	chr8:115667601-115667700	66.2731	45.1257	39.9591	35.4279	26.1022	-8.9831	-15.0247	-2.09436	TRPS1, TRPS1, TRPS1, TRPS1, TRPS1, TRPS1, TRPS1, TRPS1, TRPS1, TRPS1, TRPS1, TRPS1, TRPS1	intron:588426, intron:588432, intron:588437, intron:588448, intron:588454, intron:588458, intron:588462, intron:588465, intron:588467, exonintronboundary:635042, exonintronboundary:635043, exonintronboundary:635044, exonintronboundary:635045
SCLC-A	25731687	0.725694	74.5138	0.740741	0.71875	chr17:82387101-82387200	75.6372	67.6983	61.0915	21.4117	25.57	6.17584	-46.7307	14.9848		1to5kb:203038
SCLC-A	16304486	0.725589	35.4169	0.703704	0.787879	chr9:93959201-93959300	57.2018	28.5835	43.6688	9.64434	29.9029	11.859	-33.507	-8.25482	BARX1, BARX1-DT	1to5kb:116470, exonintronboundary:656739
SCLC-A	19287103	0.725183	81.0896	0.551724	0.969697	chr11:120028601-120028700	41.2131	53.3223	58.4923	93.2132	-27.1295	-4.0906	42.204	-10.9839		intron:732723
SCLC-A	25394157	0.72479	79.0257	0.785714	0.647059	chr17:48634101-48634200	77.4876	43.7831	71.5393	36.4495	26.897	18.9659	-27.8205	-18.0424	HOXB7, MIR196A1, HOXB-AS4, HOXB-AS4	promoter:200257, 1to5kb:200263, intron:1041857, intron:1041858
SCLC-A	503091	0.724567	70.6472	0.535714	0.969697	chr1:50309001-50309100	88.2283	68.7536	77.9244	19.4176	32.8631	19.1246	-58.8845	6.89687	LOC105378711, LINC02808, LINC02808	intron:82760, intron:82761, intron:82763
SCLC-A	13896904	0.724159	81.7197	0.769231	0.65625	chr7:157685701-157685800	78.9781	64.0178	57.8161	24.3952	30.235	2.01905	-42.5422	10.2881	PTPRN2, PTPRN2, PTPRN2, PTPRN2	intron:548280, intron:548301, intron:548322, intron:548344
SCLC-A	26950360	0.724138	38.9521	0.551724	0.970588	chr19:40623601-40623700	18.7967	51.0842	29.4242	53.0805	-25.7329	-11.5629	19.9787	17.3171	LTBP4, LTBP4, LTBP4, LTBP4, LTBP4, LTBP4, LTBP4, LTBP4, LTBP4, LTBP4, LTBP4, LTBP4, LTBP4, LTBP4, LTBP4, LTBP4, LTBP4, LTBP4, LTBP4, LTBP4, LTBP4, LTBP4, LTBP4, LTBP4, LTBP4, LTBP4, LTBP4, LTBP4, LTBP4, LTBP4, LTBP4, LTBP4, LTBP4, LTBP4, LTBP4, LTBP4, LTBP4, LTBP4, LTBP4, LTBP4, LTBP4, LTBP4, LTBP4, LTBP4, LTBP4, LTBP4, LTBP4, LTBP4, LTBP4, LTBP4, LTBP4, LTBP4, LTBP4, LTBP4, LTBP4, LTBP4, LTBP4, …	promoter:212399, 1to5kb:212400, 1to5kb:212401, exon:1354558, exon:1354597, exon:1354640, exon:1354663, exon:1354691, exon:1354722, exon:1354739, exon:1354749, exon:1354759, exon:1354762, exon:1354773, exon:1354783, exon:1354791, exon:1354795, exon:1354798, exon:1354801, intron:1142194, intron:1142231, intron:1142270, intron:1142291, intron:1142315, intron:1142341, intron:1142355, intron:1142364, …
SCLC-A	14524285	0.723982	14.1257	0.615385	0.941176	chr8:61077801-61077900	8.10147	40.1237	16.0551	59.6256	-30.5	-19.8952	38.1989	12.1963	CLVS1	intron:560291
SCLC-A	26566633	0.723906	17.5635	0.555556	0.848485	chr19:2250901-2251000	63.8925	42.6945	40.6041	19.5972	29.5939	-1.45732	-29.4665	1.32989	AMH, AMH, AMH, AMH, AMH, AMH, MIR4321, AMH, AMH, AMH, AMH, AMH	exon:1329882, exon:1329885, intronexonboundary:1207201, intronexonboundary:1207202, intronexonboundary:1207203, intronexonboundary:1207204, exonintronboundary:1208547, exonintronboundary:1208548, exonintronboundary:1208549, exonintronboundary:1208550, exonintronboundary:1208551, exonintronboundary:1208552
SCLC-A	14044564	0.723772	69.3859	0.571429	0.84375	chr8:13105701-13105800	36.8649	67.1158	53.3239	76.5051	-28.7833	-6.83806	24.0702	11.5512	DLC1, DLC1, DLC1, DLC1, DLC1, DLC1, DLC1, DLC1	1to5kb:105426, intron:575055, intron:575072, intron:575093, intron:575106, intron:575115, intron:575119, intron:575122
SCLC-A	25478277	0.722617	74.2885	0.758621	0.735294	chr17:57046101-57046200	75.6939	57.5369	51.573	36.9664	27.0018	-5.15937	-24.6349	2.79243	RNF126P1, RNF126P1, RNF126P1, RNF126P1	exon:1238942, exon:1238943, firstexon:193501, firstexon:193502
SCLC-A	14139772	0.721719	23.2033	0.538462	1	chr8:22626501-22626600	8.10621	30.4822	21.7506	49.1541	-25.6894	-7.49694	29.0411	4.14523	BIN3, BIN3, BIN3, BIN3, BIN3, BIN3, BIN3, BIN3, BIN3, BIN3, BIN3	promoter:105740, exon:682452, firstexon:105740, intron:576707, intron:576717, intron:576723, intron:576729, intron:576737, intron:576742, intron:576749, intronexonboundary:618351
SCLC-A	27633390	0.721445	30.7436	0.5	0.939394	chr20:50308901-50309000	68.6098	63.8938	44.2288	21.9923	25.2382	-7.26981	-36.9185	18.9501	LINC01270, LINC01270, LINC01270, LINC01270, LINC01270, LINC01270, LINC01270, LINC01270, LINC01270, LINC01270, LINC01270, LINC01270, LINC01270, LINC01270, LINC01270, LINC01270, LINC01270, LINC01270, LINC01271, LINC01271, LINC01270, LINC01270	promoter:224125, 1to5kb:224126, exon:1424005, exon:1424010, firstexon:224124, firstexon:224125, intron:1199847, intron:1199849, intron:1199855, intron:1199857, intron:1199861, intron:1199866, intron:1199873, intron:1199875, intron:1199878, intron:1199881, intron:1199882, intron:1199886, intron:1215095, intron:1215097, exonintronboundary:1294499, exonintronboundary:1294500
SCLC-A	22966012	0.720539	72.749	0.666667	0.757576	chr14:105193001-105193100	81.7204	44.5884	65.6975	36.8635	32.6706	11.3068	-27.1386	-16.8388		intergenic:16605
SCLC-A	28444647	0.720513	30.8608	0.576923	0.833333	chr22:20280401-20280500	15.3805	45.3989	28.7219	50.7859	-26.255	-8.46655	20.9521	13.7694	RTN4R	intron:1249801
SCLC-A	5452382	0.718615	48.769	0.821429	0.575758	chr3:54088001-54088100	50.1484	23.7601	32.2152	17.1568	25.7711	1.86005	-18.2177	-9.41341		intron:285959
SCLC-A	8902258	0.717548	16.952	0.615385	0.84375	chr5:10565401-10565500	55.1871	31.7945	39.5994	7.76189	28.8019	8.01823	-34.4318	-2.38832	ANKRD33B, ANKRD33B	intron:367688, intron:367691
SCLC-A	652563	0.717437	23.472	0.928571	0.5	chr1:65256201-65256300	37.8484	70.3105	53.0312	79.1078	-29.6347	-9.39102	25.3777	13.648	DNAJC6, DNAJC6	intron:23623, intron:23627
SCLC-A	26550041	0.717437	50.4469	0.571429	0.911765	chr19:591701-591800	72.2443	65.5613	54.9561	8.24598	29.3231	6.2722	-56.0079	20.4126	NA, HCN2	promoter:215105, intron:1119620
SCLC-A	28558025	0.717419	30.2302	0.48	0.935484	chr22:31618201-31618300	12.1896	32.0574	21.8972	59.5492	-25.6449	-12.7015	37.5011	0.845372	SFI1, SFI1, SFI1, SFI1, SFI1, SFI1, SFI1, SFI1, SFI1, SFI1, SFI1, SFI1, SFI1, SFI1, SFI1, SFI1, SFI1, SFI1, SFI1, SFI1, SFI1, SFI1, SFI1, SFI1, SFI1, SFI1, SFI1, SFI1, SFI1, SFI1, SFI1, SFI1, SFI1, SFI1, SFI1, SFI1, SFI1, SFI1, SFI1, SFI1, SFI1, SFI1, SFI1, SFI1, SFI1, SFI1, SFI1, SFI1, SFI1, SFI1, SFI1, SFI1, SFI1, SFI1, SFI1	exon:1471982, exon:1472014, exon:1472043, exon:1472085, exon:1472116, exon:1472151, exon:1472213, exon:1472260, exon:1472266, exon:1472270, exon:1472274, intron:1239670, intron:1239701, intron:1239729, intron:1239768, intron:1239798, intron:1239831, intron:1239885, intron:1239921, intron:1239922, intron:1239927, intron:1239933, intronexonboundary:1335208, intronexonboundary:1335209, intronexonbou…
SCLC-A	13886127	0.716611	72.2346	0.777778	0.69697	chr7:156608001-156608100	71.591	36.412	52.1651	48.6928	25.8344	-0.0668626	-4.69652	-21.071	RNF32-DT, RNF32-DT, RNF32-DT, LOC285889, LOC285889, LOC285889, LOC285889, RNF32-DT, RNF32-DT, RNF32-DT, RNF32-DT, RNF32-DT, RNF32-DT, RNF32-DT, RNF32-DT, RNF32-DT	1to5kb:99877, 1to5kb:99882, intron:548076, intron:548082, intron:548088, intron:548091, intron:548095, intron:548099, intron:548103, intron:548106, intron:548109, intron:548112, intron:548114, intron:548117, intron:548120, intron:548123
SCLC-A	12293000	0.715625	70.947	0.64	0.78125	chr6:168101301-168101400	77.4025	52.5537	56.1488	47.3817	25.3744	-2.96384	-14.6533	-7.75723	FRMD1, FRMD1, FRMD1	intron:484935, intronexonboundary:521183, exonintronboundary:522414
SCLC-A	25480683	0.715498	69.1301	0.576923	0.882353	chr17:57286701-57286800	36.6937	65.766	56.9886	74.4367	-29.0367	-1.97686	21.2873	9.7263	MSI2, MSI2, MSI2, MSI2, MSI2, MSI2, MSI2, MSI2, MSI2, MSI2, MSI2, MSI2	intron:1045547, intron:1045560, intron:1045573, intron:1045587, intron:1045597, intron:1045608, intron:1045615, intron:1045628, intron:1045637, intron:1045650, intron:1045655, intron:1045657
SCLC-A	19374026	0.715488	53.4085	0.481481	0.969697	chr11:128720901-128721000	77.8789	53.8329	63.6551	34.3756	27.2577	8.2926	-30.7467	-4.80364	FLI1, FLI1, FLI1, FLI1, FLI1, FLI1, FLI1	intron:735503, intron:735509, intron:735515, intron:735518, intron:735527, intron:735535, intron:735544
SCLC-A	28219736	0.714932	28.4619	0.615385	0.852941	chr21:44499301-44499400	15.8454	66.6694	31.9698	33.8459	-28.3163	-6.81714	-4.31562	39.449	TSPEAR, TSPEAR, TSPEAR, TSPEAR	exon:1462667, exon:1462680, 3UTR:180056, 3UTR:180068
SCLC-A	20657728	0.714927	68.9072	0.666667	0.848485	chr12:122004401-122004500	77.1346	50.1607	66.0409	17.1177	32.6948	17.9032	-47.3277	-3.27042		intergenic:15180
SCLC-A	24711809	0.714927	39.0514	0.703704	0.727273	chr16:70737701-70737800	56.3245	43.6896	39.0285	9.85031	25.4683	2.40699	-36.4972	8.62189	VAC14, VAC14, VAC14, VAC14, VAC14, VAC14, VAC14	intron:1017414, intron:1017426, intron:1017444, intron:1017468, intron:1017471, intron:1017473, intron:1017475
SCLC-A	36786	0.71464	69.2197	0.576923	0.870968	chr1:3678501-3678600	79.5516	56.1961	68.5804	33.3799	26.8328	12.2045	-34.7294	-4.30789	TP73, TP73, TP73, TP73, TP73, TP73, TP73	1to5kb:438, 1to5kb:439, intron:2120, intron:2133, intron:2143, intron:2155, intron:2166
SCLC-A	24895794	0.71444	76.0063	0.689655	0.875	chr16:89136201-89136300	39.5766	65.2063	60.4199	89.1387	-32.0117	-4.22065	34.0712	2.16123	ACSF3, ACSF3, ACSF3, ACSF3, ACSF3, ACSF3, ACSF3, ACSF3, ACSF3	promoter:183358, intron:994813, intron:994823, intron:994839, intron:994847, intron:994858, intron:994868, intron:994878, intron:994888
SCLC-A	28708809	0.713996	45.9489	0.517241	0.941176	chr22:46696601-46696700	23.7804	60.6796	36.6928	54.2287	-26.7533	-9.5368	13.8445	22.4456	CERK, CERK, CERK	1to5kb:235814, intron:1258200, intron:1258212
SCLC-A	13896880	0.713805	73.6176	0.555556	0.939394	chr7:157683301-157683400	87.1556	57.6079	81.3839	32.9871	29.8293	22.1337	-42.3954	-9.56761	PTPRN2, PTPRN2, PTPRN2, PTPRN2	intron:548280, intron:548301, intron:548322, intron:548344
SCLC-A	26333133	0.713341	76.5688	0.653846	0.75	chr18:59274201-59274300	79.9461	64.6099	69.2708	30.8083	25.0498	10.816	-40.4673	4.60155	RAX, RAX, NA, NA, NA	promoter:207391, promoter:207392, promoter:207394, 1to5kb:207393, intronexonboundary:1202120
SCLC-A	18742329	0.710999	16.274	0.592593	0.848485	chr11:65551201-65551300	11.1525	38.4345	30.4177	39.8735	-25.0894	0.597567	13.2053	11.2866	LTBP3, LTBP3, LTBP3, LTBP3, LTBP3, LTBP3, LTBP3, LTBP3, LTBP3, LTBP3, LTBP3, LTBP3, LTBP3, LTBP3, LTBP3, LTBP3, LTBP3, LTBP3, LTBP3, LTBP3, LTBP3, LTBP3, LTBP3, LTBP3, LTBP3, LTBP3, LTBP3, LTBP3, LTBP3, LTBP3, LTBP3, LTBP3, LTBP3, LTBP3, LTBP3, LTBP3, LTBP3, LTBP3, LTBP3, LTBP3, LTBP3, LTBP3, LTBP3, LTBP3, LTBP3, LTBP3, LTBP3, LTBP3, LTBP3, LTBP3, LTBP3, LTBP3, LTBP3, LTBP3, LTBP3, LTBP3, LTBP3, …	1to5kb:138338, 1to5kb:138341, 1to5kb:138342, 1to5kb:138343, 1to5kb:138351, exon:895880, exon:895907, exon:895934, exon:895963, exon:896017, exon:896102, exon:896124, exon:896162, exon:896166, intron:757555, intron:757582, intron:757608, intron:757634, intron:757685, intron:757765, intron:757791, intron:757811, intron:757813, intronexonboundary:812577, intronexonboundary:812578, intronexonboundary…
SCLC-A	13543154	0.710953	40.3384	0.758621	0.617647	chr7:122310701-122310800	49.9809	15.4601	34.0238	18.3535	27.3685	6.09225	-14.8015	-18.6592	FEZF1, FEZF1	promoter:98571, intronexonboundary:580703
SCLC-A	12346465	0.70915	67.0576	0.703704	0.735294	chr7:2641801-2641900	73.4171	51.9464	63.3919	27.5147	25.7994	12.4325	-35.4037	-2.8282	NA, TTYH3, TTYH3, TTYH3	promoter:88428, 1to5kb:88429, intron:486481, intron:486494
SCLC-A	27356127	0.707983	21.1808	0.714286	0.764706	chr20:22582601-22582700	23.3364	43.1911	47.0631	56.354	-25.5331	6.10261	18.4905	0.93997	LINC00261, LINC00261, FOXA2, FOXA2	1to5kb:225755, 1to5kb:225756, exon:1433669, exon:1433672
SCLC-A	23747991	0.705948	69.6864	0.481481	0.939394	chr15:76347101-76347200	87.2255	47.9532	85.1973	28.1947	33.4438	30.7395	-45.264	-18.9193		intergenic:17165
SCLC-A	3698031	0.705338	58.6813	0.592593	0.823529	chr2:120846501-120846600	36.9629	69.7164	41.1383	83.059	-27.675	-22.1078	33.7864	15.9963	GLI2, GLI2, GLI2, GLI2, GLI2, GLI2, GLI2, GLI2, GLI2, GLI2, GLI2, GLI2	intron:144692, intron:144695, intron:144698, intron:144711, intron:144720, intron:144730, intron:144739, intron:144749, intron:144750, intron:144758, intron:144770, intron:144773
SCLC-A	24018104	0.704793	36.7433	0.666667	0.823529	chr16:1367201-1367300	23.4821	53.9973	49.51	57.7238	-30.2616	4.44231	15.394	10.4253	UNKL, UNKL, UNKL, UNKL, UNKL, UNKL, UNKL, UNKL, UNKL, UNKL, UNKL, UNKL, UNKL, UNKL, UNKL, UNKL, UNKL, UNKL, UNKL, UNKL, UNKL, UNKL, UNKL, UNKL, UNKL, UNKL, UNKL, UNKL	1to5kb:183973, exon:1182072, exon:1182087, exon:1182093, exon:1182101, exon:1182107, exon:1182122, exon:1182125, exon:1182131, intron:998124, intron:998129, intron:998134, intronexonboundary:1070432, intronexonboundary:1070433, intronexonboundary:1070434, intronexonboundary:1070435, intronexonboundary:1070436, intronexonboundary:1070437, intronexonboundary:1070438, intronexonboundary:1070439, exo…
SCLC-A	6902812	0.704265	13.2238	0.703704	0.727273	chr4:835401-835500	11.1696	58.6743	15.0264	38.9457	-26.3792	-21.2368	10.6557	36.9603		intergenic:5044
SCLC-A	12293003	0.703782	68.5992	0.607143	0.823529	chr6:168101601-168101700	79.9828	60.1504	48.3864	51.5945	26.6057	-15.5229	-11.2453	0.162459	FRMD1, FRMD1, FRMD1	promoter:88128, intronexonboundary:521183, exonintronboundary:522414
SCLC-A	25480682	0.703704	53.3765	0.592593	0.794118	chr17:57286601-57286700	35.4914	62.2049	49.7242	69.9233	-25.126	-6.14895	20.7831	10.4919	MSI2, MSI2, MSI2, MSI2, MSI2, MSI2, MSI2, MSI2, MSI2, MSI2, MSI2, MSI2	intron:1045547, intron:1045560, intron:1045573, intron:1045587, intron:1045597, intron:1045608, intron:1045615, intron:1045628, intron:1045637, intron:1045650, intron:1045655, intron:1045657
SCLC-A	28558024	0.703125	46.7292	0.5	0.875	chr22:31618101-31618200	23.0237	51.7823	34.5241	64.2086	-27.1479	-11.8141	27.7652	11.1968	SFI1, SFI1, SFI1, SFI1, SFI1, SFI1, SFI1, SFI1, SFI1, SFI1, SFI1, SFI1, SFI1, SFI1, SFI1, SFI1, SFI1, SFI1, SFI1, SFI1, SFI1, SFI1, SFI1, SFI1, SFI1, SFI1, SFI1, SFI1, SFI1, SFI1, SFI1, SFI1, SFI1, SFI1, SFI1, SFI1, SFI1, SFI1, SFI1, SFI1, SFI1, SFI1, SFI1, SFI1, SFI1, SFI1, SFI1, SFI1, SFI1, SFI1, SFI1, SFI1, SFI1	exon:1471982, exon:1472014, exon:1472043, exon:1472085, exon:1472116, exon:1472151, exon:1472213, exon:1472266, exon:1472270, exon:1472274, intron:1239669, intron:1239700, intron:1239728, intron:1239767, intron:1239797, intron:1239830, intron:1239884, intron:1239921, intron:1239926, intron:1239929, intron:1239932, intronexonboundary:1335208, intronexonboundary:1335209, intronexonboundary:1335210,…
SCLC-A	3477792	0.7025	90.1759	0.84	0.5625	chr2:98822601-98822700	85.5728	44.23	80.9021	31.1033	33.4944	27.2668	-39.1317	-21.6294	CRACDL, CRACDL	promoter:34983, exon:229201
SCLC-A	15732378	0.701632	62.6157	0.538462	0.969697	chr9:36748401-36748500	82.1132	65.6649	76.1471	15.8761	29.5505	21.5957	-58.7657	7.61938		intergenic:11236
SCLC-A	18742330	0.701459	27.4208	0.555556	0.939394	chr11:65551301-65551400	12.5427	50.066	28.3119	36.0434	-25.5978	-4.57212	5.73651	24.4334	LTBP3, LTBP3, LTBP3, LTBP3, LTBP3, LTBP3, LTBP3, LTBP3, LTBP3, LTBP3, LTBP3, LTBP3, LTBP3, LTBP3, LTBP3, LTBP3, LTBP3, LTBP3, LTBP3, LTBP3, LTBP3, LTBP3, LTBP3, LTBP3, LTBP3, LTBP3, LTBP3, LTBP3, LTBP3, LTBP3, LTBP3, LTBP3, LTBP3, LTBP3, LTBP3, LTBP3, LTBP3, LTBP3, LTBP3, LTBP3, LTBP3, LTBP3, LTBP3, LTBP3, LTBP3, LTBP3, LTBP3, LTBP3, LTBP3, LTBP3, LTBP3, LTBP3, LTBP3, LTBP3, LTBP3, LTBP3, LTBP3, …	1to5kb:138338, 1to5kb:138341, 1to5kb:138342, 1to5kb:138343, 1to5kb:138351, intron:757555, intron:757582, intron:757608, intron:757634, intron:757685, intron:757765, intron:757791, intron:757811, intron:757813, intronexonboundary:812577, intronexonboundary:812578, intronexonboundary:812579, intronexonboundary:812580, intronexonboundary:812581, intronexonboundary:812582, intronexonboundary:812583, …
SCLC-A	27538743	0.701459	64.3164	0.555556	0.878788	chr20:40844201-40844300	38.413	78.2625	50.3023	64.6853	-26.0037	-10.1513	9.02604	27.129		intergenic:20621
SCLC-N	27243016	0.962209	49.9841	0.883721	0.9375	chr20:11271501-11271600	73.5507	69.1654	21.152	67.2989	21.0119	-48.853	12.6762	15.1649	LOC339593, LOC339593, LOC339593, LOC339593	intron:1206772, intron:1206777, intron:1206779, intron:1206781
SCLC-N	27243015	0.953488	64.8411	0.813953	1	chr20:11271401-11271500	78.032	78.0156	25.0311	60.7093	23.4467	-47.2212	0.349702	23.4248	LOC339593, LOC339593, LOC339593, LOC339593, LOC339593, LOC339593	intron:1206772, intron:1206777, intron:1206779, intron:1206781, intronexonboundary:1298702, exonintronboundary:1302140
SCLC-N	24857303	0.943056	37.3251	0.777778	1	chr16:85287101-85287200	51.1906	51.0008	12.1216	48.9481	13.8337	-38.2582	10.8438	13.5808	GSE1, LOC107984830	intron:994063, intron:994066
SCLC-N	28712189	0.940278	49.2723	0.955556	0.875	chr22:47034601-47034700	70.5327	62.5739	34.5707	79.5204	11.6444	-36.305	23.628	1.03264	TBC1D22A, TBC1D22A, TBC1D22A, TBC1D22A, TBC1D22A, TBC1D22A, TBC1D22A	intron:1246766, intron:1246778, intron:1246795, intron:1246805, intron:1246816, intron:1246836, intron:1246848
SCLC-N	12994676	0.933333	23.1342	0.955556	0.875	chr7:67462901-67463000	63.5975	38.2383	13.7133	42.6822	32.0529	-34.4594	4.16584	-1.7594		intergenic:9328
SCLC-N	25704884	0.917054	21.148	0.930233	0.866667	chr17:79706801-79706900	62.3183	49.1701	16.1708	48.2373	24.4589	-37.0711	5.68426	6.92792	LINC02078	promoter:195088
SCLC-N	25584341	0.914596	80.1853	0.847826	0.857143	chr17:67652501-67652600	90.4524	88.4096	40.9709	92.9954	16.3271	-49.6482	19.7178	13.6034	PITPNC1, PITPNC1, PITPNC1	intron:1048677, intron:1048685, intron:1048704
SCLC-N	226136	0.910714	43.8989	0.931818	0.785714	chr1:22613501-22613600	83.7137	58.0532	32.3166	69.192	30.5264	-38.003	11.1641	-3.68754		intergenic:257
SCLC-N	24857302	0.905556	37.6766	0.8	0.9375	chr16:85287001-85287100	61.0567	60.2953	16.7808	53.0784	17.6719	-41.3627	7.03411	16.6567	GSE1, LOC107984830	intron:994063, intron:994066
SCLC-N	17443238	0.900741	61.5051	0.688889	1	chr10:69439601-69439700	67.19	70.5612	23.7797	50.9824	18.7489	-39.1315	-2.86129	23.2439		intergenic:12488
SCLC-N	16508372	0.9	58.8732	0.933333	0.75	chr9:114347801-114347900	86.9154	87.6567	47.2264	76.7352	16.3759	-36.5427	2.80239	17.3644	AKNA, AKNA, AKNA, AKNA, AKNA, AKNA, AKNA, AKNA, AKNA, AKNA, AKNA, AKNA, AKNA, AKNA, AKNA, AKNA, AKNA, AKNA	1to5kb:117179, exon:756581, exon:756603, exon:756611, exon:756637, exon:756657, exon:756665, intronexonboundary:687360, intronexonboundary:687361, intronexonboundary:687362, intronexonboundary:687363, intronexonboundary:687364, intronexonboundary:687365, exonintronboundary:689435, exonintronboundary:689436, exonintronboundary:689437, exonintronboundary:689438, exonintronboundary:689439
SCLC-N	15159524	0.89538	16.5063	0.978261	0.75	chr8:124601701-124601800	71.3364	52.8714	20.0248	69.7255	23.7958	-44.6197	21.648	-0.824126	MTSS1, MTSS1, MTSS1, MTSS1, MTSS1, MTSS1	intron:590387, intron:590400, intron:590421, intron:590462, intron:590467, intron:590469
SCLC-N	8485479	0.892857	68.7041	0.840909	0.857143	chr4:159102101-159102200	88.3472	80.3871	40.9371	61.0502	27.5557	-35.6578	-8.84023	16.9423	RAPGEF2, RAPGEF2, RAPGEF2	promoter:59755, promoter:59756, 1to5kb:59757
SCLC-N	28543898	0.888587	41.3884	0.847826	0.875	chr22:30205501-30205600	64.632	63.4981	24.3641	62.235	14.5997	-39.0909	11.4035	13.0877	LOC105372988	intron:1252478
SCLC-N	3702532	0.886364	37.4677	0.931818	0.733333	chr2:121296601-121296700	77.2136	74.8334	34.5876	85.1025	12.3724	-44.4622	22.891	9.19881		intergenic:3144
SCLC-N	25722001	0.882473	43.6809	0.956522	0.75	chr17:81418501-81418600	77.0116	71.9049	29.611	77.8476	17.2238	-45.977	18.3384	10.4148	BAHCC1, BAHCC1, BAHCC1	intron:1055013, intron:1055040, intron:1055067
SCLC-N	15159523	0.876359	40.9949	0.891304	0.875	chr8:124601601-124601700	75.0034	60.4976	23.9941	68.0425	24.1587	-43.8538	14.8774	4.81765	MTSS1, MTSS1, MTSS1, MTSS1, MTSS1, MTSS1	intron:590387, intron:590400, intron:590421, intron:590462, intron:590467, intron:590469
SCLC-N	27456528	0.873641	47.6168	0.956522	0.8125	chr20:32622701-32622800	75.418	77.0126	29.4094	77.3061	14.1753	-47.1695	16.6928	16.3014		intergenic:20534
SCLC-N	26924498	0.87358	12.3055	0.863636	0.75	chr19:38037401-38037500	29.5408	48.2353	11.0908	53.6031	-8.10229	-32.7023	23.9809	16.8237	SIPA1L3, SIPA1L3	intron:1139926, intron:1139948
SCLC-N	24858798	0.873547	18.2997	0.883721	0.8125	chr16:85436601-85436700	53.1334	56.8189	16.0235	35.6008	16.9857	-32.4942	-6.39112	21.8997	GSE1	intron:994064
SCLC-N	19470209	0.87282	25.2924	0.813953	0.9375	chr12:3252501-3252600	50.5044	57.2664	12.1411	70.7135	3.79742	-47.3537	30.7428	12.8134	TSPAN9, TSPAN9, TSPAN9, TSPAN9, TSPAN9, TSPAN9, TSPAN9	intron:778140, intron:778149, intron:778153, intron:778160, intron:778167, intron:778168, intron:778173
SCLC-N	2064906	0.870139	60.4197	0.8	0.875	chr1:206490501-206490600	70.0872	81.7463	39.3753	73.6544	5.16185	-35.7873	9.91813	20.7073	IKBKE, IKBKE, IKBKE	intron:54572, intron:54593, intron:54612
SCLC-N	26731575	0.868056	28.9858	1	0.625	chr19:18745101-18745200	87.0508	96.9092	36.1296	82.5532	15.1868	-52.7081	9.19006	28.3313	CRTC1, CRTC1, CRTC1, CRTC1	intron:1133703, intron:1133716, intron:1133729, intron:1133741
SCLC-N	4895417	0.866667	85.672	0.755556	0.875	chr2:240585101-240585200	91.9364	92.0281	49.8295	83.8899	16.6872	-39.4553	5.95856	16.8095	CAPN10, CAPN10, CAPN10, GPR35, CAPN10, CAPN10, CAPN10, CAPN10, CAPN10, CAPN10, CAPN10, CAPN10-DT, CAPN10-DT	1to5kb:30590, 1to5kb:30591, 1to5kb:30592, 1to5kb:30593, 1to5kb:30594, 1to5kb:30595, 1to5kb:30596, 1to5kb:30597, 1to5kb:30598, 1to5kb:30599, 1to5kb:30600, exon:262547, firstexon:39484
SCLC-N	16282999	0.865972	83.3238	0.822222	0.9375	chr9:91810501-91810600	90.9593	81.2766	48.0604	71.8716	23.8897	-33.3088	-1.56044	10.9795	ROR2, ROR2, ROR2, ROR2, ROR2	intron:632597, intron:632605, intron:632613, intron:632619, intron:632623
SCLC-N	16761825	0.8625	35.6602	0.844444	0.75	chr10:1298301-1298400	54.4445	69.0981	23.0106	60.0667	3.7194	-38.1926	11.2157	23.2575	ADARB2	intron:673619
SCLC-N	27456529	0.861413	23.8564	0.956522	0.875	chr20:32622801-32622900	73.2126	75.8625	22.1288	80.3866	13.7533	-54.3584	23.3186	17.2865		intergenic:20534
SCLC-N	8801577	0.859375	30.3852	0.863636	0.75	chr5:497301-497400	66.7142	70.9448	28.0138	50.7056	16.8261	-34.7744	-4.51867	22.4669	SLC9A3, SLC9A3, SLC9A3	intron:397879, intron:397894, intron:397913
SCLC-N	12374826	0.857337	52.8882	0.869565	0.875	chr7:5477901-5478000	81.2496	63.3107	35.4279	55.7962	29.738	-31.3576	-4.19985	5.81944	NA, FBXL18, FBXL18, NA, FBXL18	exon:575572, exon:611832, intron:517468, intronexonboundary:523261, 3UTR:73235
SCLC-N	2316941	0.85462	38.7819	0.73913	0.875	chr1:231694001-231694100	50.7443	64.919	20.4685	81.4882	-4.88095	-45.2486	36.1109	14.0187	TSNAX-DISC1, TSNAX-DISC1, TSNAX-DISC1, TSNAX-DISC1, TSNAX-DISC1, TSNAX-DISC1, TSNAX-DISC1, TSNAX-DISC1, DISC1, DISC1, DISC1, DISC1, DISC1, DISC1, DISC1, DISC1, DISC1, DISC1, DISC1, DISC1, DISC1, DISC1, DISC1, DISC1, DISC1, DISC1, DISC1, DISC1, DISC1, TSNAX-DISC1, TSNAX-DISC1, TSNAX-DISC1, TSNAX-DISC1, TSNAX-DISC1, TSNAX-DISC1, TSNAX-DISC1, TSNAX-DISC1, DISC1, DISC1, DISC1, DISC1, DISC1, DISC1, DI…	exon:70918, exon:70925, exon:70938, exon:70950, exon:70961, exon:70974, exon:70988, exon:71001, exon:71029, exon:71042, exon:71045, exon:71053, exon:71063, exon:71071, exon:71080, exon:71086, exon:71099, exon:71108, exon:71118, exon:71127, exon:71138, exon:71148, exon:71155, exon:71165, exon:71178, exon:71189, exon:71201, exon:71212, intron:60550, intronexonboundary:59205, intronexonboundary:5920…
SCLC-N	28543899	0.852983	27.0087	0.818182	0.875	chr22:30205601-30205700	55.4109	47.1005	16.0151	56.0454	15.6906	-36.8372	16.5366	4.60998	LOC105372988	intron:1252478
SCLC-N	255412	0.85	44.5535	0.704545	0.866667	chr1:25541101-25541200	56.1299	79.8649	25.2592	65.2665	-0.666993	-41.8278	11.5152	30.9797	LDLRAP1	1to5kb:1663
SCLC-N	3557992	0.85	49.0049	0.688889	0.875	chr2:106842601-106842700	61.555	68.2648	30.0714	56.4133	9.97186	-32.0063	3.11624	18.9182	ST6GAL2, ST6GAL2, ST6GAL2	intron:195451, intron:195456, intron:195463
SCLC-N	2064907	0.847826	56.5773	0.847826	0.8125	chr1:206490601-206490700	74.9087	72.5378	35.7944	72.1297	14.7547	-37.3977	11.0494	11.5935	IKBKE, IKBKE, IKBKE, IKBKE, IKBKE, IKBKE, IKBKE, IKBKE, IKBKE	intron:54572, intron:54593, intron:54612, intronexonboundary:53443, intronexonboundary:53444, intronexonboundary:53445, exonintronboundary:64071, exonintronboundary:64072, exonintronboundary:64073
SCLC-N	20058465	0.847826	18.7258	0.934783	0.666667	chr12:62078101-62078200	57.573	56.0774	19.8111	48.8878	15.9809	-34.3683	4.40062	13.9868	TAFA2, TAFA2, TAFA2, TAFA2, TAFA2, TAFA2, TAFA2, TAFA2	intron:831919, intron:831924, intron:831934, intron:831937, intron:831940, intron:831944, intron:831947, intron:831948
SCLC-N	15325282	0.846467	70.7103	0.913043	0.75	chr8:141177501-141177600	89.0971	97.2182	51.0399	80.831	12.734	-38.0088	1.71264	23.5622	DENND3, DENND3, DENND3, DENND3, DENND3, DENND3, DENND3	promoter:104519, exon:675859, firstexon:104518, intron:571243, intron:571271, intron:571302, intron:571322
SCLC-N	12338153	0.843972	34.0566	0.787234	0.8	chr7:1810601-1810700	53.9614	76.1004	22.2576	51.6455	3.96021	-38.3115	0.872429	33.4789		intergenic:8794
SCLC-N	12199560	0.843478	41.5626	0.978261	0.6	chr6:158757301-158757400	80.4148	86.4956	46.746	76.9934	10.3365	-34.5553	5.77456	18.4442	SYTL3, SYTL3, SYTL3, SYTL3, SYTL3, SYTL3, SYTL3, SYTL3, SYTL3, SYTL3, SYTL3, SYTL3	exon:532311, exon:532327, exon:532349, intron:450207, intron:450222, intron:450242, intronexonboundary:480814, intronexonboundary:480815, intronexonboundary:480816, exonintronboundary:487803, exonintronboundary:487804, exonintronboundary:487805
SCLC-N	3597642	0.843023	36.7948	0.860465	0.8125	chr2:110807601-110807700	72.2877	76.1953	27.0979	78.9385	11.5438	-48.7093	20.4116	16.7539	ACOXL, ACOXL, ACOXL, ACOXL, ACOXL, ACOXL	intron:142768, intron:142786, intron:142804, intron:142821, intron:142830, intron:142839
SCLC-N	15325281	0.839674	38.1499	0.956522	0.6875	chr8:141177401-141177500	84.1276	80.5188	38.6634	82.2171	16.9945	-43.6244	14.4472	12.1827	DENND3, DENND3, DENND3, DENND3, DENND3, DENND3, DENND3	promoter:104519, exon:675859, firstexon:104518, intron:571243, intron:571271, intron:571302, intron:571322
SCLC-N	149307	0.837358	45.6283	0.863636	0.75	chr1:14930601-14930700	72.1231	64.9995	34.9613	79.4071	12.3338	-37.2152	22.0458	2.8356	KAZN, KAZN, KAZN, KAZN, KAZN, KAZN, KAZN	intron:5731, intron:5745, intron:5759, intron:5766, intron:5773, intron:5780, intron:5784
SCLC-N	2559146	0.836232	79.9875	0.956522	0.666667	chr2:6958001-6958100	94.9234	97.721	58.0955	98.3082	10.2152	-38.8887	14.7282	13.9453	RNF144A, RNF144A, RNF144A, RNF144A	intron:122461, intron:122469, intron:122474, intron:122477
SCLC-N	3702533	0.834074	56.1877	0.755556	0.933333	chr2:121296701-121296800	71.044	74.0159	32.2767	75.352	10.4957	-41.1939	16.2398	14.4584		intergenic:3144
SCLC-N	2316940	0.833777	22.0827	0.744681	0.8125	chr1:231693901-231694000	38.4764	61.0564	15.6574	59.6137	-6.96605	-37.3915	21.217	23.1405	TSNAX-DISC1, TSNAX-DISC1, TSNAX-DISC1, TSNAX-DISC1, TSNAX-DISC1, TSNAX-DISC1, TSNAX-DISC1, TSNAX-DISC1, DISC1, DISC1, DISC1, DISC1, DISC1, DISC1, DISC1, DISC1, DISC1, DISC1, DISC1, DISC1, DISC1, DISC1, DISC1, DISC1, DISC1, DISC1, DISC1, DISC1, DISC1, DISC1, TSNAX-DISC1, TSNAX-DISC1, TSNAX-DISC1, TSNAX-DISC1, TSNAX-DISC1, TSNAX-DISC1, TSNAX-DISC1, TSNAX-DISC1, DISC1, DISC1, DISC1, DISC1, DISC1, DI…	exon:70918, exon:70925, exon:70938, exon:70950, exon:70961, exon:70974, exon:70988, exon:71001, exon:71029, exon:71042, exon:71045, exon:71053, exon:71063, exon:71071, exon:71080, exon:71086, exon:71099, exon:71108, exon:71118, exon:71127, exon:71138, exon:71148, exon:71155, exon:71165, exon:71178, exon:71189, exon:71201, exon:71212, exon:71216, intron:60550, intronexonboundary:59205, intronexonb…
SCLC-N	1801831	0.833333	25.2829	0.8	0.8125	chr1:180183001-180183100	51.1934	69.9912	19.5039	85.6776	-7.19749	-49.4501	38.7814	17.8662	QSOX1, QSOX1, QSOX1	intron:49237, intron:49247, intron:49255
SCLC-N	26727814	0.83288	55.5614	0.782609	0.8125	chr19:18369001-18369100	74.2348	74.0265	35.9104	62.3583	16.8031	-34.2961	0.967701	16.5254	PGPEP1, PGPEP1, PGPEP1, PGPEP1	exon:1343834, intron:1133403, intron:1133405, 3UTR:165762
SCLC-N	22600633	0.832576	41.0204	0.727273	0.866667	chr14:68655101-68655200	48.9628	58.8275	16.6791	64.4505	2.31041	-40.7345	22.9607	15.4634	RAD51B, RAD51B, RAD51B, RAD51B	intron:882846, intron:882863, intron:882877, intron:882881
SCLC-N	16728684	0.829942	59.261	0.906977	0.6875	chr9:136379001-136379100	81.7833	92.5195	43.1794	91.0958	6.18512	-45.2868	18.6017	20.5	SNAPC4, SNAPC4, SNAPC4, SNAPC4, SNAPC4, SNAPC4, SNAPC4, SNAPC4, SNAPC4	exon:764152, exon:764176, exon:764199, exon:764223, intronexonboundary:694894, intronexonboundary:694895, intronexonboundary:694896, intronexonboundary:694897, 3UTR:92409
SCLC-N	6854557	0.829787	79.0536	0.914894	0.6875	chr3:194305501-194305600	92.3419	78.7072	46.9162	94.0091	19.1311	-41.4366	21.354	0.951464	NA, LINC00887, LINC00887, LINC00887, LINC00887, LINC00887, LINC00887, LINC00887, LINC00887, LINC00887, LINC00887, LINC00887, LINC00887, LINC00887, LINC00887, LINC00887, LINC00887, LINC00887, LINC00887	1to5kb:54727, intron:308498, intron:308503, intron:308508, intron:308511, intron:308513, intron:308517, intron:308519, intron:308521, intron:308523, exonintronboundary:331454, exonintronboundary:331455, exonintronboundary:331456, exonintronboundary:331457, exonintronboundary:331458, exonintronboundary:331459, exonintronboundary:331460, exonintronboundary:331461, exonintronboundary:331462
SCLC-N	25673267	0.829545	56.3791	0.795455	0.8125	chr17:76545101-76545200	73.3793	56.2067	41.211	86.1792	12.1803	-30.7108	29.2469	-10.7164	PRCD, PRCD, NA, PRCD, PRCD, PRCD, PRCD, PRCD, PRCD, PRCD, PRCD, CYGB, PRCD, PRCD, PRCD, PRCD	promoter:194762, 1to5kb:194763, 1to5kb:194764, exon:1247062, exon:1247075, exon:1247083, intron:1052305, intron:1052327, intron:1052331, intron:1052337, intron:1052339, intron:1092635, exonintronboundary:1137477, exonintronboundary:1137478, exonintronboundary:1137479, 3UTR:153638
SCLC-N	28539036	0.828804	36.0464	0.804348	0.75	chr22:29719301-29719400	58.4285	59.864	24.7459	61.0976	9.85935	-35.0508	13.4181	11.7733	CABP7, NA, NA, NA, NA, NA, NA	promoter:232113, intron:1252313, intron:1252314, intron:1252315, exonintronboundary:1351299, exonintronboundary:1351300, exonintronboundary:1351301
SCLC-N	26569567	0.825532	26.2414	0.93617	0.666667	chr19:2544301-2544400	57.3618	67.5366	27.2086	68.8183	2.84061	-37.3637	18.116	16.4071	GNG7, GNG7	intron:1155220, intron:1155225
SCLC-N	25584342	0.825408	47.7428	0.978261	0.6875	chr17:67652601-67652700	88.4913	88.1388	40.5487	86.9197	16.6223	-47.3012	14.5268	16.1522	PITPNC1, PITPNC1, PITPNC1	intron:1048677, intron:1048685, intron:1048704
SCLC-N	20685262	0.823864	66.8758	0.840909	0.75	chr12:124757801-124757900	82.9249	76.8029	46.959	73.0021	17.3369	-30.6176	4.10648	9.17423		intergenic:15202
SCLC-N	10510818	0.822742	42.1642	0.826087	0.769231	chr5:171421401-171421500	60.7771	86.1296	24.87	59.8828	3.8163	-44.0598	2.6239	37.6196	FGF18	intron:394208
SCLC-N	8801578	0.822443	21.0885	0.863636	0.75	chr5:497401-497500	56.8366	57.4208	21.0196	44.696	15.7912	-31.9648	-0.39638	16.57	SLC9A3, SLC9A3, SLC9A3	intron:397879, intron:397894, intron:397913
SCLC-N	2593145	0.822222	53.9606	0.777778	0.8125	chr2:10357901-10358000	65.009	90.3456	33.8119	82.9721	-4.03425	-45.6303	19.9166	29.748	HPCAL1, HPCAL1, HPCAL1, HPCAL1, HPCAL1	intron:123032, intron:123035, intron:123039, intron:123045, intron:123051
SCLC-N	16652192	0.822222	29.6544	0.755556	0.8125	chr9:128729801-128729900	44.5624	50.4648	18.3694	64.7735	0.0264726	-34.8975	26.9747	7.89633	ZER1, ZDHHC12-DT, ZER1	exon:761129, intron:616862, 3UTR:91970
SCLC-N	12338154	0.821739	47.3223	0.630435	0.933333	chr7:1810701-1810800	51.2423	65.4597	23.0599	49.6345	5.19095	-32.3856	3.04717	24.1475		intergenic:8794
SCLC-N	25486448	0.820741	21.7921	0.888889	0.733333	chr17:57863201-57863300	52.2056	51.7614	22.4005	74.5268	2.64269	-37.0975	32.4044	2.05041	CUEDC1, CUEDC1, CUEDC1, CUEDC1, CUEDC1, CUEDC1, CUEDC1, CUEDC1, CUEDC1, CUEDC1, CUEDC1, CUEDC1, CUEDC1, CUEDC1, CUEDC1, CUEDC1, CUEDC1, CUEDC1, CUEDC1, CUEDC1, CUEDC1, CUEDC1, CUEDC1, CUEDC1, CUEDC1, CUEDC1, CUEDC1, CUEDC1, CUEDC1, CUEDC1, CUEDC1, CUEDC1, CUEDC1, CUEDC1, CUEDC1, CUEDC1, CUEDC1, CUEDC1, CUEDC1, CUEDC1, CUEDC1	exon:1284431, exon:1284436, exon:1284447, exon:1284450, exon:1284453, exon:1284457, exon:1284459, exon:1284465, exon:1284469, exon:1284472, exon:1284483, exon:1284493, intron:1083814, intron:1083824, intron:1083828, intron:1083838, intron:1083840, intron:1083842, intron:1083845, intron:1083846, intron:1083851, intron:1083856, intron:1083866, intronexonboundary:1164848, intronexonboundary:1164849,…
SCLC-N	3347497	0.818056	67.6587	0.733333	0.875	chr2:85793101-85793200	71.7876	83.3933	36.1459	62.2219	11.2005	-36.3217	-1.55367	26.6748		intergenic:2745
SCLC-N	6866009	0.816576	10.9559	0.891304	0.75	chr3:195450701-195450800	44.1723	62.8399	15.2595	42.4414	3.992	-34.5583	1.68422	28.8821		intergenic:5001
SCLC-N	12199559	0.815603	89.4494	0.744681	0.8	chr6:158757201-158757300	89.5391	93.9452	55.8365	84.0168	11.6063	-33.3305	4.24317	17.481	SYTL3, SYTL3, SYTL3, SYTL3, SYTL3, SYTL3, SYTL3, SYTL3, SYTL3, SYTL3, SYTL3, SYTL3	exon:532311, exon:532327, exon:532349, intron:450206, intron:450221, intron:450241, intronexonboundary:480814, intronexonboundary:480815, intronexonboundary:480816, exonintronboundary:487803, exonintronboundary:487804, exonintronboundary:487805
SCLC-N	18812664	0.8125	55.4761	0.883721	0.75	chr11:72584701-72584800	20.513	28.2506	66.7594	21.7394	-18.4035	43.2584	-16.7683	-8.08668	PDE2A, PDE2A, PDE2A, PDE2A, PDE2A-AS2, PDE2A, PDE2A, PDE2A, PDE2A, PDE2A, PDE2A, PDE2A, PDE2A, PDE2A-AS2, PDE2A, PDE2A, PDE2A, PDE2A, PDE2A, PDE2A, PDE2A, PDE2A, PDE2A, PDE2A, PDE2A, PDE2A, PDE2A, PDE2A, PDE2A, PDE2A, PDE2A, PDE2A, PDE2A, PDE2A, PDE2A, PDE2A, PDE2A, PDE2A, PDE2A, PDE2A, PDE2A, PDE2A, PDE2A, PDE2A, PDE2A, PDE2A, PDE2A	promoter:139092, 1to5kb:139090, 1to5kb:139091, 1to5kb:139093, exon:854737, exon:900500, exon:900521, exon:900552, exon:900579, exon:900609, exon:900636, exon:900668, exon:900722, firstexon:132016, intron:761415, intron:761445, intron:761461, intron:761491, intron:761521, intron:761550, intron:761576, intron:761620, intronexonboundary:817086, intronexonboundary:817087, intronexonboundary:817088, i…
SCLC-N	6140721	0.811047	39.4754	0.860465	0.75	chr3:122921901-122922000	19.4104	28.4991	59.2661	14.9168	-14.8169	38.324	-20.8084	-2.69867	SEMA5B, SEMA5B, SEMA5B, SEMA5B, SEMA5B, SEMA5B, SEMA5B, SEMA5B, SEMA5B, SEMA5B, SEMA5B, SEMA5B, SEMA5B, SEMA5B, SEMA5B, SEMA5B, SEMA5B, SEMA5B, SEMA5B, SEMA5B, SEMA5B, SEMA5B, SEMA5B, SEMA5B, SEMA5B, SEMA5B, SEMA5B, SEMA5B, SEMA5B, SEMA5B, SEMA5B, SEMA5B	exon:347306, exon:347328, exon:347351, exon:347374, exon:347396, exon:347424, exon:347446, exon:347469, intron:295209, intron:295231, intron:295252, intron:295274, intron:295296, intron:295321, intron:295343, intron:295363, intronexonboundary:314802, intronexonboundary:314803, intronexonboundary:314804, intronexonboundary:314805, intronexonboundary:314806, intronexonboundary:314807, intronexonbou…
SCLC-N	25722000	0.81087	74.944	0.76087	0.733333	chr17:81418401-81418500	84.4247	73.9966	48.2687	84.9219	15.3623	-32.8457	16.0253	1.45816	BAHCC1, BAHCC1, BAHCC1	intron:1055013, intron:1055040, intron:1055067
SCLC-N	16728683	0.807292	63.1532	0.690476	0.8125	chr9:136378901-136379000	62.9146	81.81	30.9964	84.9981	-3.02025	-45.5779	26.4244	22.1737	SNAPC4, SNAPC4, SNAPC4, SNAPC4, SNAPC4	exon:764152, exon:764176, exon:764199, exon:764223, 3UTR:92409
SCLC-N	8943709	0.804506	67.8548	0.651163	0.875	chr5:14710501-14710600	74.0476	76.4462	37.8667	59.8076	16.0074	-32.2338	-2.97925	19.2056	ANKH, ANKH	exon:471218, 3UTR:55685
SCLC-N	17458020	0.803977	46.4445	0.886364	0.625	chr10:70917801-70917900	66.244	69.6367	34.8879	70.2125	7.99829	-33.8098	13.2896	12.5219		intergenic:12510
SCLC-N	20671670	0.803977	30.0545	0.931818	0.6875	chr12:123398601-123398700	70.8412	69.446	31.7137	58.6197	17.5814	-34.5885	1.28603	15.7211	KMT5A, KMT5A, KMT5A, KMT5A, KMT5A	intron:809149, intron:809155, intron:809165, intron:809171, intron:809176
SCLC-N	6904799	0.803779	22.9004	0.813953	0.6875	chr4:1034101-1034200	50.3662	65.4549	21.5691	41.1249	7.64989	-30.7462	-4.6718	27.7681		intergenic:5048
SCLC-N	24499544	0.802778	77.4342	0.755556	0.8125	chr16:49511201-49511300	78.7997	64.2487	43.5709	89.945	12.8782	-34.0935	27.7385	-6.52315	ZNF423, ZNF423, ZNF423, ZNF423, ZNF423, ZNF423	intron:1010448, intron:1010456, intron:1010463, intron:1010469, intron:1010474, intron:1010479
SCLC-N	12286757	0.801481	81.0887	0.8	0.8	chr6:167477001-167477100	85.819	89.9996	52.2623	88.7439	8.81703	-35.9252	12.7169	14.3912		intergenic:8730
SCLC-N	18812663	0.801136	51.5072	0.886364	0.75	chr11:72584601-72584700	20.9424	33.2949	62.431	22.8571	-18.5853	36.7329	-16.0324	-2.11524	PDE2A, PDE2A, PDE2A, PDE2A, PDE2A-AS2, PDE2A, PDE2A, PDE2A, PDE2A, PDE2A, PDE2A, PDE2A, PDE2A, PDE2A-AS2, PDE2A, PDE2A, PDE2A, PDE2A, PDE2A, PDE2A, PDE2A, PDE2A, PDE2A, PDE2A, PDE2A, PDE2A, PDE2A, PDE2A, PDE2A, PDE2A, PDE2A, PDE2A	promoter:139092, 1to5kb:139090, 1to5kb:139091, 1to5kb:139093, exon:854737, exon:900500, exon:900521, exon:900552, exon:900579, exon:900609, exon:900636, exon:900668, exon:900722, firstexon:132016, intronexonboundary:817085, intronexonboundary:817086, intronexonboundary:817087, intronexonboundary:817088, intronexonboundary:817089, intronexonboundary:817090, intronexonboundary:817091, intronexonbou…
SCLC-N	15307774	0.800694	51.2699	0.622222	0.9375	chr8:139426701-139426800	57.5176	61.1929	28.1327	59.3078	7.97314	-31.2067	10.3601	12.8735		intergenic:10923
SCLC-N	27381122	0.8	15.7109	0.488889	1	chr20:25082101-25082200	35.2613	13.4467	64.2489	22.1181	1.99008	40.6401	-15.5342	-27.096	VSX1, VSX1, VSX1, VSX1, VSX1, VSX1, VSX1, VSX1, VSX1, VSX1, VSX1, VSX1, VSX1, VSX1, VSX1, VSX1, VSX1, VSX1, VSX1, VSX1, VSX1, VSX1, VSX1, VSX1, VSX1, VSX1, VSX1, VSX1, VSX1, VSX1, VSX1	promoter:225844, promoter:225845, promoter:225846, promoter:225847, promoter:225848, promoter:225850, 1to5kb:225849, 5UTR:153221, 5UTR:153222, 5UTR:153223, 5UTR:153224, 5UTR:153225, 5UTR:153226, exon:1433995, exon:1434000, exon:1434006, exon:1434011, exon:1434015, exon:1434022, firstexon:225844, firstexon:225845, firstexon:225846, firstexon:225847, firstexon:225848, firstexon:225850, intronexonbo…
SCLC-N	2941761	0.799202	15.4121	0.829787	0.75	chr2:45219501-45219600	39.6463	77.5436	17.9383	49.1029	-8.54865	-37.4926	4.06015	41.9811	LINC01121, LINC01121, LINC01121, LINC01121	intron:182167, intron:182173, intron:182183, intron:182185
SCLC-N	24858093	0.796512	25.8953	0.767442	0.6875	chr16:85366101-85366200	51.7235	59.8519	23.2536	64.4179	2.54902	-35.4108	19.4749	13.3868	GSE1	intron:994064
SCLC-N	12332048	0.796196	6.25819	0.869565	0.6875	chr7:1200101-1200200	20.4911	46.9749	7.60589	49.7078	-14.2717	-31.452	24.6838	21.0399		intergenic:8787
SCLC-N	27049554	0.794203	69.2888	0.521739	1	chr19:50543001-50543100	58.4698	83.6561	25.768	61.5527	1.47752	-42.1248	5.5881	35.0592	LRRC4B, LRRC4B, LRRC4B, LRRC4B	intron:1182202, intron:1182204, intron:1182206, intron:1182208
SCLC-N	22482174	0.793056	93.3556	0.911111	0.625	chr14:56809201-56809300	71.131	52.5032	86.5965	45.8614	9.47727	30.0979	-24.2155	-15.3597	OTX2-AS1, OTX2-AS1, OTX2-AS1, OTX2-AS1, OTX2-AS1, OTX2, OTX2, OTX2, OTX2, OTX2, OTX2, OTX2, OTX2, OTX2, OTX2, OTX2, OTX2	1to5kb:161623, 1to5kb:161624, 1to5kb:161625, 1to5kb:161626, 1to5kb:161627, 1to5kb:166365, 1to5kb:166370, 1to5kb:166373, intron:906095, intron:906099, intron:906106, intron:906110, intron:906113, intron:906116, intron:906122, intron:906126, intron:906130
SCLC-N	6854558	0.790761	76.9097	0.891304	0.75	chr3:194305601-194305700	87.5567	80.0687	48.2042	88.2181	15.393	-37.077	16.2749	5.40907	NA, LINC00887, LINC00887, LINC00887, LINC00887, LINC00887, LINC00887, LINC00887, LINC00887, LINC00887, LINC00887, LINC00887, LINC00887, LINC00887, LINC00887, LINC00887, LINC00887, LINC00887, LINC00887	1to5kb:54727, intron:308498, intron:308503, intron:308508, intron:308511, intron:308513, intron:308517, intron:308519, intron:308521, intron:308523, exonintronboundary:331454, exonintronboundary:331455, exonintronboundary:331456, exonintronboundary:331457, exonintronboundary:331458, exonintronboundary:331459, exonintronboundary:331460, exonintronboundary:331461, exonintronboundary:331462
SCLC-N	17442601	0.790698	31.4448	0.55814	0.9375	chr10:69375901-69376000	43.8189	70.7625	14.286	30.2301	5.39277	-33.9845	-12.7257	41.3174	HK1, HK1, HK1, HK1, HK1, HK1, HK1, HK1	intron:657213, intron:657243, intron:657263, intron:657305, intron:657336, intron:657353, intron:657370, intron:657387
SCLC-N	16765365	0.790082	41.7879	0.76087	0.8125	chr10:1652301-1652400	63.549	59.3226	29.2521	62.6223	13.15	-32.5792	11.9144	7.51472	ADARB2	intron:673621
SCLC-N	24857922	0.789773	11.4432	0.886364	0.625	chr16:85349001-85349100	39.8638	68.239	16.1559	53.0534	-5.95231	-37.5628	11.6339	31.8813	GSE1, NA	intron:994063, intron:1020788
SCLC-N	23404557	0.788406	33.1341	0.804348	0.8	chr15:42003701-42003800	51.9323	54.0763	27.0969	75.3307	-0.235648	-33.3495	30.9622	2.62301	NA, PLA2G4E	1to5kb:169946, intron:944922
SCLC-N	16652193	0.784722	31.9165	0.733333	0.75	chr9:128729901-128730000	52.4946	58.9054	27.5851	67.2064	1.26236	-31.9504	20.878	9.81001	ZER1, ZDHHC12-DT, ZER1	exon:761129, intron:616862, 3UTR:91970
SCLC-N	21886702	0.783333	25.6155	0.822222	0.75	chr13:111626401-111626500	52.7866	74.1405	23.5857	73.4763	-4.28093	-43.2154	23.3054	24.191	LOC102724489, LINC02337	intron:858906, intron:858908
SCLC-N	24005126	0.782639	35.1343	0.755556	0.8125	chr16:69401-69500	46.231	57.6896	23.4133	63.831	-2.08035	-32.504	21.3864	13.1979	RHBDF1, RHBDF1, RHBDF1, RHBDF1, RHBDF1, RHBDF1, RHBDF1	1to5kb:183728, 1to5kb:183733, 1to5kb:183736, intron:996999, intron:997031, intron:997035, intron:997039
SCLC-N	27456114	0.781395	43.1891	1	0.6	chr20:32581301-32581400	78.9941	69.0257	40.8464	71.7905	18.4399	-32.4237	8.83514	5.14867	NA, NOL4L-DT, NOL4L, NOL4L, NOL4L	promoter:223016, intron:1193161, intron:1209432, intron:1209454, intron:1209458
SCLC-N	25486447	0.780571	49.8669	0.869565	0.75	chr17:57863101-57863200	74.0773	65.762	36.0298	69.5706	16.9566	-33.7735	10.9475	5.86948	CUEDC1, CUEDC1, CUEDC1, CUEDC1, CUEDC1, CUEDC1, CUEDC1, CUEDC1, CUEDC1, CUEDC1, CUEDC1, CUEDC1, CUEDC1, CUEDC1, CUEDC1, CUEDC1, CUEDC1, CUEDC1, CUEDC1, CUEDC1, CUEDC1, CUEDC1, CUEDC1, CUEDC1, CUEDC1, CUEDC1, CUEDC1, CUEDC1	exon:1284431, exon:1284436, exon:1284447, exon:1284450, exon:1284453, exon:1284457, exon:1284459, exon:1284465, exon:1284469, exon:1284472, exon:1284483, intronexonboundary:1164848, intronexonboundary:1164849, intronexonboundary:1164850, intronexonboundary:1164851, intronexonboundary:1164852, intronexonboundary:1164853, intronexonboundary:1164854, intronexonboundary:1164855, intronexonboundary:11…
SCLC-N	2009160	0.778261	38.8082	0.652174	0.866667	chr1:200915901-200916000	41.9812	61.3899	18.553	48.9146	-0.97134	-32.2089	8.27329	24.907	MROH3P, INAVA, INAVA, INAVA	1to5kb:9076, exonintronboundary:60879, exonintronboundary:60880, exonintronboundary:60881
SCLC-N	19746949	0.776596	1.66924	0.787234	0.666667	chr12:30926501-30926600	25.9959	45.6743	6.77577	45.444	-6.63545	-32.2623	19.2953	19.6024	TSPAN11, TSPAN11, TSPAN11, TSPAN11, TSPAN11, TSPAN11, TSPAN11, TSPAN11	promoter:143416, promoter:143417, promoter:143418, 5UTR:95630, exon:928244, firstexon:143415, exonintronboundary:845975, exonintronboundary:845976
SCLC-N	6900761	0.776389	35.9463	0.6	0.9375	chr4:630301-630400	35.8817	78.8953	22.0573	52.8416	-15.383	-33.8156	7.23015	41.9684	PDE6B, PDE6B	intron:311994, intron:312015
SCLC-N	16703250	0.775	29.9613	0.8	0.75	chr9:133835601-133835700	48.4232	60.4041	25.5085	66.3123	-2.31842	-32.8714	21.5337	13.6561	VAV2, VAV2, VAV2	intron:645534, intron:645563, intron:645590
SCLC-N	24856143	0.770349	49.3926	0.930233	0.625	chr16:85171101-85171200	86.2253	87.592	46.1276	60.0042	21.6507	-31.8129	-13.3107	23.473	GSE1, GSE1, GSE1	promoter:183105, exon:1177166, firstexon:183104
SCLC-N	15722802	0.761364	60.1419	0.840909	0.625	chr9:35790801-35790900	76.2308	76.5095	47.794	83.8691	6.83991	-31.0758	17.0243	7.21154	NPR2, NPR2, NPR2, NPR2, NPR2, NPR2, NPR2, NPR2, NPR2, NPR2, NPR2, NPR2, NPR2, NPR2, NPR2, NPR2, NPR2, NPR2, NPR2, NPR2, NPR2, NPR2	promoter:110869, promoter:110870, promoter:110871, promoter:110872, promoter:110873, 1to5kb:110874, 1to5kb:110875, 1to5kb:110876, 1to5kb:110877, 1to5kb:110878, 1to5kb:110879, 1to5kb:110880, 1to5kb:110881, 1to5kb:110882, 1to5kb:110883, 1to5kb:110884, 1to5kb:110885, 1to5kb:110886, 1to5kb:110887, 1to5kb:110888, 1to5kb:110889, 1to5kb:110890
SCLC-N	2941762	0.76087	13.3431	0.847826	0.733333	chr2:45219601-45219700	45.2882	53.9047	19.8569	51.1978	3.63504	-30.2733	11.5145	15.1238	LINC01121, LINC01121, LINC01121, LINC01121	intron:182167, intron:182173, intron:182183, intron:182185
SCLC-N	24860299	0.760417	34.1996	0.595238	0.875	chr16:85586701-85586800	39.8083	55.6667	22.6864	67.5507	-8.82632	-31.6555	28.1636	12.3183	NA, GSE1, GSE1	1to5kb:188545, intron:994064, intron:994069
SCLC-N	106376	0.759028	40.3127	0.755556	0.75	chr1:10637501-10637600	48.139	78.4659	25.8696	66.5129	-8.81048	-38.503	15.6881	31.6254	NA, CASZ1, NA, NA, CASZ1	1to5kb:790, exon:81006, intron:68979, intronexonboundary:68507, 3UTR:10473
SCLC-N	2301306	0.757364	36.8511	0.72093	0.8	chr1:230130501-230130600	61.0625	55.6352	32.3489	85.9708	3.07757	-35.2073	36.2886	-4.15888	GALNT2, GALNT2	intron:60057, intron:60063
SCLC-N	19283873	0.756541	38.3438	0.860465	0.6875	chr11:119705601-119705700	66.068	78.7323	40.3514	69.5363	3.19464	-31.0941	7.8191	20.0804	NECTIN1-AS1, NECTIN1, NECTIN1, NECTIN1	1to5kb:133907, intron:772730, intron:772735, intron:772741
SCLC-N	3692703	0.755303	17.2007	0.636364	0.8	chr2:120313701-120313800	32.3532	60.6873	12.1681	45.8422	-7.21262	-34.1262	10.7727	30.5661		intergenic:3132
SCLC-N	11661401	0.754074	65.1052	0.844444	0.666667	chr6:104941401-104941500	40.3089	27.025	61.0804	21.1593	3.88734	31.5827	-21.6455	-13.8245	LIN28B-AS1, LIN28B-AS1, LIN28B-AS1, LIN28B-AS1, LIN28B-AS1, LIN28B-AS1, LIN28B-AS1, LIN28B-AS1, LIN28B-AS1, LIN28B, LIN28B, LIN28B-AS1, LIN28B-AS1, LIN28B-AS1	promoter:86108, promoter:86109, promoter:86110, promoter:86111, promoter:86113, promoter:86114, 1to5kb:86112, exon:559499, firstexon:86108, intron:442372, intron:442376, intronexonboundary:507563, intronexonboundary:507564, exonintronboundary:510996
SCLC-N	26228984	0.752907	59.1332	0.883721	0.625	chr18:48859301-48859400	77.2656	89.9008	50.7849	90.7988	0.104082	-35.2035	18.1484	16.951	NA, NA, CTIF, CTIF, CTIF, CTIF, CTIF, CTIF, CTIF, CTIF, CTIF	promoter:204643, 1to5kb:204644, exon:1308650, exon:1308663, exon:1308700, intron:1104019, intron:1104031, intron:1104058, intronexonboundary:1187508, intronexonboundary:1187509, intronexonboundary:1187510
SCLC-N	26580681	0.752593	60.2406	0.888889	0.733333	chr19:3655701-3655800	86.4145	80.484	47.7602	69.9888	20.3368	-31.2022	-1.56406	12.4295	PIP5K1C, PIP5K1C, PIP5K1C, PIP5K1C, PIP5K1C, PIP5K1C, PIP5K1C	intron:1155802, intron:1155819, intron:1155836, intron:1155853, intron:1155869, intron:1155885, intron:1155897
SCLC-N	28656232	0.75133	39.6641	0.574468	0.875	chr22:41438901-41439000	35.5909	59.619	23.3094	67.61	-14.5885	-30.9639	28.1036	17.4488	TOB2, TOB2	intron:1256795, intron:1256796
SCLC-N	2756063	0.75	89.2124	0.627907	0.8125	chr2:26649701-26649800	85.8319	83.6568	55.3885	86.7025	10.5827	-30.0086	11.7435	7.68244		intergenic:2392
SCLC-N	606689	0.748641	35.0438	0.782609	0.6875	chr1:60668801-60668900	54.1063	78.0553	31.9962	74.0187	-7.25045	-36.7306	19.2995	24.6816	LOC101926964, LOC101926964, LOC101926964, LOC101926964, LOC101926964, LOC101926964, LOC101926964, LOC101926964	intron:85676, intron:85682, intron:85687, intron:85692, intron:85699, intron:85708, intron:85716, intron:85721
SCLC-N	3537995	0.747222	62.748	0.822222	0.6875	chr2:104842901-104843000	41.0223	15.5452	61.9822	32.1796	4.4533	32.3999	-7.33694	-29.5162	PANTR1, NA, PANTR1, PANTR1, PANTR1, PANTR1, PANTR1, PANTR1, PANTR1, PANTR1, PANTR1, PANTR1, PANTR1, PANTR1, PANTR1, PANTR1	intron:195126, intron:195127, intron:195130, intron:195133, intron:195137, intron:195140, intron:195141, intron:195144, intron:195147, intron:195150, intron:195152, intron:195155, intron:195158, intron:195160, intron:195164, intron:195168
SCLC-N	2559147	0.741848	81.2065	0.934783	0.6875	chr2:6958101-6958200	95.0705	90.0814	57.4394	81.5312	18.7198	-31.455	0.667461	12.0677	RNF144A, RNF144A, RNF144A, RNF144A	intron:122461, intron:122469, intron:122474, intron:122477
SCLC-N	22482197	0.738211	87.6233	0.682927	0.8	chr14:56811501-56811600	75.5567	63.1674	90.5339	42.0508	10.306	30.2756	-34.3686	-6.21302	OTX2-AS1, OTX2-AS1, OTX2-AS1, OTX2-AS1, OTX2-AS1, OTX2, OTX2, OTX2, OTX2, OTX2, OTX2, OTX2, OTX2, OTX2	1to5kb:161623, 1to5kb:161624, 1to5kb:161625, 1to5kb:161626, 1to5kb:161627, 1to5kb:166363, 1to5kb:166364, 1to5kb:166366, 1to5kb:166367, 1to5kb:166368, 1to5kb:166371, 1to5kb:166372, 1to5kb:166374, intron:906117
SCLC-N	16703251	0.7375	33.9672	0.777778	0.8125	chr9:133835701-133835800	55.8018	62.6548	29.891	69.0788	1.92694	-32.6208	19.6296	11.0643	VAV2, VAV2, VAV2	intron:645534, intron:645563, intron:645590
SCLC-N	18812722	0.736919	87.3083	0.976744	0.4375	chr11:72590501-72590600	40.537	21.4895	62.3799	23.8387	4.63432	33.7582	-17.6301	-20.7624	PDE2A, PDE2A, PDE2A, PDE2A, PDE2A, PDE2A, PDE2A, PDE2A, PDE2A, PDE2A, PDE2A, PDE2A, PDE2A, PDE2A, PDE2A, PDE2A, PDE2A, PDE2A, PDE2A, PDE2A, PDE2A, PDE2A, PDE2A, PDE2A, PDE2A, PDE2A, PDE2A, PDE2A, PDE2A, PDE2A, PDE2A, PDE2A, PDE2A, PDE2A, PDE2A, PDE2A, PDE2A, PDE2A, PDE2A, PDE2A, PDE2A, PDE2A	promoter:139094, promoter:139095, exon:900490, exon:900542, exon:900569, exon:900599, exon:900626, exon:900658, exon:900734, exon:900741, exon:900747, intron:761425, intron:761449, intron:761471, intron:761501, intron:761531, intron:761560, intron:761586, intron:761636, intron:761640, intron:761645, intronexonboundary:817168, intronexonboundary:817169, intronexonboundary:817170, intronexonboundar…
SCLC-N	24017707	0.732558	58.0009	0.837209	0.625	chr16:1327501-1327600	64.2122	87.0067	45.9475	83.8476	-8.055	-32.4081	18.1255	22.3375	NA, NA, NA	1to5kb:177903, 1to5kb:183965, 1to5kb:183966
SCLC-N	23732786	0.731105	12.666	0.744186	0.6875	chr15:74826601-74826700	16.5843	24.0491	45.2049	4.43705	-7.97935	30.1814	-24.1757	1.97369	CPLX3, CPLX3, LMAN1L, CPLX3, CPLX3, CPLX3, LMAN1L, CPLX3, CPLX3	promoter:171637, 5UTR:114707, exon:1104667, exon:1104679, exon:1104688, firstexon:171637, exonintronboundary:1006874, exonintronboundary:1006875, exonintronboundary:1006876
SCLC-N	26187839	0.728261	19.1921	0.565217	0.875	chr18:44744801-44744900	37.2821	50.1483	15.8355	57.5815	-3.90631	-32.5018	23.1595	13.2485	SETBP1, SETBP1, SETBP1, SETBP1, SETBP1, SETBP1, SETBP1, SETBP1	intron:1103379, intron:1103382, intron:1103387, intron:1103392, intron:1103396, intron:1103401, intron:1103406, intron:1103410
SCLC-N	26627151	0.728198	24.381	0.930233	0.5625	chr19:8302701-8302800	57.3039	80.9627	36.3842	64.7637	-3.39961	-31.2926	6.54676	28.1455	CD320, CD320, CD320, CD320, CD320, CD320, CD320, CD320, CD320, CD320, CD320, CD320, CD320, CD320, CD320, CD320, CD320, CD320, CD320, CD320, CD320, CD320	exon:1375188, exon:1375192, exon:1375197, exon:1375202, intron:1159075, intron:1159079, intron:1159082, intron:1159086, intronexonboundary:1245052, intronexonboundary:1245053, intronexonboundary:1245054, intronexonboundary:1245055, intronexonboundary:1245056, intronexonboundary:1245057, intronexonboundary:1245058, intronexonboundary:1245059, exonintronboundary:1252543, exonintronboundary:1252544,…
SCLC-N	26588618	0.727132	32.2634	0.906977	0.6	chr19:4449401-4449500	63.9412	72.5395	37.9297	85.0334	-1.22637	-35.9083	26.8966	10.238	UBXN6, NA, UBXN6, UBXN6, UBXN6, NA, NA, NA, NA, UBXN6, UBXN6, UBXN6, UBXN6, UBXN6, NA	promoter:215668, 1to5kb:208558, 1to5kb:215664, 1to5kb:215666, 1to5kb:215667, exon:1331393, exon:1372096, firstexon:208557, firstexon:215663, intron:1156422, intron:1156430, intron:1156443, intron:1156452, intron:1156453, intronexonboundary:1241978
SCLC-N	27017921	0.726729	46.3482	0.893617	0.625	chr19:47379701-47379800	68.9341	88.7115	45.6552	77.5765	-1.71363	-32.7522	9.80956	24.6562	DHX34, DHX34, DHX34, DHX34, DHX34, DHX34, DHX34, DHX34, DHX34, DHX34, DHX34, DHX34, DHX34	exon:1359247, exon:1359261, exon:1359270, intron:1146024, intron:1146035, intron:1146043, intronexonboundary:1231086, intronexonboundary:1231087, intronexonboundary:1231088, exonintronboundary:1237928, exonintronboundary:1237929, exonintronboundary:1237930, 3UTR:167839
SCLC-N	19915123	0.718344	60.202	0.431818	1	chr12:47743901-47744000	40.1576	58.0264	24.1752	76.5879	-12.7722	-34.0821	35.8014	11.0529	RAPGEF3, RAPGEF3, RAPGEF3, RAPGEF3, RAPGEF3, RAPGEF3, RAPGEF3, RAPGEF3, RAPGEF3, RAPGEF3, RAPGEF3, RAPGEF3, RAPGEF3, RAPGEF3, RAPGEF3, RAPGEF3, RAPGEF3, RAPGEF3, RAPGEF3, RAPGEF3, RAPGEF3, RAPGEF3, RAPGEF3, RAPGEF3, RAPGEF3, RAPGEF3, RAPGEF3, RAPGEF3, RAPGEF3, RAPGEF3, RAPGEF3, RAPGEF3, RAPGEF3, RAPGEF3, RAPGEF3, RAPGEF3, RAPGEF3, RAPGEF3, RAPGEF3, RAPGEF3, RAPGEF3, RAPGEF3	1to5kb:150698, 1to5kb:150701, 1to5kb:150702, 1to5kb:150703, 1to5kb:150704, exon:973063, exon:973091, exon:973115, exon:973143, exon:973155, exon:973182, exon:973207, exon:973245, exon:973273, firstexon:150695, intron:822367, intron:822394, intron:822421, intron:822444, intron:822471, intron:822481, intron:822506, intron:822540, intron:822567, intronexonboundary:881492, intronexonboundary:881493, …
SCLC-N	10951247	0.718056	19.3688	0.755556	0.6875	chr6:33926001-33926100	42.4065	60.9809	25.8437	65.2469	-8.28397	-30.3677	22.1698	16.4819	LOC105375026	exon:511646
SCLC-N	4842713	0.715278	26.6392	0.711111	0.75	chr2:235314701-235314800	35.1998	63.4899	22.7451	65.9335	-15.523	-32.1293	25.4552	22.1971		intergenic:3835
SCLC-N	21886703	0.711957	35.0988	0.630435	0.875	chr13:111626501-111626600	40.3914	64.8238	25.0241	60.637	-9.77027	-30.26	17.2239	22.8063	LOC102724489, LINC02337	intron:858906, intron:858908
SCLC-N	8809427	0.709524	32.2319	0.690476	0.733333	chr5:1282301-1282400	44.6567	86.7763	28.6174	69.7904	-17.0713	-38.4571	16.4403	39.0881	TERT, TERT, TERT, TERT, TERT, TERT, TERT, TERT, TERT, TERT	intron:398254, intron:398267, intron:398283, intron:398297, intron:398309, exonintronboundary:431259, exonintronboundary:431260, exonintronboundary:431261, exonintronboundary:431262, exonintronboundary:431263
SCLC-N	2048345	0.707971	13.6195	0.804348	0.6	chr1:204834401-204834500	40.9777	67.042	21.611	47.1301	-4.28332	-30.1056	3.91984	30.4691	NFASC, NFASC, NFASC, NFASC, NFASC, NFASC	intron:53423, intron:53448, intron:53477, intron:53492, intron:53507, intron:53533
SCLC-N	24881382	0.70788	42.72	0.695652	0.8125	chr16:87695001-87695100	43.5075	64.759	31.2678	78.0835	-14.5292	-30.8489	31.5721	13.806	LOC100129215, LOC100129215, JPH3, JPH3, JPH3	exon:1209863, firstexon:188671, intron:994333, intron:994338, intron:994342
SCLC-P	22668613	0.945378	43.4165	0.803922	1	chr14:75453101-75453200	57.5857	80.4781	65.3432	11.4769	5.15298	15.4963	-56.3254	35.6762	JDP2, JDP2, JDP2, JDP2, JDP2, JDP2	intron:885167, intron:885172, intron:885175, intron:885180, intron:885183, intron:885186
SCLC-P	22482028	0.926282	67.1219	0.865385	1	chr14:56794601-56794700	87.6757	32.4367	88.0212	39.6958	34.2911	34.7518	-29.682	-39.3609		intergenic:16263
SCLC-P	22482026	0.901235	74.8212	0.759259	1	chr14:56794401-56794500	84.4524	33.8871	86.8466	37.4008	31.7408	34.9332	-30.9946	-35.6795		intergenic:16263
SCLC-P	16441269	0.899371	44.2046	0.792453	1	chr9:107637501-107637600	65.0987	15.7446	59.7477	23.4474	32.1188	24.9841	-23.4163	-33.6866		intergenic:11701
SCLC-P	2606262	0.892857	74.2408	0.769231	1	chr2:11669601-11669700	83.5692	41.4987	83.8295	49.9175	25.154	25.501	-19.7149	-30.9401	NA, NTSR2, NTSR2, NTSR2	1to5kb:31505, exon:205915, firstexon:31504, exonintronboundary:192889
SCLC-P	16726223	0.883648	48.8462	0.735849	1	chr9:136132901-136133000	67.2788	19.9787	66.0075	20.5829	31.7557	30.0607	-30.5054	-31.3111		intergenic:11955
SCLC-P	13878079	0.871069	79.2132	0.735849	1	chr7:155803201-155803300	80.1739	30.9576	83.6475	39.5115	28.8017	33.4332	-25.4148	-36.82	SHH, SHH, SHH, SHH	exon:647917, intron:548061, intron:548064, intron:548068
SCLC-P	25655313	0.857143	11.1978	0.735849	1	chr17:74749701-74749800	43.2617	50.1918	10.2325	4.84071	21.5067	-22.5322	-29.7213	30.7468	SLC9A3R1-AS1, SLC9A3R1, SLC9A3R1	promoter:201789, intron:1050229, intron:1050234
SCLC-P	4250389	0.849351	80.2147	0.727273	1	chr2:176082301-176082400	85.5071	48.3128	90.3223	59.2432	19.5476	25.9679	-15.4708	-30.0447	EVX2, EVX2, EVX2	exon:244969, intronexonboundary:221994, exonintronboundary:225061
SCLC-P	22482034	0.839506	87.8149	0.592593	1	chr14:56795201-56795300	82.5822	38.497	84.3237	45.8566	26.3564	28.6784	-22.611	-32.4238		intergenic:16263
SCLC-P	12334128	0.833333	26.8236	0.727273	1	chr7:1408101-1408200	16.8175	58.5202	20.4757	46.0656	-24.8697	-19.9921	14.1278	30.7339		intergenic:8789
SCLC-P	12578576	0.830247	79.9328	0.666667	1	chr7:25852901-25853000	79.1444	36.755	79.6359	48.536	24.1688	24.8241	-16.6424	-32.3505		intergenic:8958
SCLC-P	2400934	0.82493	7.44647	0.666667	1	chr1:240093301-240093400	12.7289	54.9677	10.3494	38.1213	-21.7506	-24.9232	12.106	34.5678	FMN2, FMN2, FMN2	exon:73764, firstexon:10843, intron:62917
SCLC-P	23893478	0.824798	51.2136	0.603774	1	chr15:90895801-90895900	34.6076	82.8208	27.8927	74.9631	-27.2846	-36.2378	26.5228	36.9997	FES, FES, NA	exonintronboundary:1012909, exonintronboundary:1012910, intergenic:17273
SCLC-P	6902812	0.82345	16.6421	0.679245	1	chr4:835401-835500	11.1696	58.6743	15.0264	38.9457	-26.3792	-21.2368	10.6557	36.9603		intergenic:5044
SCLC-P	19205945	0.822102	66.6213	0.90566	0.714286	chr11:111912801-111912900	86.1879	45.4976	87.8455	56.9095	22.7704	24.9805	-16.2675	-31.4834	CRYAB, CRYAB, CRYAB, CRYAB, CRYAB, CRYAB, CRYAB, CRYAB, CRYAB, HSPB2, HSPB2, HSPB2-C11orf52, CRYAB, HSPB2, HSPB2, HSPB2-C11orf52, CRYAB, HSPB2, HSPB2, HSPB2-C11orf52, CRYAB, CRYAB, CRYAB, CRYAB, CRYAB, CRYAB, CRYAB, CRYAB, CRYAB, CRYAB, CRYAB, CRYAB, CRYAB, HSPB2, HSPB2, HSPB2-C11orf52	promoter:140601, promoter:140607, 1to5kb:140592, 1to5kb:140593, 1to5kb:140594, 1to5kb:140595, 1to5kb:140600, 1to5kb:140605, 1to5kb:140606, 5UTR:87548, 5UTR:87549, 5UTR:87550, 5UTR:93688, exon:862149, exon:862151, exon:862154, exon:910674, firstexon:133213, firstexon:133214, firstexon:133215, firstexon:140612, intron:770023, intron:770024, intron:770027, intron:770030, intron:770038, intron:770041…
SCLC-P	11638	0.820513	10.5353	0.596154	1	chr1:1163701-1163800	12.0898	49.8015	11.0757	34.5788	-19.7289	-21.081	10.2565	30.5534	MIR200B, MIR200A	1to5kb:159, 1to5kb:160
SCLC-P	13878080	0.818182	85.9619	0.545455	1	chr7:155803301-155803400	79.9484	29.9154	77.9447	39.0517	30.9778	28.3062	-23.5511	-35.7329	SHH, SHH, SHH, SHH	exon:647917, intron:548061, intron:548064, intron:548068
SCLC-P	5080342	0.814465	62.7855	0.679245	1	chr3:16884001-16884100	74.3435	34.5613	74.3858	47.7419	22.1138	22.1703	-13.355	-30.9291	PLCL2, PLCL2	promoter:40708, intron:231814
SCLC-P	10509763	0.807792	53.5785	0.709091	0.857143	chr5:171315901-171316000	68.306	25.7464	73.6936	35.2161	23.4206	30.604	-20.6993	-33.3254		intergenic:7343
SCLC-P	14002426	0.807407	19.2589	0.685185	1	chr8:8891901-8892000	17.3608	71.6844	20.0656	46.8254	-28.831	-25.2246	10.4552	43.6005	NA, MFHAS1, MFHAS1	1to5kb:100221, exon:679213, firstexon:105165
SCLC-P	12578575	0.805556	74.9886	0.555556	1	chr7:25852801-25852900	67.6203	26.6964	78.212	37.3693	20.1944	34.3166	-20.1402	-34.3708		intergenic:8958
SCLC-P	27056082	0.805195	48.0453	0.781818	0.857143	chr19:51195801-51195900	26.2826	66.8072	29.0376	54.7548	-23.9173	-20.2439	14.0457	30.1155	NA, NA	promoter:220924, 1to5kb:213863
SCLC-P	21910253	0.798077	23.598	0.788462	0.833333	chr13:113981501-113981600	10.5839	55.8835	23.7596	41.5655	-29.8189	-12.2514	11.4898	30.5805	RASA3, RASA3	intron:870291, exonintronboundary:937376
SCLC-P	36513	0.795597	55.6369	0.622642	1	chr1:3651201-3651300	68.7833	23.1796	60.1007	31.1845	30.6284	19.0515	-19.5033	-30.1766	TP73, TP73, TP73, TP73, TP73, WRAP73, WRAP73, WRAP73, WRAP73, WRAP73, WRAP73	1to5kb:433, 1to5kb:434, 1to5kb:435, 1to5kb:436, 1to5kb:437, 1to5kb:11664, 1to5kb:11665, 1to5kb:11667, 1to5kb:11672, 1to5kb:11673, intron:66666
SCLC-P	18744750	0.794872	25.4957	0.884615	0.666667	chr11:65793301-65793400	11.2699	57.1759	9.18282	32.4221	-21.6571	-24.4398	6.54594	39.5509	OVOL1, OVOL1-AS1, OVOL1-AS1, OVOL1-AS1, OVOL1, OVOL1	promoter:131152, 1to5kb:138418, 1to5kb:138419, 1to5kb:138420, intron:718360, intron:718364
SCLC-P	18730348	0.794805	17.573	0.709091	0.857143	chr11:64353101-64353200	14.5226	55.1332	20.4867	38.8922	-23.6481	-15.6959	8.84469	30.4994	CCDC88B, CCDC88B, CCDC88B, CCDC88B, CCDC88B, CCDC88B, CCDC88B, CCDC88B, CCDC88B, CCDC88B, CCDC88B, CCDC88B, CCDC88B, CCDC88B, CCDC88B, CCDC88B, CCDC88B, CCDC88B, CCDC88B, CCDC88B, CCDC88B	promoter:130812, promoter:130813, 1to5kb:130814, exon:847650, exon:847676, exon:847695, exon:847722, exon:847729, firstexon:130811, intronexonboundary:768391, intronexonboundary:768392, intronexonboundary:768393, intronexonboundary:768394, intronexonboundary:768395, intronexonboundary:768396, intronexonboundary:768397, intronexonboundary:768398, exonintronboundary:773960, exonintronboundary:77396…
SCLC-P	4250390	0.794805	53.1881	0.836364	0.714286	chr2:176082401-176082500	73.3424	34.6126	78.6794	44.8749	20.6201	27.7361	-17.3365	-31.0197	EVX2, EVX2, EVX2	exon:244969, intron:207709, intronexonboundary:221994
SCLC-P	4871954	0.790123	31.0061	0.796296	0.833333	chr2:238238801-238238900	20.3255	82.1449	17.8946	56.8246	-31.9625	-35.2037	16.7029	50.4633	HES6, HES6, HES6, HES6, HES6, HES6, NA, HES6, HES6, HES6, HES6, HES6, HES6	exon:261644, exon:261647, exon:261651, exon:261654, exon:261657, exon:261661, intron:169284, 3UTR:30910, 3UTR:30911, 3UTR:30912, 3UTR:30913, 3UTR:30915, 3UTR:30916
SCLC-P	4824179	0.788462	17.7261	0.673077	1	chr2:233461301-233461400	16.001	62.5555	24.0525	39.9627	-26.1892	-15.4539	5.75967	35.8834	DGKD, DGKD, DGKD, DGKD	1to5kb:30275, intron:167985, intron:168024, intron:168073
SCLC-P	26601721	0.788462	37.4	0.711538	0.857143	chr19:5759701-5759800	19.6782	71.9285	37.206	57.5447	-35.8815	-12.5111	14.6071	33.7855	CATSPERD, CATSPERD	intron:1123642, intron:1123652
SCLC-P	10509762	0.788265	74.7915	0.553571	1	chr5:171315801-171315900	72.5327	30.624	77.3009	45.9442	21.243	27.6006	-14.2083	-34.6353		intergenic:7343
SCLC-P	446605	0.787037	10.2455	0.574074	1	chr1:44660401-44660500	14.806	53.8819	6.97064	29.8413	-15.4253	-25.8724	4.62178	36.6759	LOC107984950, LOC107984950, LOC107984950, LOC107984950, TMEM53, TMEM53, TMEM53, TMEM53, TMEM53, LOC107984950, LOC107984950, TMEM53, TMEM53, TMEM53	intron:80134, intron:80137, intron:80139, intron:80140, intron:80141, intron:80142, intron:80144, intron:80146, intron:80148, intronexonboundary:81737, intronexonboundary:81738, intronexonboundary:81739, intronexonboundary:81740, intronexonboundary:81741
SCLC-P	19476996	0.785714	39.5015	0.615385	1	chr12:3931201-3931300	33.1145	74.1465	36.0142	62.9734	-24.5969	-20.7305	15.215	30.1125	LOC105369608, LOC105369608	intron:812942, intron:812945
SCLC-P	28519843	0.781818	7.72338	0.509091	1	chr22:27800001-27800100	14.8268	51.067	4.81319	29.4585	-13.6195	-26.9709	5.88953	34.7009	MN1, MN1, MN1	1to5kb:234482, exon:1486045, firstexon:234481
SCLC-P	3985088	0.778846	34.6963	0.884615	0.666667	chr2:149552201-149552300	65.1478	88.4028	68.8719	40.4755	-0.768931	4.19654	-33.6653	30.2377		intergenic:3322
SCLC-P	26739510	0.776786	10.2074	0.571429	1	chr19:19538601-19538700	13.4233	55.2854	10.1394	31.6676	-18.9408	-23.3194	5.38486	36.8754	CILP2, CILP2, CILP2, CILP2, CILP2	1to5kb:210658, intron:1134331, intron:1134338, exonintronboundary:1223652, exonintronboundary:1223653
SCLC-P	14644412	0.776623	72.4885	0.709091	0.857143	chr8:73090501-73090600	82.6915	92.8436	47.9	49.4536	19.2924	-27.0963	-25.0247	32.8286	SBSPON, SBSPON, SBSPON	1to5kb:107145, intron:582889, intron:582893
SCLC-P	10715969	0.774026	88.6705	0.527273	1	chr6:10398201-10398300	86.983	45.0357	87.8668	60.5053	22.5138	23.6921	-12.7899	-33.416	TFAP2A, TFAP2A, TFAP2A, TFAP2A, TFAP2A, TFAP2A, TFAP2A, TFAP2A, TFAP2A, TFAP2A, TFAP2A, TFAP2A, TFAP2A	exon:536321, exon:536328, exon:536336, exon:536343, exon:536351, exon:536359, intron:453432, 3UTR:63666, 3UTR:63667, 3UTR:63672, 3UTR:63673, 3UTR:63678, 3UTR:63679
SCLC-P	24860057	0.772487	32.0069	0.62963	0.857143	chr16:85562501-85562600	32.2756	64.8483	18.3012	53.8407	-13.3878	-32.0204	15.3657	30.0425	GSE1, GSE1	intron:994064, intron:994069
SCLC-P	22482033	0.772436	70.5716	0.788462	0.833333	chr14:56795101-56795200	83.559	39.0739	87.7092	50.7399	24.3846	29.9183	-19.3741	-34.9288		intergenic:16263
SCLC-P	2517264	0.770308	34.1474	0.568627	1	chr2:2769801-2769900	26.6239	78.9105	38.2475	57.3921	-31.5595	-16.0613	9.46478	38.156	LOC105373390, LOC105373390, LOC105373390	intron:172047, intron:172050, intron:172053
SCLC-P	18730349	0.768831	37.0862	0.8	0.714286	chr11:64353201-64353300	17.1698	62.2728	25.0731	41.4291	-25.7552	-15.2175	6.59055	34.3821	CCDC88B, CCDC88B, CCDC88B, CCDC88B, CCDC88B, CCDC88B, CCDC88B, CCDC88B, CCDC88B, CCDC88B, CCDC88B, CCDC88B, CCDC88B, CCDC88B, CCDC88B, CCDC88B, CCDC88B, CCDC88B, CCDC88B, CCDC88B, CCDC88B, CCDC88B, CCDC88B, CCDC88B, CCDC88B, CCDC88B, CCDC88B, CCDC88B, CCDC88B, CCDC88B, CCDC88B	promoter:130812, promoter:130813, 1to5kb:130814, exon:847650, exon:847676, exon:847695, exon:847722, exon:847729, firstexon:130811, intron:716846, intron:716889, intron:716913, intron:716919, intronexonboundary:768391, intronexonboundary:768392, intronexonboundary:768393, intronexonboundary:768394, intronexonboundary:768395, intronexonboundary:768396, intronexonboundary:768397, intronexonboundary…
SCLC-P	26903480	0.765499	7.41605	0.509434	1	chr19:35935601-35935700	10.7558	47.7438	7.65526	24.7364	-15.956	-20.0901	2.68482	33.3613	NA, LRFN3, LRFN3, NA, LRFN3, NA, NA, LRFN3, NA, NA, LRFN3, NA	promoter:211705, promoter:211706, 5UTR:141829, exon:1350231, exon:1350233, exon:1350237, firstexon:211703, firstexon:211704, firstexon:211705, exonintronboundary:1228896, exonintronboundary:1228897, exonintronboundary:1228898
SCLC-P	25708071	0.763228	31.244	0.648148	0.857143	chr17:80025501-80025600	33.401	69.3521	11.0745	64.3829	-14.8688	-44.6375	26.4403	33.066	NA, NA, TBC1D16	intron:1053695, intron:1053696, intron:1093935
SCLC-P	25194987	0.760989	25.2808	0.557692	1	chr17:28717101-28717200	37.5305	59.1338	27.215	11.5732	4.88986	-8.86424	-29.7199	33.6942	RAB34, RPL23A, RPL23A, RPL23A, RPL23A, RPL23A, RPL23A, SNORD42B, RPL23A, RPL23A, RAB34, RAB34, RAB34, RAB34, RAB34, RAB34, RAB34, RAB34, RAB34, RAB34, RAB34, RAB34, RAB34, RAB34, RAB34, RAB34, RAB34, RAB34, RAB34, RAB34, RAB34, RAB34, RAB34, RAB34, RAB34, RAB34, RAB34, RAB34, RAB34, RAB34, RAB34, RAB34, RAB34, RAB34, RAB34, RAB34, RAB34, RAB34, RAB34, RAB34, RAB34, RAB34, RAB34, RAB34, RAB34, RAB…	promoter:198069, 1to5kb:191062, 1to5kb:191063, 1to5kb:191064, 1to5kb:191065, 1to5kb:191066, 1to5kb:191067, 1to5kb:191068, 1to5kb:191069, 1to5kb:191070, 1to5kb:198057, 1to5kb:198059, 1to5kb:198066, intron:1070676, intron:1070686, intron:1070695, intron:1070703, intron:1070713, intron:1070723, intron:1070732, intron:1070745, intron:1070756, intron:1070765, intron:1070772, intron:1070779, intron:107…
SCLC-P	21910252	0.753205	11.8367	0.519231	1	chr13:113981401-113981500	17.0519	69.9155	17.1448	41.2433	-25.716	-25.5921	6.53923	44.7688	RASA3, RASA3	intron:870291, exonintronboundary:937376
SCLC-P	315247	0.750649	92.8045	0.618182	0.857143	chr1:31524601-31524700	90.7431	57.5548	95.4723	86.7714	10.8103	17.1158	5.51474	-33.4408	LINC01226, LDC1P, LDC1P, LDC1P, NA	exon:14137, intron:11972, intron:11975, intron:11978, intron:11984
SCLC-P	26841095	0.748677	49.4212	0.666667	0.857143	chr19:29697101-29697200	35.1691	70.492	21.7805	62.0322	-16.2657	-34.1173	19.5516	30.8314		intergenic:19800
SCLC-P	13837009	0.748428	63.3864	0.735849	0.833333	chr7:151696201-151696300	37.3918	78.4294	38.1074	69.6802	-24.6805	-23.7264	18.3706	30.0362	PRKAG2, PRKAG2, PRKAG2, PRKAG2, PRKAG2, PRKAG2, PRKAG2, PRKAG2, PRKAG2, PRKAG2, PRKAG2, PRKAG2, PRKAG2, PRKAG2, PRKAG2, PRKAG2, PRKAG2, PRKAG2, PRKAG2	intron:546480, intron:546495, intron:546509, intron:546524, intron:546560, intron:546580, intron:546593, intron:546609, intron:546622, intron:546634, intron:546645, intron:546660, intron:546689, intron:546707, intron:546729, intron:546734, intron:546738, intron:546740, intron:546743
SCLC-P	27663735	0.748052	53.2006	0.690909	0.857143	chr20:53343401-53343500	32.8806	75.6731	38.238	65.0191	-26.7628	-19.6196	16.0886	30.2939	TSHZ2, TSHZ2, TSHZ2, NA	intron:1200264, intron:1200266, intron:1200268, intron:1215492
SCLC-P	23994609	0.742857	83.1053	0.872727	0.571429	chr15:101008901-101009000	27.7063	72.5576	25.1864	62.8809	-25.8353	-29.1952	21.0641	33.9664	LRRK1, LRRK1, LRRK1, LRRK1, LRRK1, LRRK1, LRRK1, LRRK1, LRRK1	exon:1113136, exon:1113169, exon:1113202, intronexonboundary:1008399, intronexonboundary:1008400, intronexonboundary:1008401, exonintronboundary:1015327, exonintronboundary:1015328, exonintronboundary:1015329
SCLC-P	20761662	0.740385	21.7443	0.826923	0.666667	chr12:132397801-132397900	10.7135	57.3489	23.7852	32.7968	-27.2635	-9.83448	2.18088	34.9171		intergenic:15285
SCLC-P	6881733	0.739796	14.5514	0.678571	0.857143	chr3:197023101-197023200	18.8291	46.5685	3.311	24.123	-5.83841	-26.5292	1.22014	31.1475	MELTF, MELTF, MELTF, MELTF, MELTF, MELTF, MELTF, MELTF, MELTF, MELTF, MELTF	promoter:55005, exon:365109, exon:365125, intron:310114, intron:310120, intronexonboundary:332528, intronexonboundary:332529, intronexonboundary:332530, exonintronboundary:333027, exonintronboundary:333028, exonintronboundary:333029
SCLC-P	24691882	0.738095	7.96896	0.481481	1	chr16:68745001-68745100	10.4251	55.574	19.9121	33.0563	-25.7557	-13.1063	4.41924	34.4428	CDH1, CDH1, CDH1, CDH1	intron:990337, intron:990352, intron:990366, intron:990380
SCLC-P	5414240	0.737662	72.2267	0.6	1	chr3:50273801-50273900	73.7561	36.8978	73.239	54.328	18.9345	18.2451	-6.96966	-30.21	SEMA3B, SEMA3B, SEMA3B, SEMA3B, SEMA3B, SEMA3B, SEMA3B, SEMA3B, SEMA3B, SEMA3B, SEMA3B, SEMA3B, SEMA3B, SEMA3B, SEMA3B, SEMA3B, SEMA3B, SEMA3B, SEMA3B, SEMA3B, SEMA3B, SEMA3B, SEMA3B, SEMA3B, SEMA3B, SEMA3B, SEMA3B, SEMA3B, SEMA3B, SEMA3B, SEMA3B, SEMA3B, SEMA3B, SEMA3B, SEMA3B, SEMA3B, SEMA3B, SEMA3B, SEMA3B, SEMA3B, SEMA3B, SEMA3B, SEMA3B, SEMA3B, SEMA3B, SEMA3B, SEMA3B, SEMA3B, SEMA3B, SEMA3B,…	promoter:42277, 5UTR:28029, 5UTR:28033, exon:282322, exon:282338, exon:282355, exon:282379, exon:282396, exon:282410, exon:282421, exon:282434, exon:282446, exon:282456, firstexon:42276, intron:240060, intron:240075, intron:240091, intron:240113, intron:240129, intron:240142, intron:240152, intron:240161, intron:240163, intron:240165, intron:240173, intron:240181, intronexonboundary:256274, intro…
SCLC-P	28459207	0.732704	57.474	0.509434	1	chr22:21736401-21736500	57.367	17.2955	61.4781	31.6438	20.5612	26.0427	-13.7364	-32.8675	YPEL1, YPEL1, YPEL1	promoter:234141, promoter:234142, promoter:234144
SCLC-P	24203471	0.730769	39.1217	0.711538	0.833333	chr16:19903901-19904000	24.619	79.1698	27.0806	51.4775	-27.957	-24.6748	7.85434	44.7774		intergenic:17493
SCLC-P	12819	0.72956	29.1807	0.622642	0.833333	chr1:1281801-1281900	26.5231	65.4446	15.0526	44.451	-15.1263	-30.4203	8.77757	36.7691	SCNN1D, SCNN1D, SCNN1D, SCNN1D, SCNN1D, SCNN1D, SCNN1D, SCNN1D, SCNN1D, SCNN1D, SCNN1D, SCNN1D	promoter:178, promoter:179, promoter:180, intron:704, intron:721, intron:735, intron:750, exonintronboundary:879, exonintronboundary:880, exonintronboundary:881, exonintronboundary:882, exonintronboundary:883
SCLC-P	18121584	0.727763	20.5759	0.660377	0.857143	chr11:3476701-3476800	20.7366	53.7237	12.9137	37.4266	-13.9515	-24.382	8.30199	30.0314	NA, NA, LOC105376526, LOC105376526	intron:702815, intron:738810, intron:738811, exonintronboundary:799557
SCLC-P	20685837	0.727513	25.9368	0.740741	0.857143	chr12:124815301-124815400	11.2283	59.1698	29.5184	34.7778	-29.9271	-5.54024	1.47229	33.995	SCARB1, SCARB1, SCARB1, SCARB1, SCARB1, SCARB1, SCARB1, SCARB1, SCARB1, SCARB1, SCARB1, SCARB1, SCARB1, SCARB1, SCARB1, SCARB1, SCARB1, SCARB1, SCARB1, SCARB1, SCARB1, SCARB1, SCARB1, SCARB1, SCARB1, SCARB1, SCARB1, SCARB1, SCARB1, SCARB1, SCARB1, SCARB1, SCARB1, SCARB1, SCARB1, SCARB1, SCARB1	promoter:154838, promoter:154847, intron:846046, intron:846057, intron:846078, intron:846089, intron:846099, intron:846110, intron:846122, intron:846130, intron:846141, intron:846152, intron:846174, intron:846186, intron:846197, intron:846211, intron:846216, intron:846218, intron:846220, intronexonboundary:909341, intronexonboundary:909342, intronexonboundary:909343, intronexonboundary:909344, in…
SCLC-P	24515970	0.727273	72.1576	0.563636	0.857143	chr16:51153801-51153900	62.6399	26.8952	75.3491	40.4141	15.0871	32.0327	-14.5473	-32.5725	SALL1, SALL1, SALL1, SALL1, SALL1, SALL1, SALL1, LOC107984886, LOC107984886, NA, LOC107984886	1to5kb:186570, 1to5kb:186571, 1to5kb:186572, 1to5kb:186573, 1to5kb:186574, 1to5kb:186575, 1to5kb:186576, intron:983501, intron:983504, intron:983507, intron:983509
SCLC-P	26935802	0.724242	54.955	0.818182	0.666667	chr19:39167801-39167900	28.5883	69.0695	24.55	51.9994	-19.9514	-25.3357	11.2634	34.0236	PAK4, PAK4, PAK4, PAK4, PAK4, PAK4, PAK4, PAK4, PAK4, PAK4, PAK4	promoter:212144, intron:1140971, intron:1140973, intron:1140980, intron:1140989, intron:1140993, intron:1141002, intron:1141012, intron:1141020, intronexonboundary:1226114, exonintronboundary:1231780
SCLC-P	26894464	0.720779	48.5925	0.581818	0.857143	chr19:35034001-35034100	40.3105	82.3056	36.5	65.2748	-21.0496	-26.1303	12.236	34.9439	SCN1B, SCN1B, SCN1B, SCN1B, SCN1B, SCN1B, SCN1B, SCN1B, SCN1B, SCN1B, SCN1B, SCN1B	1to5kb:211388, 1to5kb:211389, exon:1348114, exon:1348134, intron:1136737, intron:1136742, intron:1136746, intron:1136753, intron:1136757, intron:1136762, 3UTR:166244, 3UTR:166250
SCLC-P	26554809	0.719577	59.2378	0.740741	0.714286	chr19:1068501-1068600	72.837	34.0568	72.5104	51.4975	20.1488	19.7133	-8.30395	-31.5582	ARHGAP45, ARHGAP45, ARHGAP45, ARHGAP45, ARHGAP45, ARHGAP45, ARHGAP45, ARHGAP45, ARHGAP45, ARHGAP45, ARHGAP45, ARHGAP45, ARHGAP45, ARHGAP45, ARHGAP45, ARHGAP45, ARHGAP45, ARHGAP45, ARHGAP45, ARHGAP45	1to5kb:208064, 1to5kb:208065, 1to5kb:208066, exon:1328311, exon:1328334, exon:1328337, exon:1328385, exon:1328408, intron:1120300, intron:1120320, intronexonboundary:1205894, intronexonboundary:1205895, intronexonboundary:1205896, intronexonboundary:1205897, intronexonboundary:1205898, exonintronboundary:1206986, exonintronboundary:1206987, exonintronboundary:1206988, exonintronboundary:1206989, …
SCLC-P	4712552	0.717949	77.9474	0.461538	1	chr2:222298601-222298700	54.5243	24.1823	78.5981	33.9681	8.94147	41.0399	-18.4668	-31.5145	PAX3, PAX3, CCDC140, PAX3, PAX3, PAX3, PAX3, PAX3, PAX3, PAX3, PAX3, PAX3, PAX3, PAX3, PAX3, PAX3, PAX3, PAX3, PAX3, PAX3, PAX3, PAX3, PAX3, PAX3, PAX3, PAX3, PAX3, PAX3, PAX3, PAX3, CCDC140, PAX3, PAX3, PAX3, PAX3, PAX3, PAX3, PAX3, PAX3, PAX3, PAX3, PAX3, PAX3, PAX3, PAX3, PAX3	promoter:38870, promoter:38874, 1to5kb:29693, 1to5kb:38879, 5UTR:25274, 5UTR:25275, 5UTR:25276, 5UTR:25277, 5UTR:25278, 5UTR:25279, 5UTR:25280, 5UTR:25281, exon:258549, exon:258558, exon:258568, exon:258596, exon:258604, exon:258613, exon:258631, exon:258636, exon:258640, firstexon:38868, firstexon:38869, firstexon:38870, firstexon:38874, firstexon:38875, firstexon:38876, firstexon:38880, firstex…
SCLC-P	20685836	0.714286	23.4982	0.611111	0.857143	chr12:124815201-124815300	20.7375	73.0322	47.7567	50.5603	-36.3788	-0.353329	3.3848	33.3474	SCARB1, SCARB1, SCARB1, SCARB1, SCARB1, SCARB1, SCARB1, SCARB1, SCARB1, SCARB1, SCARB1, SCARB1, SCARB1, SCARB1, SCARB1, SCARB1, SCARB1, SCARB1, SCARB1, SCARB1, SCARB1, SCARB1, SCARB1, SCARB1, SCARB1, SCARB1, SCARB1, SCARB1, SCARB1, SCARB1, SCARB1, SCARB1, SCARB1, SCARB1, SCARB1, SCARB1, SCARB1, SCARB1, SCARB1	promoter:154838, promoter:154847, exon:1001000, firstexon:154847, intron:846046, intron:846057, intron:846078, intron:846089, intron:846099, intron:846110, intron:846122, intron:846130, intron:846141, intron:846152, intron:846174, intron:846186, intron:846197, intron:846211, intron:846216, intron:846218, intron:846220, intronexonboundary:909341, intronexonboundary:909342, intronexonboundary:90934…
SCLC-P	24861509	0.714286	52.8333	0.517857	1	chr16:85707701-85707800	41.336	88.7762	48.2103	72.4395	-28.4727	-19.3069	12.9986	34.7809	C16orf74, C16orf74, C16orf74, C16orf74, C16orf74, NA, C16orf74, C16orf74, C16orf74, C16orf74, C16orf74, C16orf74, C16orf74	exon:1209357, exon:1209361, exon:1209365, exon:1209368, exon:1209373, intron:994145, intron:1020801, intron:1020802, 3UTR:148312, 3UTR:148313, 3UTR:148314, 3UTR:148315, 3UTR:148316
SCLC-P	26587393	0.714286	4.76813	1	0.428571	chr19:4326901-4327000	59.9984	21.339	66.46	35.7001	18.832	27.4475	-13.5657	-32.7138	STAP2, STAP2, STAP2, STAP2, STAP2, STAP2, STAP2, STAP2, STAP2, STAP2, STAP2, STAP2, STAP2, STAP2, STAP2, STAP2, STAP2, STAP2, STAP2, STAP2, STAP2, STAP2, STAP2, STAP2, STAP2, STAP2, STAP2, STAP2, STAP2, STAP2, STAP2, STAP2, STAP2, STAP2, STAP2, STAP2, STAP2, STAP2, STAP2, STAP2, STAP2, STAP2, STAP2, STAP2, STAP2, STAP2, STAP2, STAP2, STAP2, STAP2, STAP2, STAP2	promoter:215641, exon:1371943, exon:1371950, exon:1371961, exon:1371974, exon:1371989, exon:1371997, exon:1372002, exon:1372006, exon:1372012, exon:1372021, firstexon:215641, intron:1156305, intron:1156307, intron:1156314, intron:1156326, intron:1156338, intron:1156351, intron:1156355, intron:1156358, intron:1156361, intron:1156365, intronexonboundary:1241835, intronexonboundary:1241836, intronex…
SCLC-P	23877938	0.71164	56.8215	0.814815	0.571429	chr15:89341801-89341900	32.872	66.7992	23.0585	53.2966	-14.8462	-27.9308	12.3867	30.3902		intergenic:17256
SCLC-P	22946410	0.71159	20.522	0.622642	0.857143	chr14:103232801-103232900	21.8486	59.5655	21.047	40.9782	-18.6817	-19.7504	6.82452	31.6076		intergenic:16575
SCLC-P	18744749	0.711538	24.5688	0.807692	0.666667	chr11:65793201-65793300	13.5363	67.4611	8.38861	31.6567	-22.2992	-29.1627	1.86135	49.6006	OVOL1, OVOL1-AS1, OVOL1-AS1, OVOL1-AS1, OVOL1, OVOL1	promoter:131152, 1to5kb:138418, 1to5kb:138419, 1to5kb:138420, intron:718360, intron:718364
SCLC-P	11656	0.708333	38.9254	0.788462	0.666667	chr1:1165501-1165600	14.5054	78.6147	19.6321	43.8918	-32.8741	-26.0386	6.30775	52.6049	MIR200B, MIR200A, MIR429, NA	1to5kb:159, 1to5kb:160, 1to5kb:161, 1to5kb:162
SCLC-P	15326687	0.708333	33.9415	0.75	0.833333	chr8:141318001-141318100	54.4947	75.8849	46.0686	36.2849	1.74856	-9.48622	-22.5312	30.2688		intergenic:10933
SCLC-P	5302945	0.707547	44.3571	0.679245	0.857143	chr3:39144301-39144400	31.6469	77.0741	36.1183	59.6602	-25.9707	-20.0088	11.3805	34.599	LOC101928263, CSRNP1, CSRNP1, CSRNP1, CSRNP1, CSRNP1, CSRNP1	1to5kb:41421, exon:326581, exon:326586, intronexonboundary:294000, intronexonboundary:294001, exonintronboundary:301872, exonintronboundary:301873
SCLC-P	12820	0.706633	26.7703	0.732143	0.714286	chr1:1281901-1282000	21.2146	54.6708	12.1829	31.4315	-11.5472	-23.5894	2.07541	33.0612	SCNN1D, SCNN1D, SCNN1D, SCNN1D, SCNN1D, SCNN1D, SCNN1D, SCNN1D, SCNN1D, SCNN1D, SCNN1D, SCNN1D, SCNN1D	promoter:178, promoter:179, promoter:180, 5UTR:49, exon:941, firstexon:178, intron:704, intron:721, intron:735, intron:750, intronexonboundary:693, exonintronboundary:883, exonintronboundary:884
SCLC-P	18095325	0.706494	28.2723	0.690909	0.857143	chr11:850801-850900	28.6221	65.6309	24.2348	44.305	-16.1015	-21.9512	4.80909	33.2436	TSPAN4, TSPAN4, TSPAN4, TSPAN4, TSPAN4, TSPAN4, TSPAN4, TSPAN4, TSPAN4, TSPAN4, TSPAN4, TSPAN4, TSPAN4, TSPAN4, TSPAN4, TSPAN4, TSPAN4	intron:701123, intron:701130, intron:701138, intron:701146, intron:701154, intron:701156, intron:701162, intron:701169, intron:701176, intron:701184, intron:701191, intron:701193, intron:701195, intron:701200, intron:701206, intron:701210, intron:701216
SCLC-P	27138723	0.706349	19.0172	0.574074	1	chr20:842201-842300	25.2403	58.8238	10.2758	32.2269	-8.53518	-28.4879	0.780222	36.2428	NA, NA, FAM110A, FAM110A, FAM110A, FAM110A, FAM110A	1to5kb:221986, 1to5kb:225061, intron:1186655, intron:1186657, intron:1186658, intron:1186659, intron:1186660
SCLC-P	20244766	0.704082	71.0303	0.75	0.714286	chr12:80708201-80708300	80.1462	42.4951	84.8167	54.7492	19.4592	25.6866	-14.4035	-30.7423	MYF6, MYF6, MYF6, MYF6	exon:945516, firstexon:146185, intron:799332, exonintronboundary:863245
SCLC-P	27036092	0.703704	22.7126	0.777778	0.714286	chr19:49196801-49196900	17.9575	58.2644	10.8313	39.6076	-18.2769	-27.7785	10.5898	35.4656	TRPM4, TRPM4, TRPM4, TRPM4, TRPM4, TRPM4, TRPM4, TRPM4, TRPM4, TRPM4, TRPM4, TRPM4, TRPM4, TRPM4, TRPM4, TRPM4, TRPM4, TRPM4, TRPM4, TRPM4, TRPM4, TRPM4, TRPM4	exon:1360478, exon:1360505, exon:1360528, exon:1360575, exon:1360599, exon:1360620, intron:1147028, intron:1147053, intron:1147075, intron:1147098, intron:1147120, intron:1147143, intron:1147161, exonintronboundary:1239233, exonintronboundary:1239234, exonintronboundary:1239235, exonintronboundary:1239236, exonintronboundary:1239237, exonintronboundary:1239238, exonintronboundary:1239239, 3UTR:16…
SCLC-P	106376	0.7	50.9259	0.581818	0.833333	chr1:10637501-10637600	48.139	78.4659	25.8696	66.5129	-8.81048	-38.503	15.6881	31.6254	NA, CASZ1, NA, NA, CASZ1	1to5kb:790, exon:81006, intron:68979, intronexonboundary:68507, 3UTR:10473
SCLC-P	31361	0.698701	24.8106	0.527273	0.857143	chr1:3136001-3136100	24.5448	63.9266	20.4082	43.4016	-18.0339	-23.5495	7.10839	34.475	NA, PRDM16, PRDM16, PRDM16, PRDM16, PRDM16	1to5kb:11644, intron:1963, intron:1978, intron:1979, intron:1995, intron:2011
SCLC-P	26570210	0.698701	28.0293	0.509091	1	chr19:2608601-2608700	38.5644	72.864	27.6904	60.3347	-15.0653	-29.564	13.9618	30.6676	GNG7, GNG7	intron:1155221, intron:1155226
SCLC-P	10625927	0.698113	44.9452	0.716981	0.666667	chr6:1394001-1394100	56.7918	26.3252	73.4754	41.2124	9.78746	32.0323	-10.985	-30.8347	MIR6720, FOXF2	1to5kb:82549, intron:423965
SCLC-P	20618999	0.694969	47.7174	0.792453	0.666667	chr12:118131501-118131600	24.9248	73.2783	22.7488	47.1337	-22.7954	-25.6968	6.81639	41.6758	PEBP1, LOC101928274, LOC101928274	1to5kb:147661, intron:842412, intron:842422
SCLC-P	14434519	0.688312	56.5254	0.472727	1	chr8:52101201-52101300	54.627	18.0256	60.8884	31.4969	17.8234	26.1719	-13.0168	-30.9785		intergenic:10412
SCLC-P	11641	0.684636	19.2021	0.811321	0.571429	chr1:1164001-1164100	9.57941	55.8239	12.2348	27.6713	-22.3306	-18.79	1.79194	39.3287	MIR200B, MIR200A, MIR429	1to5kb:159, 1to5kb:160, 1to5kb:161
SCLC-P	26575075	0.683117	46.1742	0.763636	0.714286	chr19:3095101-3095200	20.3605	57.8845	15.7079	37.6907	-16.7339	-22.9373	6.37306	33.2982	GNA11, GNA11	intron:1121923, intron:1121929
SCLC-P	7029927	0.681941	85.3221	0.377358	1	chr4:13546901-13547000	71.5287	31.9116	65.5433	53.8772	21.0847	13.1041	-2.45063	-31.7381	NA, NKX3-2, NA, NA, NA, NA, NA, NA	promoter:60957, 1to5kb:60956, exon:405032, exon:405035, firstexon:60957, intronexonboundary:366669, intronexonboundary:366670, exonintronboundary:372009
SCLC-P	13823888	0.679487	35.9808	0.711538	0.666667	chr7:150384101-150384200	21.6119	70.2314	29.1884	45.7198	-26.768	-16.6659	5.37584	38.0581	ZNF775-AS1, ZNF775, LOC728743, ZNF775, ZNF775, LOC728743	promoter:99519, intron:514749, intron:514773, intron:514775, intron:514777, intron:514779
SCLC-P	3236049	0.677673	49.1379	0.735849	0.666667	chr2:74648301-74648400	53.764	28.5235	80.4538	45.0216	2.43105	38.0174	-9.22546	-31.2229	M1AP, M1AP, M1AP, M1AP, M1AP, M1AP, M1AP, M1AP, M1AP, M1AP, M1AP, M1AP, M1AP, M1AP, M1AP, M1AP, M1AP, M1AP, M1AP, M1AP, M1AP, M1AP, M1AP, M1AP, M1AP	promoter:34142, promoter:34143, promoter:34146, promoter:34148, promoter:34149, 5UTR:21995, 5UTR:21998, 5UTR:22000, 5UTR:22002, exon:224447, exon:224473, exon:224485, exon:224490, firstexon:34143, firstexon:34146, firstexon:34148, firstexon:34149, intronexonboundary:201546, intronexonboundary:201547, intronexonboundary:201548, intronexonboundary:201549, exonintronboundary:208287, exonintronbounda…
SCLC-P	11639	0.676871	6.28984	0.346939	1	chr1:1163801-1163900	19.4242	70.6662	19.8995	39.5004	-23.9312	-23.2974	2.83707	44.3915	MIR200B, MIR200A	1to5kb:159, 1to5kb:160
SCLC-P	25736120	0.67655	15.036	0.509434	0.857143	chr17:82830401-82830500	24.1696	64.1344	24.6108	44.9778	-20.4048	-19.8164	7.33949	32.8817	TBCD, TBCD, TBCD, ZNF750, ZNF750, TBCD, TBCD, TBCD, TBCD, TBCD, TBCD, TBCD, TBCD, TBCD, TBCD, TBCD, TBCD, TBCD, TBCD, TBCD, TBCD, TBCD, TBCD, TBCD, TBCD, TBCD, TBCD, TBCD, TBCD	promoter:195672, 5UTR:130694, exon:1253259, exon:1299889, exon:1299892, firstexon:195672, intron:1056769, intron:1056806, intron:1056844, intron:1056883, intron:1056920, intron:1056956, intron:1056994, intron:1057030, intron:1057069, intron:1057102, intron:1057141, intron:1057178, intron:1057225, intron:1057245, intron:1057265, intron:1057300, intron:1057337, intron:1057375, intron:1057414, intro…
SCLC-P	3692703	0.675824	38.1849	0.730769	0.714286	chr2:120313701-120313800	32.3532	60.6873	12.1681	45.8422	-7.21262	-34.1262	10.7727	30.5661		intergenic:3132
SCLC-P	16716701	0.675202	52.3852	0.641509	0.857143	chr9:135180701-135180800	30.3081	72.5567	37.407	54.132	-24.3905	-14.9253	7.37472	31.941		intergenic:11935
SCLC-P	2079106	0.67013	70.2085	0.509091	0.857143	chr1:207910501-207910600	70.4128	32.4397	69.2513	54.5002	18.3491	16.8004	-2.86774	-32.2818	LOC107985253, LOC107985253, LOC107985253, LOC107985253, CD34, CD34, LOC107985253, LOC107985253, LOC107985253	exon:65163, firstexon:9644, intron:55517, intron:55520, intron:113765, intron:113781, intronexonboundary:54348, intronexonboundary:54349, exonintronboundary:65106
SCLC-P	25521778	0.666667	8.16567	0.705882	0.833333	chr17:61396201-61396300	30.5585	58.8148	27.4014	10.6415	-1.72743	-5.93684	-28.2833	35.9476	TBX2-AS1, TBX2, TBX2, TBX2, TBX2-AS1, LOC101927855, TBX2-AS1, TBX2-AS1, TBX2-AS1, TBX2-AS1	promoter:200935, 1to5kb:193804, 1to5kb:193805, 1to5kb:193806, 1to5kb:200933, intron:1085616, intron:1085617, intron:1085619, intron:1085623, intron:1085624
SCLC-P	28219736	0.666667	16.3981	0.592593	0.833333	chr21:44499301-44499400	15.8454	66.6694	31.9698	33.8459	-28.3163	-6.81714	-4.31562	39.449	TSPEAR, TSPEAR, TSPEAR, TSPEAR	exon:1462667, exon:1462680, 3UTR:180056, 3UTR:180068
SCLC-P	255412	0.664835	63.8874	0.673077	0.714286	chr1:25541101-25541200	56.1299	79.8649	25.2592	65.2665	-0.666993	-41.8278	11.5152	30.9797	LDLRAP1	1to5kb:1663
SCLC-P	13823889	0.663522	41.9679	0.735849	0.666667	chr7:150384201-150384300	21.5429	72.1019	31.8691	47.259	-28.8671	-15.0988	5.42105	38.5449	ZNF775-AS1, ZNF775, LOC728743, ZNF775, ZNF775, LOC728743	promoter:99519, intron:514749, intron:514773, intron:514775, intron:514777, intron:514779
SCLC-P	10180133	0.663265	8.28751	0.767857	0.571429	chr5:138352901-138353000	8.13306	37.8598	3.53069	10.8898	-9.2937	-15.4302	-5.61805	30.3419	NA, KDM3B, KDM3B, KDM3B, KDM3B	1to5kb:74953, exon:456125, firstexon:69159, intron:386967, exonintronboundary:417714
SCLC-P	6902813	0.663073	39.049	0.924528	0.428571	chr4:835501-835600	14.3315	60.7264	14.4614	32.7794	-21.6576	-21.4844	2.9397	40.2023		intergenic:5044
SCLC-P	1459201	0.660714	14.8022	0.5	0.857143	chr1:145920001-145920100	21.1778	51.2159	13.6658	27.6359	-9.66134	-19.6774	-1.05065	30.3894	PEX11B, PEX11B, GNRHR2, GNRHR2, GNRHR2, GNRHR2, GNRHR2, RBM8A, RBM8A, RBM8A, GNRHR2, GNRHR2, GNRHR2, GNRHR2, GNRHR2	1to5kb:16952, 1to5kb:16953, exon:42478, intron:36217, intron:36220, intron:36221, intron:36224, intron:96727, intron:96731, intron:96734, exonintronboundary:42446, exonintronboundary:42447, exonintronboundary:42448, exonintronboundary:42449, exonintronboundary:42450
SCLC-P	25727735	0.660377	23.6341	0.735849	0.666667	chr17:81991901-81992000	14.921	50.8661	14.043	24.6372	-14.9277	-16.0985	-1.97282	32.999	ASPSCR1, ASPSCR1, ASPSCR1, ASPSCR1, ASPSCR1, ASPSCR1, ASPSCR1, ASPSCR1, ASPSCR1, ASPSCR1	1to5kb:195482, intron:1055955, intron:1055961, intron:1055978, intron:1055984, intron:1055999, intron:1056002, intron:1056017, intron:1056023, intron:1056030
SCLC-P	25736119	0.660377	17.8105	0.54717	0.857143	chr17:82830301-82830400	27.0133	61.9617	23.1027	44.2765	-16.1003	-21.3144	6.91722	30.4975	TBCD, ZNF750, ZNF750, TBCD, TBCD, TBCD, TBCD, TBCD, TBCD, TBCD, TBCD, TBCD, TBCD, TBCD, TBCD, TBCD, TBCD, TBCD, TBCD, TBCD, TBCD, TBCD, TBCD, TBCD, TBCD, TBCD	promoter:195672, exon:1299889, exon:1299892, intron:1056769, intron:1056806, intron:1056844, intron:1056883, intron:1056920, intron:1056956, intron:1056994, intron:1057030, intron:1057069, intron:1057102, intron:1057141, intron:1057178, intron:1057225, intron:1057245, intron:1057265, intron:1057300, intron:1057337, intron:1057375, intron:1057414, intron:1057454, intron:1057492, intron:1057530, in…
SCLC-P	22157411	0.658442	11.2528	0.545455	1	chr14:24332901-24333000	22.4316	48.9655	12.7113	19.9368	-4.77294	-17.7333	-8.09931	30.6056	ADCY4, ADCY4, ADCY4, ADCY4, ADCY4, ADCY4, ADCY4, ADCY4, ADCY4, ADCY4, ADCY4, ADCY4, ADCY4, ADCY4, ADCY4, ADCY4, ADCY4, ADCY4, ADCY4, ADCY4, ADCY4, ADCY4, ADCY4, ADCY4, ADCY4, ADCY4, ADCY4, ADCY4, ADCY4, ADCY4, ADCY4, ADCY4, ADCY4, ADCY4, ADCY4, ADCY4, ADCY4, ADCY4, ADCY4, ADCY4, ADCY4, ADCY4, ADCY4, ADCY4, ADCY4, ADCY4, ADCY4, ADCY4, ADCY4, ADCY4	promoter:165472, promoter:165481, 1to5kb:165474, 1to5kb:165480, 5UTR:110811, 5UTR:110819, exon:1066973, exon:1066998, exon:1067019, exon:1067065, exon:1067106, exon:1067151, exon:1067154, exon:1067158, exon:1067162, exon:1067166, exon:1067170, intron:901527, intron:901548, intron:901572, intron:901614, intron:901654, intron:901669, intron:901671, intron:901674, intron:901677, intron:901680, intro…
SCLC-P	25474810	0.657233	9.86072	0.415094	1	chr17:56699401-56699500	14.7596	52.2685	20.3761	26.3715	-18.2458	-10.7572	-2.76322	31.7661		intergenic:18657
SCLC-P	26557257	0.657233	11.3373	0.396226	1	chr19:1313301-1313400	26.3791	67.2834	14.7896	33.0458	-11.9938	-27.4465	-3.10489	42.5452		intergenic:19443
SCLC-P	2758691	0.654762	54.747	0.87037	0.571429	chr2:26912501-26912600	22.9575	62.4025	23.7325	45.2449	-20.8358	-19.8025	8.88075	31.7576	DPYSL5, DPYSL5, DPYSL5, DPYSL5, DPYSL5, DPYSL5	intron:125249, intron:125252, intron:125264, intron:125276, intron:125279, intron:125291
SCLC-P	15358752	0.654088	8.83226	0.415094	1	chr8:144524501-144524600	18.398	69.7694	22.6009	31.2588	-22.8117	-17.2078	-5.66395	45.6835	LRRC14, NA, LRRC24, LRRC24, LRRC24, LRRC24, NA, LRRC24, LRRC24, LRRC14	exon:677862, exon:677882, exon:706302, exon:706307, intronexonboundary:642155, intronexonboundary:642156, exonintronboundary:620111, exonintronboundary:642484, exonintronboundary:642485, 3UTR:81459
SCLC-P	16733339	0.654088	17.7061	0.54717	1	chr9:136844501-136844600	32.3936	67.8917	40.3661	9.41883	-6.83197	3.79809	-37.465	40.4988	PHPT1, PHPT1, PHPT1, PHPT1, PHPT1, AJM1, AJM1	1to5kb:114108, 1to5kb:114109, 1to5kb:114110, 1to5kb:114111, 1to5kb:114112, exon:735631, intronexonboundary:666669
SCLC-P	3229669	0.653061	13.9909	0.589286	0.857143	chr2:74010301-74010400	17.0104	56.733	8.85029	27.0661	-13.8727	-24.7529	-0.465135	39.0907	TET3, TET3	intron:136359, intron:136371
SCLC-P	18737482	0.652291	23.768	0.660377	0.714286	chr11:65066501-65066600	19.9384	70.9473	30.3781	42.7499	-28.0867	-14.1671	2.3286	39.9252	CDCA5, CDCA5, CDCA5, CDCA5, CDCA5, CDCA5, CDCA5	exon:895524, exon:895530, intron:757270, intronexonboundary:812004, intronexonboundary:812005, intronexonboundary:812006, exonintronboundary:817260
SCLC-P	6981710	0.652291	18.3842	0.603774	0.714286	chr4:8725201-8725300	16.2312	51.8214	12.4408	27.0235	-14.1974	-19.2512	0.192389	33.2562
SCLC-P	16711454	0.648352	51.7905	0.461538	0.857143	chr9:134656001-134656100	44.6171	73.1314	41.7238	32.1882	-4.39741	-8.25507	-20.9693	33.6217	COL5A1-AS1, COL5A1, COL5A1, COL5A1	1to5kb:118093, intron:620249, intron:620314, intron:620379
SCLC-P	24678845	0.6469	12.9673	0.603774	0.714286	chr16:67441301-67441400	13.4113	56.9064	13.392	28.2968	-19.4537	-19.4795	0.393499	38.5397	ATP6V0D1, ATP6V0D1, ATP6V0D1, ATP6V0D1, ATP6V0D1, ATP6V0D1, ATP6V0D1, ATP6V0D1, ATP6V0D1, ATP6V0D1, ATP6V0D1, ATP6V0D1, ATP6V0D1, ATP6V0D1, ATP6V0D1, ATP6V0D1, ATP6V0D1, ATP6V0D1, ATP6V0D1	promoter:187411, 1to5kb:187407, exon:1202656, exon:1202694, firstexon:187405, firstexon:187411, intron:1015258, intron:1015266, intron:1015271, intron:1015279, intron:1015290, intron:1015295, intron:1015302, intron:1015307, intron:1015309, intron:1015314, intron:1015320, intronexonboundary:1091043, exonintronboundary:1094800
SCLC-P	465254	0.646753	34.9657	0.6	1	chr1:46525301-46525400	34.6402	77.2285	28.1552	47.1236	-16.1956	-24.8423	0.448974	40.5889		intergenic:546
SCLC-P	25730184	0.645604	41.4136	0.711538	0.714286	chr17:82236801-82236900	31.32	82.0433	32.9378	49.8877	-23.6363	-21.4791	1.12062	43.9948	SLC16A3, SLC16A3, SLC16A3, SLC16A3, SLC16A3, SLC16A3, SLC16A3, SLC16A3, SLC16A3, SLC16A3, SLC16A3, SLC16A3, SLC16A3, SLC16A3, SLC16A3, SLC16A3, SLC16A3, SLC16A3, SLC16A3, SLC16A3, SLC16A3, SLC16A3, SLC16A3, SLC16A3, SLC16A3, SLC16A3, SLC16A3, SLC16A3, SLC16A3, SLC16A3, SLC16A3, SLC16A3, SLC16A3, SLC16A3, SLC16A3, SLC16A3, SLC16A3, SLC16A3, SLC16A3, SLC16A3, SLC16A3, SLC16A3, MIR6787, SLC16A3, SLC…	promoter:195555, exon:1251866, exon:1251871, exon:1251876, exon:1251883, exon:1251889, exon:1251898, exon:1251902, exon:1251905, exon:1251911, exon:1251915, exon:1251920, exon:1251925, exon:1251930, exon:1251933, firstexon:195553, intron:1056331, intron:1056335, intron:1056339, intron:1056344, intron:1056348, intron:1056350, intron:1056355, intron:1056361, intron:1056364, intron:1056367, intron:1…
SCLC-P	11655	0.644654	17.9351	0.716981	0.666667	chr1:1165401-1165500	11.1642	56.1753	22.6129	32.0709	-25.7888	-10.5239	2.08678	34.226	MIR200B, MIR200A, MIR429, NA	1to5kb:159, 1to5kb:160, 1to5kb:161, 1to5kb:162
SCLC-P	14885830	0.642857	51.0662	0.807692	0.714286	chr8:97232301-97232400	28.911	64.7674	17.0964	38.0562	-11.0624	-26.8151	1.13131	36.7462		intergenic:10710
SCLC-P	18080866	0.642857	27.3183	0.510204	0.833333	chr10:133202401-133202500	34.6406	67.1522	23.7998	44.7662	-10.5988	-25.0532	2.902	32.75	KNDC1, KNDC1, KNDC1, KNDC1, KNDC1, KNDC1, KNDC1, KNDC1	1to5kb:122910, exon:795841, intron:672895, intron:672955, intron:672975, intron:672993, intron:673010, intron:673036
SCLC-P	15710446	0.641509	12.0973	0.566038	0.833333	chr9:34555201-34555300	18.2065	73.49	14.9992	29.9086	-21.2594	-25.5359	-5.65664	52.452	CNTFR, CNTFR, CNTFR	intron:627777, intron:627785, intron:627794
SCLC-P	24052445	0.637566	46.9259	0.518519	0.857143	chr16:4801301-4801400	46.8366	70.7894	36.438	37.2385	-1.31876	-15.1835	-14.1161	30.6184	ROGDI, ROGDI, ROGDI, NA, SEPTIN12, ROGDI, ROGDI, ROGDI, ROGDI, ROGDI, ROGDI, ROGDI, ROGDI, ROGDI, ROGDI, SEPTIN12, ROGDI, ROGDI, ROGDI, ROGDI, ROGDI, ROGDI, ROGDI, ROGDI, ROGDI, ROGDI, ROGDI, ROGDI, ROGDI, ROGDI, ROGDI, ROGDI, ROGDI, ROGDI, SEPTIN12, ROGDI, ROGDI, ROGDI, ROGDI, ROGDI, ROGDI, ROGDI, ROGDI, ROGDI, ROGDI, ROGDI, ROGDI, ROGDI, ROGDI, ROGDI, ROGDI, ROGDI, ROGDI, ROGDI, ROGDI, ROGDI, R…	promoter:184754, promoter:184755, promoter:184758, 1to5kb:184748, exon:1186210, exon:1186244, exon:1186252, exon:1186272, exon:1186283, exon:1186295, exon:1186304, exon:1186331, exon:1186340, exon:1186346, exon:1186348, firstexon:184743, firstexon:184750, firstexon:184755, intron:1001500, intron:1001515, intron:1001525, intron:1001535, intron:1001553, intron:1001558, intron:1001569, intron:100157…
SCLC-P	17924212	0.63522	68.964	0.377358	1	chr10:117537001-117537100	47.8057	17.6961	63.3202	34.6885	9.23745	29.9234	-8.2522	-30.9086	EMX2OS, EMX2OS, EMX2OS, EMX2OS, EMX2OS	intron:696739, intron:696743, intron:696745, intron:696749, intron:696752
SCLC-P	3234561	0.634615	84.389	0.346154	1	chr2:74499501-74499600	65.7196	29.0848	64.408	47.8293	18.6122	16.8634	-5.24155	-30.2341	LBX2, NA, NA, LBX2-AS1, LBX2-AS1, LBX2-AS1, LBX2-AS1, LBX2-AS1, LBX2-AS1, LBX2-AS1, LBX2-AS1, LBX2-AS1, LBX2-AS1, LBX2-AS1, LBX2-AS1, LBX2-AS1, NA, LBX2-AS1, LBX2-AS1, LBX2-AS1, LBX2-AS1, NA, LBX2, LBX2, NA, LBX2, NA, LBX2, LBX2, LBX2, LBX2, NA, LBX2, LBX2, LBX2	promoter:34107, promoter:34108, 1to5kb:24412, 1to5kb:24413, 1to5kb:24414, 1to5kb:24415, 1to5kb:24416, 1to5kb:24417, 1to5kb:24418, 1to5kb:24419, 1to5kb:24420, 1to5kb:24421, 1to5kb:24422, 1to5kb:24423, 1to5kb:24424, 1to5kb:24425, 1to5kb:24426, 1to5kb:24427, 1to5kb:24428, 1to5kb:24429, 1to5kb:24430, 1to5kb:24431, 5UTR:21971, exon:224191, exon:224202, firstexon:34103, firstexon:34108, intron:190090, …
SCLC-P	24673788	0.630728	14.9085	0.754717	0.571429	chr16:66935601-66935700	31.5195	63.8631	30.0219	25.2671	-8.1979	-10.1946	-16.5344	34.9269	CES2, CIAO2B, CIAO2B, CIAO2B, CIAO2B, CIAO2B, CIAO2B, CES2, CES2, CES2, CES2, CES2, CES2, CES2, CES2, CES2, CES2, CES2, CES2, CES2, CES2, CES2, NA, CES2, CES2, CES2, CES2	1to5kb:181799, 1to5kb:187323, 1to5kb:187324, 1to5kb:187325, 1to5kb:187326, 1to5kb:187327, 1to5kb:187328, 5UTR:121360, 5UTR:121363, 5UTR:121364, 5UTR:121365, exon:1169109, exon:1169126, exon:1169140, exon:1169142, exon:1169154, firstexon:181792, firstexon:181794, firstexon:181796, firstexon:181797, firstexon:181798, intron:987329, exonintronboundary:1066032, exonintronboundary:1066033, exonintronb…
SCLC-P	25723105	0.626374	26.72	0.846154	0.571429	chr17:81528901-81529000	15.8411	55.9363	10.1675	37.0077	-18.5294	-26.0942	9.69275	34.9309	FSCN2, FSCN2, FSCN2, FSCN2	exon:1250407, exon:1250412, firstexon:195305, firstexon:195306
SCLC-P	26937200	0.626374	19.6222	0.769231	0.714286	chr19:39307601-39307700	10.1914	52.7674	23.9733	28.6222	-24.9296	-6.55368	-0.355217	31.8385	LRFN1, LRFN1	exon:1393085, 3UTR:172331
SCLC-P	2267360	0.623989	92.9198	0.528302	0.857143	chr1:226735901-226736000	90.3804	52.7089	88.465	84.6705	15.099	12.545	7.48568	-35.1297	ITPKB, ITPKB, ITPKB	exon:138089, exon:138097, exon:138109
SCLC-P	8814394	0.622642	29.9519	0.358491	1	chr5:1779001-1779100	48.5784	76.2667	33.511	55.1683	-6.40363	-26.4934	2.38297	30.5141		intergenic:6290
SCLC-P	12322719	0.621795	20.4824	0.365385	1	chr7:267201-267300	37.1208	73.8463	40.4245	49.8138	-17.5741	-13.1691	-0.6501	31.3933		intergenic:8776
SCLC-P	26731579	0.62	41.5093	0.78	0.5	chr19:18745501-18745600	76.8688	92.9135	42.4286	56.3815	12.961	-32.9594	-14.3555	34.3539	CRTC1, CRTC1, CRTC1, CRTC1	intron:1133703, intron:1133716, intron:1133729, intron:1133741
SCLC-P	24733651	0.619481	39.3435	0.854545	0.571429	chr16:72921901-72922000	21.1134	59.9884	9.95402	39.4175	-15.3399	-30.2191	9.06557	36.4934	ZFHX3, ZFHX3, ZFHX3	intron:1018564, intron:1018573, intron:1018581
SCLC-P	2941761	0.618622	58.6512	0.785714	0.714286	chr2:45219501-45219600	39.6463	77.5436	17.9383	49.1029	-8.54865	-37.4926	4.06015	41.9811	LINC01121, LINC01121, LINC01121, LINC01121	intron:182167, intron:182173, intron:182183, intron:182185
SCLC-P	27696555	0.616352	51.854	0.679245	0.666667	chr20:56625401-56625500	61.1733	28.1717	66.4418	48.5552	13.4504	20.475	-3.37371	-30.5517	TFAP2C, TFAP2C, NA, NA	1to5kb:224298, 1to5kb:224299, exon:1424793, firstexon:224297
SCLC-P	16733342	0.614379	28.1136	0.54902	1	chr9:136844801-136844900	38.375	61.2475	38.1683	13.9611	0.582648	0.307127	-31.9691	31.0794	PHPT1, PHPT1, PHPT1, PHPT1, PHPT1, PHPT1, AJM1	1to5kb:114108, 1to5kb:114109, 1to5kb:114110, 1to5kb:114111, 1to5kb:114112, 1to5kb:114113, exon:735631
SCLC-P	27036090	0.612987	36.3649	0.818182	0.571429	chr19:49196601-49196700	19.9432	57.4484	14.8843	42.4553	-18.3195	-25.0646	11.6966	31.6875	TRPM4, TRPM4, TRPM4, TRPM4, TRPM4, TRPM4, TRPM4, TRPM4, TRPM4, TRPM4, TRPM4, TRPM4, TRPM4, TRPM4, TRPM4, TRPM4, TRPM4, TRPM4, TRPM4, TRPM4, TRPM4, TRPM4, TRPM4, TRPM4, TRPM4	exon:1360478, exon:1360505, exon:1360528, exon:1360575, exon:1360599, exon:1360620, exon:1360631, intron:1147098, intronexonboundary:1232141, intronexonboundary:1232142, intronexonboundary:1232143, intronexonboundary:1232144, intronexonboundary:1232145, intronexonboundary:1232146, intronexonboundary:1232147, exonintronboundary:1239233, exonintronboundary:1239234, exonintronboundary:1239235, exoni…
SCLC-P	28700618	0.61186	20.7985	0.301887	1	chr22:45877501-45877600	43.83	72.6767	30.173	51.3037	-7.55451	-25.7638	2.41051	30.9078	NA, NA, LOC107985535, LOC107985535, LOC107985535	exon:1479802, firstexon:233369, intron:1258028, intron:1258031, intronexonboundary:1355192
SCLC-P	13830862	0.608571	27.8667	0.72	0.571429	chr7:151081501-151081600	20.2586	66.0413	20.0505	32.052	-19.1226	-19.4002	-3.39814	41.921	FASTK, FASTK, FASTK, FASTK, FASTK, FASTK, FASTK, FASTK, AGAP3, AGAP3, AGAP3, NA, FASTK, FASTK, FASTK, FASTK, FASTK, FASTK, FASTK, FASTK, TMUB1, TMUB1, TMUB1, TMUB1, TMUB1, TMUB1, TMUB1, TMUB1, TMUB1, TMUB1, TMUB1	promoter:99564, promoter:99565, promoter:99568, promoter:99569, promoter:99570, promoter:99572, promoter:99577, promoter:99579, 1to5kb:93851, 1to5kb:93852, 1to5kb:93853, 1to5kb:99563, 1to5kb:99566, 1to5kb:99567, 1to5kb:99571, 1to5kb:99573, 1to5kb:99574, 1to5kb:99575, 1to5kb:99576, 1to5kb:99578, exon:645760, exon:645763, exon:645765, exon:645767, exon:645770, exon:645773, 3UTR:77338, 3UTR:77339, 3…
SCLC-P	25726231	0.605042	53.6158	0.431373	0.857143	chr17:81841501-81841600	44.9714	75.452	36.4336	34.5192	-3.83021	-15.2139	-17.7664	36.8106		1to5kb:195438
SCLC-P	98360	0.604167	28.9834	0.769231	0.666667	chr1:9835901-9836000	24.7044	54.9299	9.81959	32.0874	-7.57451	-27.421	2.26943	32.7261		intergenic:94
SCLC-P	16733340	0.604167	24.5331	0.604167	0.833333	chr9:136844601-136844700	42.5407	85.8138	43.0867	23.025	-8.10119	-7.37309	-34.122	49.5963	PHPT1, PHPT1, PHPT1, PHPT1, PHPT1, AJM1	1to5kb:114108, 1to5kb:114109, 1to5kb:114110, 1to5kb:114111, 1to5kb:114112, exon:735631
SCLC-P	18080487	0.603175	15.951	0.425926	0.857143	chr10:133164501-133164600	31.0662	64.9344	22.9082	37.2127	-10.6189	-21.4962	-2.42354	34.5387	KNDC1, KNDC1, KNDC1, KNDC1, KNDC1, KNDC1, KNDC1, KNDC1, KNDC1, KNDC1, KNDC1, KNDC1, KNDC1, KNDC1, KNDC1, KNDC1	1to5kb:122905, 1to5kb:122906, intron:672858, intron:672861, intron:672865, intron:672869, intron:672872, intron:672879, intron:672908, intron:672910, intron:672913, intron:672916, intron:672920, intron:672924, intron:672940, intron:672957
SCLC-P	26582337	0.600529	75.5135	0.851852	0.428571	chr19:3821301-3821400	39.0692	74.503	34.3962	50.5002	-14.064	-20.2946	1.17741	33.1812	ZFR2, ZFR2, ZFR2, ZFR2, ZFR2	exon:1371622, intron:1156047, intronexonboundary:1241489, intronexonboundary:1241490, exonintronboundary:1249670
SCLC-P	28586684	0.59944	49.0092	0.666667	0.714286	chr22:34484101-34484200	37.9602	72.6329	37.8029	48.3699	-14.975	-15.1848	-1.09545	31.2552		intergenic:21527
SCLC-P	25723106	0.596639	25.7139	0.843137	0.571429	chr17:81529001-81529100	14.4974	52.52	9.07155	34.139	-17.4128	-24.6472	8.77599	33.284	FSCN2, FSCN2, FSCN2, FSCN2	exon:1250407, exon:1250412, firstexon:195305, firstexon:195306
SCLC-P	3236048	0.594388	55.2213	0.696429	0.571429	chr2:74648201-74648300	64.4423	32.597	82.1854	57.0675	7.15901	30.8165	-2.67408	-35.3014	M1AP, M1AP, M1AP, M1AP, M1AP, M1AP, M1AP, M1AP, M1AP, M1AP, M1AP, M1AP, M1AP, M1AP, M1AP, M1AP, M1AP, M1AP, M1AP, M1AP, M1AP, M1AP, M1AP, M1AP, M1AP, M1AP	promoter:34142, 5UTR:21995, 5UTR:21998, 5UTR:22000, 5UTR:22002, exon:224447, exon:224473, exon:224485, exon:224490, firstexon:34143, firstexon:34146, firstexon:34148, firstexon:34149, intron:190314, intron:190336, intron:190341, intron:190344, intronexonboundary:201545, intronexonboundary:201546, intronexonboundary:201547, intronexonboundary:201548, intronexonboundary:201549, exonintronboundary:2…
SCLC-P	4851300	0.58805	5.41412	0.471698	1	chr2:236173401-236173500	12.8539	42.3483	12.0851	8.69574	-8.1891	-9.21427	-13.7334	31.1367	NA, NA, NA	intron:168572, intron:168573, intron:168576
SCLC-P	25181620	0.587302	1.14478	0.240741	1	chr17:27380401-27380500	7.14237	35.7892	3.17106	4.89539	-7.47618	-12.7713	-10.4721	30.7196		intergenic:18300
SCLC-P	18095326	0.587013	84.8503	0.945455	0.285714	chr11:850901-851000	34.8239	67.9704	32.6188	46.0273	-14.0482	-16.9884	0.889603	30.1471	TSPAN4, TSPAN4, TSPAN4, TSPAN4, TSPAN4, TSPAN4, TSPAN4, TSPAN4, TSPAN4, TSPAN4, TSPAN4, TSPAN4, TSPAN4, TSPAN4, TSPAN4, TSPAN4, TSPAN4	intron:701123, intron:701130, intron:701138, intron:701146, intron:701154, intron:701156, intron:701162, intron:701169, intron:701176, intron:701184, intron:701191, intron:701193, intron:701195, intron:701200, intron:701206, intron:701210, intron:701216
SCLC-P	1561397	0.584034	29.7908	0.666667	0.571429	chr1:156139601-156139700	17.474	58.8341	29.3637	30.8839	-22.2198	-6.36694	-4.34005	32.9268	LMNA, LMNA, LMNA, LMNA, LMNA, LMNA, LMNA, LMNA, LMNA	exon:49548, exon:49560, intron:42279, intron:42330, intronexonboundary:41344, intronexonboundary:41345, exonintronboundary:49610, 3UTR:6396, 3UTR:6403
SCLC-P	27765666	0.579832	16.9887	0.803922	0.428571	chr20:63536501-63536600	12.4892	49.7674	4.34272	18.6431	-11.7619	-22.6238	-3.55673	37.9425	PTK6, PTK6	intron:1217289, intron:1217295
SCLC-P	25697120	0.57967	17.1938	0.557692	0.714286	chr17:78930401-78930500	21.6554	57.5519	24.9162	25.9053	-14.4691	-10.1213	-8.80261	33.393		intergenic:18859
SCLC-P	26007354	0.574176	96.7951	0.346154	1	chr18:26696301-26696400	85.128	50.2874	80.4601	85.0973	13.1797	6.95583	13.1388	-33.2743	AQP4-AS1, AQP4-AS1, PCAT18	intron:1101239, intron:1101244, intron:1111849
SCLC-P	24012079	0.574124	57.9832	0.490566	0.857143	chr16:764701-764800	59.7019	89.8713	41.4394	67.9872	-6.73072	-31.0808	4.31635	33.4951	MSLN, MSLN, MSLN, MSLN, MSLN, MSLN, MSLN, MSLN, MSLN, MSLN, MSLN, MSLN, MSLN, MSLN, MSLN, MSLN, MSLN, MSLN, MSLN, MSLN, MSLN, MSLN, MSLN, MSLN, MSLN, MSLN, MSLN, MSLN, MSLN, MSLN, MSLN, MSLN, MSLN, MSLN	promoter:177825, promoter:177826, 1to5kb:177825, 1to5kb:177826, exon:1144125, exon:1144143, exon:1144160, exon:1144177, exon:1144194, exon:1144205, intron:966307, intron:966324, intron:966340, intron:966356, intron:966372, intron:966382, intronexonboundary:1039055, intronexonboundary:1039056, intronexonboundary:1039057, intronexonboundary:1039058, intronexonboundary:1039059, intronexonboundary:10…
SCLC-P	28673705	0.572802	10.7003	0.769231	0.571429	chr22:43186201-43186300	7.26192	41.98	4.84963	12.9091	-12.651	-15.8674	-5.12142	33.6398	TTLL12	intron:1257625
SCLC-P	25727738	0.571429	18.9156	0.568627	0.714286	chr17:81992201-81992300	35.9569	66.0103	20.8587	25.5446	-1.51429	-21.6452	-15.3974	38.5569	ASPSCR1, ASPSCR1, ASPSCR1, ASPSCR1, ASPSCR1, ASPSCR1, ASPSCR1, ASPSCR1, ASPSCR1, ASPSCR1	1to5kb:195482, intron:1055955, intron:1055961, intron:1055978, intron:1055984, intron:1055999, intron:1056002, intron:1056017, intron:1056023, intron:1056030
SCLC-P	12769677	0.570513	2.63734	0.288462	1	chr7:44963001-44963100	14.486	48.9425	9.99703	16.6064	-10.696	-16.6813	-7.86874	35.246	NA, MYO1G, MYO1G, MYO1G, MYO1G, MYO1G, MYO1G, MYO1G, MYO1G, MYO1G, MYO1G, MYO1G, MYO1G, MYO1G, MYO1G, MYO1G, MYO1G, MYO1G, MYO1G, MYO1G, MYO1G, MYO1G, MYO1G	1to5kb:95698, exon:619703, exon:619724, exon:619745, exon:619762, exon:619778, exon:619800, intronexonboundary:561179, intronexonboundary:561180, intronexonboundary:561181, intronexonboundary:561182, intronexonboundary:561183, intronexonboundary:561184, intronexonboundary:561185, intronexonboundary:561186, intronexonboundary:561187, intronexonboundary:561188, exonintronboundary:566909, exonintron…
SCLC-P	25666902	0.56891	47.8984	0.461538	0.833333	chr17:75908601-75908700	34.0177	84.2552	49.1038	37.7142	-23.0066	-2.89194	-18.0781	43.9766	MRPL38, MRPL38, MRPL38, MRPL38, MRPL38, MRPL38, MRPL38, MRPL38, MRPL38, MRPL38, FBF1, FBF1	1to5kb:202075, 1to5kb:202084, 1to5kb:202085, 1to5kb:202086, 1to5kb:202087, 1to5kb:202088, 1to5kb:202090, 1to5kb:202091, 1to5kb:202092, intron:1091624, intron:1091639, intron:1091697
SCLC-P	28234576	0.567901	49.746	0.537037	0.666667	chr21:45983301-45983400	51.2923	77.6992	45.3641	45.9659	-5.05081	-12.955	-12.1526	30.1585	COL6A1, COL6A1	1to5kb:229282, intron:1225078
SCLC-P	10680	0.566327	37.8853	0.714286	0.571429	chr1:1067901-1068000	29.6907	66.841	30.2075	36.6898	-14.8888	-14.1997	-5.55657	34.645	NA, LOC100288175, LOC100288175, LOC100288175	1to5kb:11270, exon:792, intronexonboundary:626, exonintronboundary:795
SCLC-P	2048345	0.566138	49.0741	0.518519	0.714286	chr1:204834401-204834500	40.9777	67.042	21.611	47.1301	-4.28332	-30.1056	3.91984	30.4691	NFASC, NFASC, NFASC, NFASC, NFASC, NFASC	intron:53423, intron:53448, intron:53477, intron:53492, intron:53507, intron:53533
SCLC-P	16704802	0.562893	26.4028	0.735849	0.5	chr9:133990801-133990900	29.0678	52.5285	11.1311	27.1495	-1.20182	-25.1175	-3.75967	30.079	VAV2, VAV2, VAV2, VAV2	intron:645536, intron:645565, intron:645592, intron:645594
SCLC-P	3229668	0.561813	27.7474	0.788462	0.428571	chr2:74010201-74010300	13.3315	58.5016	12.9929	24.1305	-18.5435	-18.995	-4.14486	41.6834	TET3, TET3	intron:136359, intron:136371
SCLC-P	28090344	0.56044	26.9655	0.846154	0.428571	chr21:31560101-31560200	11.875	49.1307	14.9125	17.561	-15.3264	-11.2764	-7.74514	34.3479	TIAM1, TIAM1, TIAM1-AS1, TIAM1-AS1, TIAM1, TIAM1	promoter:229998, 1to5kb:229992, exon:1448012, intronexonboundary:1313775, intronexonboundary:1322922, exonintronboundary:1324794
SCLC-P	4870570	0.557692	78.676	0.269231	1	chr2:238100401-238100500	47.3799	76.1926	42.8806	40.3628	-5.76538	-11.7645	-15.1216	32.6515	ESPNL, ESPNL, ESPNL, ESPNL, ESPNL, ESPNL	promoter:30489, 5UTR:19981, exon:199715, exon:199724, firstexon:30488, firstexon:30489
SCLC-P	26609023	0.550824	49.5763	0.788462	0.571429	chr19:6489901-6490000	23.4254	62.4411	13.0414	34.009	-13.0717	-26.9171	1.03964	38.9492	NA, NA	1to5kb:208757, 1to5kb:208758
SCLC-P	25723017	0.545918	43.6111	0.642857	0.571429	chr17:81520101-81520200	54.6717	79.5305	38.7094	48.5951	-0.939955	-22.2231	-9.04209	32.2051	FSCN2, FSCN2, ACTG1	intron:1055101, intron:1055102, intron:1094643
SCLC-P	119191	0.544025	74.316	0.415094	0.833333	chr1:11919001-11919100	59.8049	80.613	37.6462	51.589	3.18884	-26.3561	-7.7657	30.933		intergenic:121
SCLC-P	396331	0.542857	9.9276	0.527273	0.714286	chr1:39633001-39633100	21.6609	54.4157	11.562	22.5274	-7.84085	-21.306	-6.68545	35.8323	NA, HEYL	promoter:2677, intron:78767
SCLC-P	12324653	0.541209	23.6098	0.557692	0.714286	chr7:460601-460700	28.5743	70.5693	35.405	29.7014	-16.6509	-7.54334	-15.1482	39.3424		intergenic:8781
SCLC-P	25724413	0.538462	53.1599	0.480769	0.714286	chr17:81659701-81659800	40.8751	77.9496	54.0497	44.3676	-17.9139	-0.347664	-13.2572	31.5188	PDE6G, PDE6G, PDE6G, PDE6G	1to5kb:202701, 1to5kb:202702, intron:1094779, intron:1094782
SCLC-P	19978158	0.537815	71.7693	0.666667	0.571429	chr12:54047401-54047500	52.1603	29.4651	71.5944	57.1599	-0.57949	25.3326	6.08667	-30.8398	HOXC4, HOXC4	intron:791723, intron:791729
SCLC-P	250069	0.537088	25.7278	0.634615	0.714286	chr1:25006801-25006900	28.9194	61.2688	23.5855	27.8123	-8.63618	-15.748	-10.1122	34.4964		intergenic:290
SCLC-P	18105522	0.531447	58.3748	0.886792	0.333333	chr11:1870501-1870600	28.6697	59.9437	25.3239	32.6793	-10.6459	-15.107	-5.29976	31.0527	LSP1, LSP1, LSP1, LSP1, LSP1, LSP1, LSP1, LSP1, LSP1, LSP1, LSP1, LSP1, LSP1, LSP1, LSP1, LSP1, LSP1, LSP1, LSP1, LSP1, LSP1	promoter:127665, promoter:127666, 5UTR:83455, 5UTR:83457, exon:829724, exon:829727, exon:829738, firstexon:127662, firstexon:127663, firstexon:127664, intron:702010, intron:702020, intron:702023, intron:702029, intron:702039, intron:702049, intron:702052, intron:702059, intron:702063, exonintronboundary:755933, exonintronboundary:755934
SCLC-P	22153633	0.530997	27.1844	0.433962	0.714286	chr14:23955101-23955200	25.5604	61.0759	20.2786	24.8993	-9.85749	-16.8999	-10.739	37.4964	DHRS4-AS1, DHRS4-AS1, DHRS4-AS1, DHRS4-AS1, DHRS4-AS1, DHRS4-AS1, DHRS4-AS1, DHRS4-AS1, DHRS4-AS1, DHRS4-AS1, DHRS4-AS1, DHRS4-AS1, DHRS4-AS1, DHRS4-AS1, DHRS4-AS1, DHRS4-AS1, DHRS4-AS1, DHRS4-AS1, DHRS4-AS1, DHRS4-AS1, DHRS4, DHRS4, DHRS4, DHRS4, DHRS4, DHRS4, DHRS4, DHRS4-AS1, DHRS4-AS1, DHRS4-AS1, DHRS4-AS1, DHRS4, DHRS4, DHRS4, DHRS4, DHRS4, DHRS4, DHRS4, DHRS4-AS1, DHRS4, DHRS4, DHRS4, DHRS4…	promoter:165286, promoter:165287, promoter:165288, promoter:165289, promoter:165290, promoter:165291, promoter:165293, promoter:165295, promoter:165297, promoter:165298, promoter:165299, promoter:165301, 1to5kb:165286, 1to5kb:165290, 1to5kb:165291, 1to5kb:165293, 1to5kb:165295, 1to5kb:165297, 1to5kb:165298, 1to5kb:165302, exon:1032224, exon:1032230, exon:1032234, exon:1032242, exon:1032247, exon:…
SCLC-P	10741	0.528846	21.7317	0.557692	0.666667	chr1:1074001-1074100	31.0686	72.8649	25.1629	28.3519	-11.058	-18.9323	-14.6802	44.6704	RNF223, RNF223, RNF223, RNF223, RNF223	5UTR:7625, exon:75645, firstexon:11271, intron:64375, exonintronboundary:75464
SCLC-P	13817926	0.524725	49.5687	0.769231	0.571429	chr7:149787901-149788000	25.6834	62.7552	23.0531	34.1176	-14.2919	-17.7989	-3.0463	35.1371	SSPOP, SSPOP, SSPOP, SSPOP, SSPOP, SSPOP, SSPOP, SSPOP, SSPOP, SSPOP	exon:608076, exon:608165, intron:514433, intron:514519, intronexonboundary:550093, intronexonboundary:550094, exonintronboundary:557215, exonintronboundary:557216, exonintronboundary:557217, exonintronboundary:557218
SCLC-P	2590168	0.524725	36.1722	0.692308	0.571429	chr2:10060201-10060300	46.4859	78.3894	46.2225	48.5144	-11.2229	-11.5741	-8.51823	31.3152	CYS1, CYS1	intron:174039, intron:174041
SCLC-P	21911332	0.520779	33.1894	0.563636	0.714286	chr13:114089401-114089500	42.6348	79.6229	29.0489	38.1505	-6.30596	-24.4205	-12.2851	43.0115	RASA3	intron:870313
SCLC-P	27098455	0.518868	28.1797	0.754717	0.5	chr19:55433101-55433200	43.2825	74.2415	40.4	43.8793	-9.55781	-13.401	-8.76208	31.7209	SHISA7, SHISA7, SHISA7, SHISA7	exon:1407110, exon:1407115, 3UTR:174340, 3UTR:174341
SCLC-P	18104285	0.513072	18.3394	0.666667	0.666667	chr11:1746801-1746900	30.5258	59.9671	21.1555	34.2576	-7.93428	-20.4281	-2.95847	31.3208	IFITM10, IFITM10, CTSD, IFITM10, IFITM10, CTSD, CTSD	intron:737751, intron:737753, intron:737756, intron:737765, intron:737766, intron:737767, intronexonboundary:789155
SCLC-P	21910143	0.503896	42.2417	0.527273	0.714286	chr13:113970501-113970600	43.2914	75.2261	40.2771	44.3599	-9.99635	-14.0153	-8.57157	32.5832	C13orf46, C13orf46, C13orf46, C13orf46	promoter:159787, intron:870287, intronexonboundary:935617, exonintronboundary:937374
SCLC-P	22305	0.503145	6.50238	0.566038	0.666667	chr1:2230401-2230500	12.4722	43.9446	6.94598	12.4805	-8.65146	-16.0198	-8.64044	33.3117	SKI, SKI	1to5kb:348, intron:1637
SCLC-P	175973	0.502597	50.252	0.909091	0.428571	chr1:17597201-17597300	23.0676	55.896	20.8419	27.6863	-11.7405	-14.7081	-5.58218	32.0308	ARHGEF10L, ARHGEF10L, ARHGEF10L	1to5kb:1266, intron:7084, intron:7111
SCLC-P	25666901	0.501515	14.7651	0.454545	0.833333	chr17:75908501-75908600	19.4717	58.7086	39.8493	25.9825	-22.0417	5.12838	-13.3607	30.2741	MRPL38, MRPL38, MRPL38, MRPL38, MRPL38, MRPL38, MRPL38, MRPL38, MRPL38, MRPL38, FBF1, FBF1	1to5kb:202075, 1to5kb:202084, 1to5kb:202085, 1to5kb:202086, 1to5kb:202087, 1to5kb:202088, 1to5kb:202090, 1to5kb:202091, 1to5kb:202092, intron:1091624, intron:1091639, intron:1091697
SCLC-P	3576776	0.501348	33.7465	0.415094	0.714286	chr2:108721001-108721100	36.1808	76.2479	50.3546	42.2969	-20.119	-1.22059	-11.9642	33.3038	RANBP2, RANBP2, RANBP2	intron:142420, intron:142448, intron:142451
SCLC-P	26937204	0.480769	35.8706	0.673077	0.571429	chr19:39308001-39308100	25.9711	66.3117	38.2328	35.0233	-20.5515	-4.20255	-8.48197	33.236	LRFN1	exon:1393085
SCLC-P	22600365	0.47619	14.8778	0.470588	0.714286	chr14:68628301-68628400	36.2594	59.3686	23.9263	24.5198	0.321199	-16.1229	-15.3317	31.1334	LOC100996664, LOC100996664, RAD51B, RAD51B, RAD51B, RAD51B, LOC100996664, LOC100996664, LOC100996664	exon:1074637, firstexon:166775, intron:882845, intron:882863, intron:882877, intron:882881, intron:907863, intronexonboundary:974719, exonintronboundary:979325
SCLC-P	26937197	0.471939	15.3497	0.714286	0.428571	chr19:39307301-39307400	27.1247	63.643	35.8657	36.2595	-18.1313	-6.47666	-5.95167	30.5597	LRFN1, LRFN1	exon:1393085, 3UTR:172331
SCLC-P	12880	0.464935	31.5866	0.563636	0.571429	chr1:1287901-1288000	26.9921	73.3873	45.3459	32.4953	-23.4174	1.05428	-16.0798	38.4429	SCNN1D, SCNN1D, SCNN1D, SCNN1D, SCNN1D, SCNN1D, SCNN1D, SCNN1D, SCNN1D, SCNN1D, SCNN1D, SCNN1D, SCNN1D, SCNN1D, SCNN1D, SCNN1D, SCNN1D, SCNN1D, SCNN1D, SCNN1D, SCNN1D, SCNN1D, SCNN1D, SCNN1D, SCNN1D, SCNN1D, SCNN1D, SCNN1D, SCNN1D, SCNN1D, SCNN1D	exon:886, exon:903, exon:918, exon:934, exon:953, exon:966, intron:712, intron:728, intron:742, intron:757, intron:774, intron:785, intronexonboundary:731, intronexonboundary:732, intronexonboundary:733, intronexonboundary:734, intronexonboundary:735, intronexonboundary:736, exonintronboundary:924, exonintronboundary:925, exonintronboundary:926, exonintronboundary:927, exonintronboundary:928, exo…
SCLC-P	27049554	0.455026	89.4034	0.240741	1	chr19:50543001-50543100	58.4698	83.6561	25.768	61.5527	1.47752	-42.1248	5.5881	35.0592	LRRC4B, LRRC4B, LRRC4B, LRRC4B	intron:1182202, intron:1182204, intron:1182206, intron:1182208
SCLC-P	25490608	0.434174	7.25391	0.431373	0.714286	chr17:58279201-58279300	21.6495	53.1365	30.6495	15.2941	-11.3771	0.622758	-19.851	30.6054	MPO, MPO, MPO, MPO, MPO, MPO, MPO, MPO, MPO, MPO, MPO, MPO, MPO, MPO, MPO	1to5kb:200679, exon:1284979, exon:1284980, exon:1284992, exon:1284993, firstexon:200680, intron:1084305, intron:1084313, intronexonboundary:1165413, intronexonboundary:1165414, intronexonboundary:1165415, intronexonboundary:1165416, exonintronboundary:1169327, exonintronboundary:1169328, exonintronboundary:1169329
SCLC-P	24296277	0.42328	26.1338	0.444444	0.714286	chr16:29184501-29184600	34.8768	61.7622	31.3475	26.9702	-5.14984	-9.85559	-15.692	30.6974	LOC107984832, SNX29P2, NA, NA	intron:978862, intron:978863, intron:978870, intron:978873
SCLC-I	14524285	0.875	26.7826	0.821429	1	chr8:61077801-61077900	8.10147	40.1237	16.0551	59.6256	-30.5	-19.8952	38.1989	12.1963	CLVS1	intron:560291
SCLC-I	3477792	0.858491	57.8245	0.90566	0.75	chr2:98822601-98822700	85.5728	44.23	80.9021	31.1033	33.4944	27.2668	-39.1317	-21.6294	CRACDL, CRACDL	promoter:34983, exon:229201
SCLC-I	18774320	0.854545	79.9327	0.727273	1	chr11:68750301-68750400	87.854	46.9978	78.5122	29.9026	36.0498	23.594	-41.2187	-18.4251	TESMIN, TESMIN, TESMIN, TESMIN, TESMIN, TESMIN, TESMIN, TESMIN, TESMIN, TESMIN, TESMIN, TESMIN, TESMIN	promoter:138838, 1to5kb:138842, exon:899049, exon:899072, exon:899079, exon:899086, firstexon:138843, intronexonboundary:815565, exonintronboundary:820145, exonintronboundary:820146, exonintronboundary:820147, exonintronboundary:820148, exonintronboundary:820149
SCLC-I	8870553	0.85	80.4657	0.709091	1	chr5:7394901-7395000	86.3614	44.5586	84.3933	36.0158	31.3722	28.7481	-35.7553	-24.3649	ADCY2	1to5kb:65473
SCLC-I	27345410	0.843636	69.6038	0.709091	1	chr20:21510901-21511000	81.8574	41.5437	75.5282	26.6604	33.9466	25.5077	-39.6494	-19.805	NA, NA	promoter:222654, 1to5kb:222655
SCLC-I	3477791	0.839623	56.7099	0.886792	0.75	chr2:98822501-98822600	85.4723	50.8748	84.5787	36.5693	28.1314	26.9399	-37.0727	-17.9986	CRACDL, CRACDL, CRACDL	promoter:34983, exon:229201, intronexonboundary:206229
SCLC-I	25334522	0.839286	81.3077	0.75	1	chr17:42670601-42670700	86.0452	67.3462	89.853	42.6609	19.4252	24.5022	-38.4205	-5.50686	PLEKHH3, PLEKHH3, PLEKHH3, PLEKHH3, PLEKHH3, PLEKHH3, PLEKHH3, PLEKHH3, PLEKHH3, PLEKHH3, PLEKHH3, PLEKHH3, PLEKHH3, PLEKHH3, PLEKHH3, PLEKHH3, PLEKHH3	promoter:199381, 1to5kb:199381, exon:1277593, exon:1277606, exon:1277619, exon:1277632, exon:1277643, intronexonboundary:1158025, intronexonboundary:1158026, intronexonboundary:1158027, intronexonboundary:1158028, intronexonboundary:1158029, exonintronboundary:1163562, exonintronboundary:1163563, exonintronboundary:1163564, exonintronboundary:1163565, exonintronboundary:1163566
SCLC-I	24676089	0.838596	76.0888	0.701754	1	chr16:67165701-67165800	82.9604	55.7049	83.3867	38.1607	23.8763	24.4448	-35.8567	-12.4644	HSF4, HSF4, HSF4, HSF4, HSF4, HSF4, HSF4, HSF4, HSF4, HSF4, HSF4, HSF4, HSF4, HSF4, HSF4, HSF4, NOL3, NOL3, NOL3, NOL3, NOL3, NOL3, NOL3, HSF4, HSF4, HSF4, HSF4, HSF4, HSF4, HSF4, HSF4, HSF4, HSF4, HSF4, HSF4, HSF4, HSF4, HSF4, HSF4, HSF4, HSF4, HSF4, HSF4, HSF4, HSF4, HSF4, HSF4, HSF4, HSF4, HSF4, HSF4, HSF4, HSF4, HSF4, HSF4, HSF4, HSF4, HSF4, HSF4, HSF4, HSF4, HSF4, HSF4, HSF4, HSF4, HSF4, HSF…	promoter:181876, promoter:181877, promoter:181878, promoter:181879, promoter:181880, promoter:181881, promoter:181882, promoter:181883, 1to5kb:181884, 1to5kb:181885, 1to5kb:181886, 1to5kb:181887, 1to5kb:181888, 1to5kb:181889, 1to5kb:181890, 1to5kb:181891, 1to5kb:181892, 1to5kb:181893, 1to5kb:181894, 1to5kb:181895, 1to5kb:181896, 1to5kb:181897, 1to5kb:181898, exon:1169511, exon:1169515, exon:11695…
SCLC-I	27345390	0.830357	55.3513	0.678571	1	chr20:21508901-21509000	68.4795	25.9751	74.7994	20.2249	28.1464	36.5729	-36.1931	-28.5262	NA, NA	1to5kb:222654, 1to5kb:222655
SCLC-I	13896880	0.821818	84.7541	0.672727	1	chr7:157683301-157683400	87.1556	57.6079	81.3839	32.9871	29.8293	22.1337	-42.3954	-9.56761	PTPRN2, PTPRN2, PTPRN2, PTPRN2	intron:548280, intron:548301, intron:548322, intron:548344
SCLC-I	16726222	0.815385	60.3861	0.75	1	chr9:136132801-136132900	81.5126	45.3966	77.1245	32.4663	29.8501	23.9993	-35.5449	-18.3045		intergenic:11955
SCLC-I	6912173	0.813636	73.1308	0.727273	1	chr4:1771501-1771600	82.1491	50.9318	82.0757	33.2111	26.7429	26.6451	-38.5078	-14.8801		intergenic:5056
SCLC-I	19950925	0.810714	58.4926	0.732143	1	chr12:51324101-51324200	72.874	42.4428	81.4003	25.9816	22.9324	34.3009	-39.5908	-17.6425	BIN2, BIN2, BIN2, BIN2, BIN2, BIN2, BIN2, BIN2, BIN2, BIN2, BIN2, BIN2, BIN2, BIN2, BIN2, BIN2, BIN2, BIN2, BIN2, BIN2, BIN2, BIN2, BIN2, BIN2, BIN2, BIN2, BIN2, BIN2, BIN2, BIN2, BIN2, BIN2, BIN2, BIN2, BIN2	promoter:151239, promoter:151240, promoter:151241, promoter:151242, promoter:151246, promoter:151247, promoter:151248, 5UTR:101354, 5UTR:101355, 5UTR:101356, exon:976900, exon:976911, exon:976923, exon:976935, exon:976967, firstexon:151239, firstexon:151240, firstexon:151241, firstexon:151242, firstexon:151246, intron:825717, intronexonboundary:885289, intronexonboundary:885290, intronexonboundar…
SCLC-I	14230	0.807407	65.6538	0.648148	1	chr1:1422901-1423000	78.2893	42.351	73.2846	18.5189	33.5711	26.8982	-46.1227	-14.3466	TMEM88B, ANKRD65, ANKRD65, ANKRD65, ANKRD65, ANKRD65	1to5kb:215, 1to5kb:11448, 1to5kb:11449, 1to5kb:11450, 1to5kb:11451, 1to5kb:11452
SCLC-I	16700291	0.804094	80.4666	0.684211	1	chr9:133539701-133539800	84.6664	62.7949	86.5134	35.6466	23.0148	25.4775	-42.345	-6.14725	ADAMTSL2, ADAMTSL2, ADAMTSL2, ADAMTSL2, ADAMTSL2, ADAMTSL2, ADAMTSL2, ADAMTSL2, ADAMTSL2, ADAMTSL2, ADAMTSL2, ADAMTSL2, ADAMTSL2, ADAMTSL2, ADAMTSL2, ADAMTSL2	exon:733999, exon:734018, exon:734037, exon:734056, intron:620100, intron:620118, intron:620136, intron:620154, intronexonboundary:665254, intronexonboundary:665255, intronexonboundary:665256, intronexonboundary:665257, exonintronboundary:670075, exonintronboundary:670076, exonintronboundary:670077, exonintronboundary:670078
SCLC-I	23747992	0.803571	69.2138	0.839286	0.75	chr15:76347201-76347300	88.1337	54.5351	88.7753	34.4154	28.8917	29.7472	-42.7326	-15.9064		intergenic:17165
SCLC-I	2921811	0.80117	23.6521	0.754386	0.833333	chr2:43224501-43224600	63.638	18.476	53.1349	6.48202	37.607	23.6029	-38.601	-22.609	LINC01126, LOC107985877, ZFP36L2	1to5kb:23132, 1to5kb:23133, exon:212777
SCLC-I	26707842	0.800926	49.2599	0.722222	1	chr19:16371801-16371900	63.3009	32.9835	73.7777	10.5031	24.2128	38.1819	-46.1843	-16.2104	EPS15L1, EPS15L1, EPS15L1, EPS15L1, EPS15L1, EPS15L1	intron:1166510, intron:1166532, intron:1166554, intron:1166576, intron:1166598, intron:1166619
SCLC-I	18774319	0.799107	88.0095	0.607143	1	chr11:68750201-68750300	87.757	51.0016	81.6308	33.1068	32.5106	24.3423	-40.3564	-16.4966	TESMIN, TESMIN, TESMIN, TESMIN, TESMIN, TESMIN, TESMIN, TESMIN, TESMIN, TESMIN, TESMIN, TESMIN, TESMIN, TESMIN, TESMIN	promoter:138838, 1to5kb:138842, exon:899049, exon:899066, exon:899072, exon:899079, exon:899086, firstexon:138838, firstexon:138843, intronexonboundary:815565, exonintronboundary:820145, exonintronboundary:820146, exonintronboundary:820147, exonintronboundary:820148, exonintronboundary:820149
SCLC-I	2921810	0.795322	18.145	0.789474	0.833333	chr2:43224401-43224500	63.8734	18.814	55.9717	5.50343	37.1103	26.5748	-40.7163	-22.9689	LINC01126, ZFP36L2	1to5kb:23132, exon:212777
SCLC-I	26677111	0.785965	86.4614	0.649123	1	chr19:13298701-13298800	89.2327	74.2868	83.466	30.8654	26.36	18.671	-51.4631	6.43214	CACNA1A, CACNA1A, CACNA1A, CACNA1A, CACNA1A, CACNA1A, CACNA1A, CACNA1A, CACNA1A, CACNA1A, CACNA1A, CACNA1A, CACNA1A, CACNA1A, CACNA1A, CACNA1A, CACNA1A, CACNA1A, CACNA1A, CACNA1A, CACNA1A, CACNA1A, CACNA1A, CACNA1A, CACNA1A, CACNA1A, CACNA1A, CACNA1A, CACNA1A, CACNA1A	exon:1380542, exon:1380589, exon:1380636, exon:1380683, exon:1380748, exon:1380795, exon:1380860, exon:1380908, exon:1380956, exon:1381003, exon:1381049, exon:1381096, exon:1381142, exon:1381205, exon:1381254, exonintronboundary:1257474, exonintronboundary:1257475, exonintronboundary:1257476, exonintronboundary:1257477, exonintronboundary:1257478, exonintronboundary:1257479, exonintronboundary:12…
SCLC-I	23747991	0.785714	59.6681	0.910714	0.75	chr15:76347101-76347200	87.2255	47.9532	85.1973	28.1947	33.4438	30.7395	-45.264	-18.9193		intergenic:17165
SCLC-I	26677112	0.775439	83.765	0.666667	1	chr19:13298801-13298900	89.2962	76.1681	82.0538	33.3345	25.444	15.7875	-49.1715	7.93992	CACNA1A, CACNA1A, CACNA1A, CACNA1A, CACNA1A, CACNA1A, CACNA1A, CACNA1A, CACNA1A, CACNA1A, CACNA1A, CACNA1A, CACNA1A, CACNA1A, CACNA1A	exon:1380542, exon:1380589, exon:1380636, exon:1380683, exon:1380748, exon:1380795, exon:1380860, exon:1380908, exon:1380956, exon:1381003, exon:1381049, exon:1381096, exon:1381142, exon:1381205, exon:1381254
SCLC-I	4464072	0.773077	60.3912	0.711538	0.8	chr2:197450601-197450700	37.6675	71.6644	31.4548	86.344	-25.4869	-33.7705	39.4151	19.8423	COQ10B, COQ10B, COQ10B, COQ10B	1to5kb:28462, 1to5kb:28463, 1to5kb:28464, 1to5kb:28465
SCLC-I	8725439	0.772727	63.5437	0.6	1	chr4:183098101-183098200	71.116	39.2918	68.8718	18.3402	28.948	25.9558	-41.4197	-13.4841	WWC2, WWC2, WWC2, WWC2, NA, WWC2-AS2, WWC2-AS2	1to5kb:60124, 1to5kb:60125, 1to5kb:60126, 1to5kb:60127, 1to5kb:64888, exon:429753, firstexon:64889
SCLC-I	24934701	0.768868	37.3682	0.622642	1	chr17:2688501-2688600	27.1814	51.9134	16.122	67.0418	-17.8444	-32.5902	35.3029	15.1317	NA, LOC105371490, LOC105371490, LOC105371490, LOC105371490, LOC105371490	1to5kb:196126, exon:1212345, firstexon:189157, intron:1023189, intronexonboundary:1100484, exonintronboundary:1102763
SCLC-I	63320	0.766667	82.2391	0.592593	1	chr1:6331901-6332000	71.225	91.8703	73.9108	41.772	2.0407	5.62174	-37.2301	29.5676	ACOT7, ACOT7, ACOT7, ACOT7, ACOT7, ACOT7, ACOT7, ACOT7, ACOT7	intron:67606, intron:67614, intron:67622, intron:67630, intron:67638, intron:67647, intron:67656, intron:67664, intron:67671
SCLC-I	6915103	0.764881	94.6139	0.714286	0.833333	chr4:2064501-2064600	71.4328	92.2033	83.0576	43.8342	-1.59896	13.9009	-38.397	26.0951	NAT8L, NAT8L	exon:368605, 3UTR:44137
SCLC-I	22668613	0.764151	62.0192	0.566038	1	chr14:75453101-75453200	57.5857	80.4781	65.3432	11.4769	5.15298	15.4963	-56.3254	35.6762	JDP2, JDP2, JDP2, JDP2, JDP2, JDP2	intron:885167, intron:885172, intron:885175, intron:885180, intron:885183, intron:885186
SCLC-I	13601732	0.763889	73.8219	0.648148	1	chr7:128168501-128168600	77.3269	44.9074	71.899	19.1565	32.0059	24.7688	-45.5546	-11.2201		intergenic:9677
SCLC-I	26676213	0.763889	86.0526	0.592593	1	chr19:13208901-13209000	85.4379	68.4405	89.0399	38.6996	20.0446	24.8472	-42.2731	-2.61864	CACNA1A, CACNA1A, CACNA1A, CACNA1A, CACNA1A, CACNA1A, CACNA1A, CACNA1A, CACNA1A, CACNA1A, CACNA1A, CACNA1A, CACNA1A, CACNA1A, CACNA1A, CACNA1A, CACNA1A, CACNA1A, CACNA1A, CACNA1A, CACNA1A, CACNA1A, CACNA1A, CACNA1A, CACNA1A, CACNA1A, CACNA1A, CACNA1A, CACNA1A, CACNA1A, CACNA1A, CACNA1A, CACNA1A, CACNA1A, CACNA1A, CACNA1A, CACNA1A, CACNA1A, CACNA1A, CACNA1A, CACNA1A, CACNA1A, CACNA1A, CACNA1A, CAC…	exon:1380569, exon:1380616, exon:1380663, exon:1380710, exon:1380729, exon:1380775, exon:1380822, exon:1380840, exon:1380888, exon:1380936, exon:1380983, exon:1381029, exon:1381076, exon:1381122, exon:1381169, exon:1381185, exon:1381233, exon:1381282, exon:1381291, exon:1381301, intronexonboundary:1250398, intronexonboundary:1250399, intronexonboundary:1250400, intronexonboundary:1250401, introne…
SCLC-I	27537135	0.759434	31.7599	0.792453	0.75	chr20:40683401-40683500	70.274	33.5897	74.0355	19.5595	27.8791	32.8944	-39.7402	-21.0333		intergenic:20618
SCLC-I	3836637	0.75731	82.8105	0.508772	1	chr2:134707101-134707200	81.4661	51.4059	71.3761	31.7812	29.9451	16.4917	-36.3015	-10.1353	TMEM163	intron:199198
SCLC-I	2403590	0.756364	88.297	0.745455	0.8	chr1:240358901-240359000	93.6015	77.4658	87.9191	50.5737	21.6153	14.0387	-35.7551	0.100999	FMN2, FMN2, FMN2, FMN2, FMN2, FMN2, FMN2, FMN2, FMN2, FMN2, FMN2, FMN2	intron:62935, intron:62949, intron:62964, intron:62977, intron:62987, intron:63000, intron:63023, intron:63035, intron:63046, intron:63058, intron:63061, intron:63066
SCLC-I	19287102	0.756173	48.6111	0.537037	1	chr11:120028501-120028600	28.2748	70.0333	39.8132	88.8986	-37.9736	-22.589	42.8582	17.7044	NA, LOC105369527	intron:732723, exonintronboundary:792888
SCLC-I	159498	0.755556	45.8384	0.777778	0.8	chr1:15949701-15949800	74.1238	41.9437	57.1233	22.2442	33.6868	11.0194	-35.4861	-9.22009	ZBTB17, ZBTB17, ZBTB17, ZBTB17, ZBTB17, ZBTB17, ZBTB17, ZBTB17	1to5kb:12223, 1to5kb:12224, 1to5kb:12225, intron:69708, intron:69722, intron:69737, intron:69763, intron:69767
SCLC-I	13451	0.754464	87.4267	0.607143	1	chr1:1345001-1345100	86.9206	76.3733	92.0871	50.0666	14.0783	20.967	-35.0604	0.0151894	DVL1, DVL1, DVL1, DVL1, DVL1, DVL1	1to5kb:11401, 1to5kb:11402, 1to5kb:11403, intron:65142, intron:65156, intron:65177
SCLC-I	27577807	0.754386	79.4919	0.491228	1	chr20:44750601-44750700	75.8099	59.0338	81.3237	35.1822	17.2967	24.6483	-36.8736	-5.07146	KCNK15-AS1, KCNK15-AS1, KCNK15	1to5kb:226888, 1to5kb:226889, exon:1420957
SCLC-I	21906754	0.751786	17.8955	0.428571	1	chr13:113631601-113631700	32.7261	65.4654	23.5699	96.8324	-29.2298	-41.4381	56.2453	14.4226	TFDP1, TFDP1, TFDP1, TFDP1, TFDP1, TFDP1, TFDP1, TFDP1, TFDP1, TFDP1, TFDP1, TFDP1, TFDP1, TFDP1, TFDP1, TFDP1, TFDP1, TFDP1, TFDP1, TFDP1	exon:1017263, exon:1017272, exon:1017279, exon:1017302, exon:1017311, intron:859682, intron:859689, intron:859695, intron:859706, intron:859716, intron:859724, intronexonboundary:922901, intronexonboundary:922902, intronexonboundary:922903, intronexonboundary:922904, intronexonboundary:922905, exonintronboundary:926971, exonintronboundary:926972, exonintronboundary:926973, exonintronboundary:9269…
SCLC-I	24011438	0.747368	63.4533	0.614035	1	chr16:700601-700700	75.4327	43.7775	59.9412	11.6044	36.9917	16.3364	-48.1128	-5.21527	FBXL16, FBXL16, FBXL16	1to5kb:183848, intron:997621, intron:997626
SCLC-I	83953	0.746795	38.8979	0.942308	0.5	chr1:8395201-8395300	80.261	48.9832	85.3491	34.0527	24.1327	30.9168	-37.4784	-17.5711	RERE, RERE, RERE, RERE, RERE, RERE, RERE, RERE, RERE, RERE	intron:68499, intron:68522, intron:68544, intron:68554, intron:68575, intron:68586, intron:68602, intron:68604, intron:68606, intron:68609
SCLC-I	20657728	0.741071	68.9072	0.660714	1	chr12:122004401-122004500	77.1346	50.1607	66.0409	17.1177	32.6948	17.9032	-47.3277	-3.27042		intergenic:15180
SCLC-I	26679184	0.740909	84.2315	0.6	1	chr19:13506001-13506100	82.2243	61.822	73.5539	22.542	29.5851	18.0244	-49.9914	2.38193	CACNA1A, CACNA1A, CACNA1A, CACNA1A, CACNA1A, CACNA1A, CACNA1A, CACNA1A, CACNA1A, CACNA1A, CACNA1A, CACNA1A, CACNA1A, CACNA1A, CACNA1A, CACNA1A, CACNA1A, CACNA1A, CACNA1A, CACNA1A, CACNA1A, CACNA1A, CACNA1A, CACNA1A, CACNA1A, CACNA1A, CACNA1A, CACNA1A, CACNA1A, CACNA1A, CACNA1A, CACNA1A, CACNA1A, CACNA1A, CACNA1A, CACNA1A, CACNA1A, CACNA1A, CACNA1A, CACNA1A, CACNA1A, CACNA1A, CACNA1A, CACNA1A, CAC…	promoter:216971, promoter:216976, promoter:216979, exon:1380524, exon:1380571, exon:1380618, exon:1380665, exon:1380731, exon:1380777, exon:1380842, exon:1380890, exon:1380938, exon:1380985, exon:1381031, exon:1381078, exon:1381124, exon:1381187, exon:1381236, exon:1381443, exon:1381487, exon:1381493, exon:1381503, firstexon:216925, firstexon:216926, firstexon:216927, firstexon:216928, firstexon:…
SCLC-I	27765207	0.740351	82.5863	0.561404	1	chr20:63490601-63490700	78.3676	89.0099	74.6973	40.5775	10.2727	5.37902	-40.1141	24.4624	EEF1A2, EEF1A2, EEF1A2, EEF1A2, EEF1A2, EEF1A2, EEF1A2, EEF1A2, EEF1A2, EEF1A2, EEF1A2, EEF1A2	exon:1444940, exon:1444948, exon:1444956, exon:1444963, intronexonboundary:1311352, intronexonboundary:1311353, intronexonboundary:1311354, intronexonboundary:1311355, exonintronboundary:1312165, exonintronboundary:1312166, exonintronboundary:1312167, 3UTR:178591
SCLC-I	24859288	0.738182	8.77735	0.490909	1	chr16:85485601-85485700	12.2594	40.4235	12.4592	84.5526	-33.5523	-33.286	62.8386	3.99976	NA, GSE1	1to5kb:183109, intron:994064
SCLC-I	15326312	0.735714	93.5119	0.517857	1	chr8:141280501-141280600	92.7693	75.3894	93.73	51.6561	19.1774	20.4584	-35.6401	-3.99572	NA, SLC45A4, SLC45A4, SLC45A4	intron:571359, intron:593846, intron:593856, intron:593860
SCLC-I	20667157	0.735714	74.5737	0.589286	1	chr12:122947301-122947400	73.6514	59.4593	84.9207	35.3986	13.7252	28.7509	-37.2785	-5.19763	ABCB9, ABCB9, ABCB9, ABCB9, ABCB9, ABCB9, ABCB9, ABCB9, ABCB9, ABCB9, ABCB9, ABCB9, ABCB9, ABCB9, ABCB9, ABCB9, ABCB9, ABCB9, ABCB9	promoter:154706, 1to5kb:154703, 1to5kb:154708, 1to5kb:154709, intron:845169, intron:845180, intron:845191, intron:845201, intron:845211, intron:845222, intron:845233, intron:845246, intron:845254, intron:845266, intron:845277, intron:845279, intron:845283, intron:845284, exonintronboundary:910331
SCLC-I	26677114	0.733918	86.2034	0.77193	0.833333	chr19:13299001-13299100	93.2547	74.9917	88.7989	45.3282	23.5485	17.6073	-40.3535	-0.802219	CACNA1A, CACNA1A, CACNA1A, CACNA1A, CACNA1A, CACNA1A, CACNA1A, CACNA1A, CACNA1A, CACNA1A, CACNA1A, CACNA1A, CACNA1A, CACNA1A, CACNA1A	exon:1380542, exon:1380589, exon:1380636, exon:1380683, exon:1380748, exon:1380795, exon:1380860, exon:1380908, exon:1380956, exon:1381003, exon:1381049, exon:1381096, exon:1381142, exon:1381205, exon:1381254
SCLC-I	27537133	0.732143	40.8531	0.803571	0.75	chr20:40683201-40683300	74.1341	45.9407	76.7615	18.8756	26.9414	30.4447	-46.7365	-10.6497		intergenic:20618
SCLC-I	22482203	0.731818	67.4765	0.490909	1	chr14:56812101-56812200	62.6037	42.1863	74.2698	24.2089	15.7154	31.2702	-35.4777	-11.5079	OTX2-AS1, OTX2-AS1, OTX2-AS1, OTX2-AS1, OTX2-AS1, OTX2-AS1, OTX2, OTX2, OTX2, OTX2, OTX2, OTX2, OTX2, OTX2, OTX2	promoter:161623, 1to5kb:161623, 1to5kb:161624, 1to5kb:161625, 1to5kb:161626, 1to5kb:161627, 1to5kb:166363, 1to5kb:166364, 1to5kb:166366, 1to5kb:166367, 1to5kb:166368, 1to5kb:166371, 1to5kb:166372, 1to5kb:166374, intron:906117
SCLC-I	2742340	0.731481	68.4549	0.777778	0.75	chr2:25277401-25277500	78.7677	61.7734	87.3814	37.9465	16.4006	27.8855	-38.0277	-6.25839	DNMT3A, DNMT3A, DNMT3A, DNMT3A	1to5kb:31802, intron:175835, intron:175857, intron:175898
SCLC-I	28739730	0.729412	77.4062	0.54902	1	chr22:49788701-49788800	78.2714	59.6419	77.7316	36.5204	20.3068	19.587	-35.3612	-4.53259	BRD1, BRD1, BRD1, BRD1, BRD1	intron:1258308, intron:1258319, intron:1258330, intron:1258342, intron:1258354
SCLC-I	24673789	0.728365	69.8718	0.769231	0.75	chr16:66935701-66935800	49.975	70.661	54.4729	20.4395	1.45049	7.44771	-37.9301	29.0319	CES2, CIAO2B, CIAO2B, CIAO2B, CIAO2B, CIAO2B, CIAO2B, CES2, CES2, CES2, CES2, CES2, CES2, CES2, CES2, CES2, CES2, CES2, CES2, CES2, CES2, NA, CES2, CES2, CES2, CES2, CES2	1to5kb:181799, 1to5kb:187323, 1to5kb:187324, 1to5kb:187325, 1to5kb:187326, 1to5kb:187327, 1to5kb:187328, exon:1169109, exon:1169126, exon:1169140, exon:1169142, exon:1169154, firstexon:181792, firstexon:181794, firstexon:181796, firstexon:181797, firstexon:181798, intron:987318, intron:987329, intron:987346, intron:987357, exonintronboundary:1066032, exonintronboundary:1066033, exonintronboundary…
SCLC-I	22906399	0.727273	68.8416	0.581818	1	chr14:99231701-99231800	71.5209	37.0716	51.1765	10.9813	38.4444	11.3185	-42.275	-7.48793	BCL11B, BCL11B, BCL11B, BCL11B	intron:914114, intron:914117, intron:914119, intronexonboundary:982192
SCLC-I	27759592	0.726316	84.8845	0.438596	1	chr20:62929101-62929200	74.9882	46.2397	77.8665	29.0719	23.9289	27.7665	-37.2929	-14.4025	DIDO1, DIDO1, DIDO1, DIDO1, NA, NA, DIDO1, DIDO1, NA	1to5kb:227585, 1to5kb:227586, 1to5kb:227588, 1to5kb:227589, exon:1444503, firstexon:227591, intron:1216863, intron:1216897, intronexonboundary:1310912
SCLC-I	14285757	0.72619	91.4738	0.464286	1	chr8:37225001-37225100	89.5262	71.9422	81.5738	38.7835	25.4263	14.8231	-42.2306	1.98109		intergenic:10302
SCLC-I	10555403	0.723214	85.6144	0.625	1	chr5:175879901-175880000	90.0156	80.5536	89.5276	48.5103	17.1518	16.5011	-38.1887	4.53574	CPLX2, CPLX2, CPLX2, CPLX2, CPLX2, CPLX2, CPLX2, CPLX2, CPLX2, CPLX2, CPLX2, CPLX2, CPLX2, CPLX2, CPLX2, CPLX2, CPLX2	exon:465589, exon:465601, exon:465609, exon:465613, exon:465624, intronexonboundary:420584, intronexonboundary:420585, intronexonboundary:420586, intronexonboundary:420587, intronexonboundary:420588, intronexonboundary:420589, intronexonboundary:420590, exonintronboundary:427206, exonintronboundary:427207, exonintronboundary:427208, exonintronboundary:427209, exonintronboundary:427210
SCLC-I	16700292	0.722222	73.848	0.701754	0.833333	chr9:133539801-133539900	76.255	62.5643	83.508	30.0439	17.5496	27.2203	-44.0652	-0.704666	ADAMTSL2, ADAMTSL2, ADAMTSL2, ADAMTSL2, ADAMTSL2, ADAMTSL2, ADAMTSL2, ADAMTSL2, ADAMTSL2, ADAMTSL2, ADAMTSL2, ADAMTSL2, ADAMTSL2, ADAMTSL2, ADAMTSL2, ADAMTSL2	exon:733999, exon:734018, exon:734037, exon:734056, intron:620101, intron:620119, intron:620137, intron:620155, intronexonboundary:665254, intronexonboundary:665255, intronexonboundary:665256, intronexonboundary:665257, exonintronboundary:670075, exonintronboundary:670076, exonintronboundary:670077, exonintronboundary:670078
SCLC-I	25486563	0.722222	64.0263	0.648148	1	chr17:57874701-57874800	78.9988	44.1044	48.2567	10.6387	44.6655	3.67601	-46.4812	-1.86029	CUEDC1, CUEDC1, CUEDC1, CUEDC1, CUEDC1, CUEDC1, CUEDC1, CUEDC1	1to5kb:200609, 1to5kb:200615, 1to5kb:200616, intron:1083821, intron:1083835, intron:1083863, intron:1083873, intron:1083876
SCLC-I	23878688	0.71875	55.3273	0.660714	0.75	chr15:89416801-89416900	67.5388	40.7736	73.6626	19.3264	22.9512	31.1163	-41.3319	-12.7357		intergenic:17257
SCLC-I	23662819	0.718182	61.0123	0.8	0.75	chr15:67829901-67830000	78.2407	55.4061	85.2931	36.9941	19.0096	28.4128	-35.9858	-11.4366	SKOR1, SKOR1, SKOR1, SKOR1, SKOR1, SKOR1, SKOR1, SKOR1, SKOR1, SKOR1	1to5kb:171196, 1to5kb:171197, intron:930757, intron:930765, intron:930773, intron:930781, intronexonboundary:999222, intronexonboundary:999223, intronexonboundary:999224, intronexonboundary:999225
SCLC-I	27767167	0.718182	77.3307	0.6	1	chr20:63686601-63686700	75.0684	65.0991	85.1092	39.3055	11.8971	25.2848	-35.7867	-1.39521	RTEL1-TNFRSF6B, RTEL1, RTEL1, RTEL1, RTEL1-TNFRSF6B, RTEL1-TNFRSF6B, RTEL1, RTEL1, RTEL1, RTEL1, RTEL1, RTEL1-TNFRSF6B, RTEL1	1to5kb:224848, 1to5kb:224849, 1to5kb:224850, 1to5kb:224851, exon:1428455, firstexon:224847, intron:1203336, intron:1203408, intron:1203442, intron:1203475, intron:1203509, intron:1203560, intron:1203594
SCLC-I	64607	0.718182	73.5181	0.618182	1	chr1:6460601-6460700	74.6237	59.8029	76.8732	25.0261	20.723	23.7223	-45.4071	0.961876	ESPN, ESPN, ESPN, ESPN, ESPN, ESPN, ESPN, ESPN	exon:3515, exon:3567, exon:3585, firstexon:586, intron:2996, exonintronboundary:3571, 3UTR:295, 3UTR:298
SCLC-I	25689092	0.717593	25.4978	0.777778	0.75	chr17:78127601-78127700	60.4148	29.6059	47.8328	8.74539	31.6868	14.9108	-37.2058	-9.3918	TMC6, TMC6, TMC6, TMC8, TMC8, TMC8, TMC8, TMC6, TMC6, TMC6, TMC6, TMC6, TMC6, TMC6, TMC6, TMC6, TMC6, TMC6, TMC6, TMC6, TMC6, TMC6, TMC6	promoter:202302, promoter:202316, promoter:202322, 1to5kb:194977, 1to5kb:194978, 1to5kb:194979, 1to5kb:194980, 1to5kb:202301, 1to5kb:202307, 1to5kb:202313, 1to5kb:202314, intron:1092841, intron:1092882, intron:1092894, intron:1092912, intron:1092939, intron:1092948, intron:1092959, intron:1092968, intron:1092972, intron:1092976, intron:1092979, intron:1092981
SCLC-I	13622772	0.717262	14.9063	0.464286	1	chr7:130272501-130272600	19.3442	33.5207	12.9075	60.2894	-16.2284	-24.8106	38.3653	2.6737	CPA2, CPA2, CPA2, CPA2	intron:510762, intron:510772, intron:510776, intron:510782
SCLC-I	27537134	0.715686	48.6257	0.745098	0.75	chr20:40683301-40683400	74.8228	42.2469	70.7097	21.6285	29.961	24.477	-40.9646	-13.4734		intergenic:20618
SCLC-I	23725860	0.70614	79.4693	0.701754	0.75	chr15:74134001-74134100	84.3525	63.5341	83.573	40.2925	21.886	20.8466	-36.8608	-5.87188	LOC283731, LOC283731, LOC283731, ISLR2, ISLR2, ISLR2, ISLR2, ISLR2, ISLR2	1to5kb:175881, 1to5kb:175882, 1to5kb:175883, exon:1104121, exon:1104127, exon:1104139, exon:1104142, exon:1104146, intron:932586
SCLC-I	23725855	0.705357	49.0663	0.732143	0.75	chr15:74133501-74133600	73.0231	47.0042	72.6555	29.1074	23.4341	22.944	-35.1202	-11.2578	NA, LOC283731, LOC283731, LOC283731, ISLR2, ISLR2, ISLR2, ISLR2, ISLR2, ISLR2	1to5kb:175880, 1to5kb:175881, 1to5kb:175882, 1to5kb:175883, exon:1104121, exon:1104127, exon:1104139, exon:1104142, exon:1104146, intron:932586
SCLC-I	27462371	0.705357	72.9091	0.446429	1	chr20:33207001-33207100	73.2252	87.945	84.687	42.7248	1.43957	16.7221	-39.2276	21.066	BPIFA4P, BPIFA4P	intron:1193443, intron:1193454
SCLC-I	26333133	0.703704	73.6564	0.648148	1	chr18:59274201-59274300	79.9461	64.6099	69.2708	30.8083	25.0498	10.816	-40.4673	4.60155	RAX, RAX, NA, NA, NA	promoter:207391, promoter:207392, promoter:207394, 1to5kb:207393, intronexonboundary:1202120
SCLC-I	25486562	0.7	64.2193	0.636364	1	chr17:57874601-57874700	76.1913	42.5988	50.141	9.35842	42.1586	7.42477	-46.952	-2.63142	CUEDC1, CUEDC1, CUEDC1, CUEDC1, CUEDC1, CUEDC1, CUEDC1, CUEDC1	1to5kb:200609, 1to5kb:200615, 1to5kb:200616, intron:1083821, intron:1083835, intron:1083863, intron:1083873, intron:1083876
SCLC-I	28196256	0.696429	99.827	0.946429	0.5	chr21:42151301-42151400	77.9991	87.4707	73.675	38.4146	11.479	5.71357	-41.3003	24.1078		intergenic:21177
SCLC-I	11036281	0.695455	72.7676	0.818182	0.666667	chr6:42429401-42429500	86.2047	72.0602	87.1849	43.9632	18.4686	19.7755	-37.8533	-0.390769	TRERF1, TRERF1, TRERF1, TRERF1, TRERF1	intron:461474, intron:461491, intron:461508, intron:461523, intron:461538
SCLC-I	2921813	0.692593	18.843	0.740741	0.8	chr2:43224701-43224800	70.2284	25.2556	48.0527	5.44718	43.9765	14.409	-42.3984	-15.9871	LINC01126, LOC107985877, ZFP36L2	1to5kb:23132, 1to5kb:23133, exon:212777
SCLC-I	22919623	0.691228	74.2623	0.526316	1	chr14:100554101-100554200	70.7081	52.9499	77.4123	31.6784	16.6946	25.6335	-35.3451	-6.98306	BEGAIN, BEGAIN, BEGAIN, BEGAIN, BEGAIN, BEGAIN, BEGAIN, BEGAIN, BEGAIN	1to5kb:168101, intron:914474, intron:914480, intron:914485, intron:914491, intron:914497, intron:914503, intron:914509, intron:914517
SCLC-I	26679188	0.690909	57.8408	0.690909	0.75	chr19:13506401-13506500	67.4274	43.6768	64.2902	13.0401	27.0917	22.9087	-45.4247	-4.57575	CACNA1A, CACNA1A, CACNA1A, CACNA1A, CACNA1A, CACNA1A, CACNA1A, CACNA1A, CACNA1A, CACNA1A, CACNA1A, CACNA1A, CACNA1A, CACNA1A, CACNA1A, CACNA1A, CACNA1A, CACNA1A, CACNA1A, CACNA1A, CACNA1A, CACNA1A, CACNA1A, CACNA1A, CACNA1A, CACNA1A, CACNA1A, CACNA1A, CACNA1A, CACNA1A, CACNA1A, CACNA1A, CACNA1A, CACNA1A, CACNA1A, CACNA1A, CACNA1A, CACNA1A, CACNA1A, CACNA1A, CACNA1A, CACNA1A, CACNA1A, CACNA1A, CAC…	promoter:216925, promoter:216926, promoter:216927, promoter:216928, promoter:216930, promoter:216931, promoter:216933, promoter:216934, promoter:216935, promoter:216936, promoter:216937, promoter:216938, promoter:216939, promoter:216941, promoter:216971, promoter:216976, promoter:216977, promoter:216979, promoter:216981, 5UTR:146397, 5UTR:146398, 5UTR:146399, 5UTR:146400, 5UTR:146401, 5UTR:146403…
SCLC-I	16304499	0.690566	85.3017	0.509434	1	chr9:93960501-93960600	82.2266	60.9331	63.99	16.6428	35.0379	10.7225	-52.4071	6.64663		intergenic:11602
SCLC-I	18101331	0.6875	63.9719	0.660714	1	chr11:1451401-1451500	74.1177	58.9768	76.0303	30.7033	18.8809	21.431	-39.005	-1.30695	BRSK2, BRSK2, BRSK2, BRSK2, BRSK2, BRSK2, BRSK2, BRSK2, BRSK2, BRSK2, BRSK2, BRSK2, BRSK2, BRSK2, BRSK2, BRSK2, BRSK2, BRSK2, BRSK2, BRSK2, BRSK2, BRSK2, BRSK2, BRSK2, BRSK2, BRSK2, BRSK2, BRSK2, BRSK2, BRSK2, BRSK2, BRSK2, BRSK2, BRSK2, BRSK2, BRSK2, BRSK2, BRSK2, BRSK2, BRSK2, BRSK2, BRSK2, BRSK2	1to5kb:127617, 1to5kb:127618, exon:829340, exon:829360, exon:829381, exon:829401, exon:829422, exon:829453, exon:829473, exon:829489, exon:829503, exon:829511, intron:701737, intron:701756, intron:701776, intron:701795, intron:701815, intron:701843, intron:701862, intron:701877, intron:701889, intron:701896, intronexonboundary:753626, intronexonboundary:753627, intronexonboundary:753628, intronex…
SCLC-I	27455035	0.6875	79.6695	0.696429	0.75	chr20:32473401-32473500	83.3474	69.8256	84.5719	44.0882	17.1855	18.8182	-35.1601	-0.843587	NOL4L, NOL4L, NOL4L, NOL4L, NOL4L, NOL4L	intron:1209421, intron:1209428, intron:1209437, intron:1209439, intron:1209441, intron:1209443
SCLC-I	19409187	0.685714	90.3497	0.714286	0.8	chr11:132237001-132237100	86.0454	81.992	85.1035	48.9638	14.0257	12.7697	-35.4165	8.62116	NTM, NTM, NTM, NTM, NTM, NTM, NTM, NTM, NTM, NTM, NTM, NTM, NTM, NTM	intron:735811, intron:735818, intron:735830, intron:735836, intron:735842, intron:735849, intron:735856, intron:735861, intron:735865, intron:735871, intron:735876, intron:735881, intron:735887, intron:735890
SCLC-I	26679190	0.685714	70.3099	0.589286	1	chr19:13506601-13506700	71.6831	49.8129	59.9124	14.7139	30.2033	14.5091	-45.7556	1.04311	CACNA1A, CACNA1A, CACNA1A, CACNA1A, CACNA1A, CACNA1A, CACNA1A, CACNA1A, CACNA1A, CACNA1A, CACNA1A, CACNA1A, CACNA1A, CACNA1A, CACNA1A, CACNA1A, CACNA1A, CACNA1A, CACNA1A, CACNA1A, CACNA1A, CACNA1A, CACNA1A, CACNA1A, CACNA1A, CACNA1A, CACNA1A, CACNA1A	promoter:216925, promoter:216926, promoter:216927, promoter:216928, promoter:216930, promoter:216931, promoter:216933, promoter:216934, promoter:216935, promoter:216936, promoter:216937, promoter:216938, promoter:216939, promoter:216941, promoter:216971, promoter:216976, promoter:216977, promoter:216979, promoter:216981, intron:1164341, intron:1164520, intronexonboundary:1251351, intronexonbounda…
SCLC-I	28698171	0.685185	70.8791	0.5	1	chr22:45632801-45632900	70.6787	42.7555	56.9547	20.4571	30.6229	12.3243	-36.3392	-6.60798		intergenic:21673
SCLC-I	26675090	0.684524	78.738	0.696429	0.833333	chr19:13096601-13096700	84.5582	65.4108	81.815	38.6175	22.6104	18.9529	-38.6438	-2.91942	NFIX, NFIX, NFIX, NFIX	exon:1338932, exon:1338982, 3UTR:165151, 3UTR:165162
SCLC-I	27029708	0.684211	68.2663	0.54386	1	chr19:48558401-48558500	71.0261	39.944	53.2062	9.69993	36.7427	12.9828	-45.0255	-4.70004	SULT2B1, NA	intron:1146453, intron:1180372
SCLC-I	588145	0.683636	94.436	0.8	0.6	chr1:58814401-58814500	79.3981	84.8569	66.9487	26.4396	19.983	3.3838	-50.6282	27.2614	NA, LINC01135, LINC01135, LINC01135, LINC01135, LINC01135, LOC101926907	1to5kb:14865, intron:22174, intron:22175, intron:22177, intron:22179, intron:22180, intron:22183
SCLC-I	27537132	0.681818	50.9972	0.709091	0.75	chr20:40683101-40683200	70.8224	48.7214	72.6099	16.8365	24.7665	27.1498	-47.2148	-4.70152		intergenic:20618
SCLC-I	24011439	0.680702	82.6859	0.508772	1	chr16:700701-700800	76.9539	56.082	66.0402	16.9119	30.6092	16.0576	-49.4468	2.78002	FBXL16, FBXL16, FBXL16	1to5kb:183848, intron:997621, intron:997626
SCLC-I	22964471	0.680303	21.4811	0.618182	0.833333	chr14:105038901-105039000	17.7837	45.6902	23.3143	64.82	-26.8245	-19.4503	35.8906	10.3842		intergenic:16601
SCLC-I	23507416	0.68006	86.5923	0.553571	0.833333	chr15:52289601-52289700	82.8607	88.9584	75.6342	42.9197	13.6899	4.05457	-39.5647	21.8202	MYO5C, MYO5C, MYO5C, MYO5C, MYO5C, MYO5C	intron:949789, intron:949826, intron:949853, intron:949867, intron:949875, intron:949880
SCLC-I	27707026	0.678363	13.3041	0.526316	1	chr20:57672501-57672600	15.6763	27.2643	19.7807	64.3541	-21.4568	-15.9842	43.447	-6.00602	PMEPA1, PMEPA1, PMEPA1, PMEPA1, PMEPA1, PMEPA1, PMEPA1, PMEPA1	intron:1215981, intron:1215984, intron:1215987, intron:1215990, intron:1215993, intron:1215996, intron:1215999, intron:1216001
SCLC-I	61620	0.675	69.8731	0.732143	0.8	chr1:6161901-6162000	84.3734	62.8726	78.8639	21.8009	29.8609	22.5149	-53.5691	1.19323	CHD5, CHD5, RPL22	intron:67464, intron:67549, intron:67556
SCLC-I	26939152	0.673684	83.8515	0.526316	1	chr19:39502801-39502900	79.8972	61.4455	70.1615	29.4533	26.2104	13.2295	-41.0481	1.60819	DLL3, DLL3, DLL3, DLL3, DLL3, DLL3, DLL3, DLL3, DLL3, DLL3, DLL3, DLL3, DLL3	exon:1353751, exon:1353757, exon:1353772, intron:1141520, intron:1141525, intron:1141533, intron:1141537, intronexonboundary:1226660, intronexonboundary:1226661, intronexonboundary:1226662, exonintronboundary:1232427, exonintronboundary:1232428, exonintronboundary:1232429
SCLC-I	37275	0.672727	64.8533	0.763636	0.75	chr1:3727401-3727500	80.5977	64.4921	82.34	34.5845	20.1255	22.4485	-41.2255	-1.34861	TP73, TP73, TP73, TP73, TP73, TP73, TP73, TP73, TP73, TP73, TP73, TP73, TP73, TP73, TP73, TP73, TP73, TP73, TP73, TP73, TP73, TP73, TP73, TP73, TP73, TP73, TP73, TP73, TP73, TP73, TP73, TP73, TP73, TP73, TP73, TP73, TP73, TP73, TP73	promoter:446, exon:2692, firstexon:446, intron:2126, intron:2139, intron:2149, intron:2161, intron:2172, intron:2182, intron:2192, intron:2201, intron:2211, intron:2221, intron:2232, intron:2240, intronexonboundary:2114, intronexonboundary:2115, intronexonboundary:2116, intronexonboundary:2117, intronexonboundary:2118, intronexonboundary:2119, intronexonboundary:2120, intronexonboundary:2121, int…
SCLC-I	24029259	0.672727	37.1634	0.527273	1	chr16:2482701-2482800	36.3932	50.2171	17.2555	73.0095	-10.4342	-35.9511	38.3875	7.99772	NA, TBC1D24, TBC1D24, TBC1D24, TBC1D24, TBC1D24, TBC1D24	promoter:178247, promoter:178248, promoter:178249, intron:969597, intron:969603, intron:969610, intron:969617
SCLC-I	8812954	0.671053	85.701	0.508772	1	chr5:1635001-1635100	80.1433	65.682	76.7095	28.2364	23.2673	18.6889	-45.9418	3.98564	PDCD6P1, PDCD6P1, PDCD6P1, PDCD6P1, PDCD6P1, PDCD6P1, PDCD6P1, PDCD6P1, PDCD6P1, PDCD6P1, PDCD6P1, PDCD6P1, PDCD6P1, PDCD6P1, PDCD6P1, PDCD6P1, PDCD6P1, PDCD6P1, PDCD6P1, PDCD6P1, PDCD6P1, PDCD6P1	promoter:71521, promoter:71522, promoter:71523, promoter:71527, promoter:71528, 1to5kb:71517, 1to5kb:71518, 1to5kb:71519, 1to5kb:71520, 1to5kb:71521, 1to5kb:71522, 1to5kb:71523, 1to5kb:71524, 1to5kb:71525, 1to5kb:71526, 1to5kb:71527, 1to5kb:71528, 1to5kb:71529, 1to5kb:71530, 1to5kb:71531, 1to5kb:71532, 1to5kb:71533
SCLC-I	292600	0.669643	12.0017	0.642857	0.75	chr1:29259901-29260000	41.8347	26.779	63.9345	5.91701	9.62451	39.0909	-38.2657	-10.4497	PTPRU, PTPRU, PTPRU, PTPRU, PTPRU, PTPRU, PTPRU, PTPRU, PTPRU, PTPRU, PTPRU, PTPRU, PTPRU	promoter:2094, exon:13720, exon:13751, exon:13781, exon:13811, intronexonboundary:11437, intronexonboundary:11438, intronexonboundary:11439, intronexonboundary:11440, exonintronboundary:13724, exonintronboundary:13725, exonintronboundary:13726, exonintronboundary:13727
SCLC-I	19350186	0.669643	85.549	0.446429	1	chr11:126336901-126337000	80.6274	66.6101	78.7258	35.6917	20.2849	17.7494	-39.6295	1.59517	DCPS, DCPS, DCPS, DCPS, DCPS	exon:869389, firstexon:134318, intron:735061, intron:735067, intron:735070
SCLC-I	19176879	0.669091	88.952	0.509091	1	chr11:109006201-109006300	84.4282	94.283	85.5891	49.5078	7.96826	9.51604	-38.5923	21.108		intron:769405
SCLC-I	25689093	0.668269	48.7416	0.769231	0.75	chr17:78127701-78127800	73.7524	54.7081	60.5631	17.1173	29.6228	12.0372	-45.8905	4.23047	TMC6, TMC6, TMC6, TMC8, TMC8, TMC8, TMC8, TMC6, TMC6, TMC6, TMC6, TMC6, TMC6, TMC6, TMC6, TMC6, TMC6, TMC6, TMC6, TMC6, TMC6, TMC6, TMC6	promoter:202302, promoter:202316, promoter:202322, 1to5kb:194977, 1to5kb:194978, 1to5kb:194979, 1to5kb:194980, 1to5kb:202301, 1to5kb:202307, 1to5kb:202313, 1to5kb:202314, intron:1092841, intron:1092882, intron:1092894, intron:1092912, intron:1092939, intron:1092948, intron:1092959, intron:1092968, intron:1092972, intron:1092976, intron:1092979, intron:1092981
SCLC-I	12346465	0.667857	79.3809	0.410714	1	chr7:2641801-2641900	73.4171	51.9464	63.3919	27.5147	25.7994	12.4325	-35.4037	-2.8282	NA, TTYH3, TTYH3, TTYH3	promoter:88428, 1to5kb:88429, intron:486481, intron:486494
SCLC-I	2467892	0.666667	78.4035	0.45614	1	chr1:246789101-246789200	64.8988	44.0062	61.8789	20.7529	22.6861	18.6596	-36.1751	-5.17063	LINC01341, LINC01341, LINC01341, LINC01341, LINC01341, LINC01341, LINC01341, LINC01341, LINC01341, LINC01341, LINC01341, LINC01341, NA, NA	promoter:11042, exon:74914, exon:74916, firstexon:11041, firstexon:11042, intron:63846, intron:63850, intron:63855, intron:63862, intron:63865, intron:63868, intron:63871, intron:121252, intron:121274
SCLC-I	18532020	0.666667	58.0089	0.777778	0.75	chr11:44520301-44520400	73.5067	59.0429	81.0126	30.0469	16.8059	26.8137	-41.1405	-2.47914		intergenic:13314
SCLC-I	21898130	0.666667	54.5847	0.473684	1	chr13:112769201-112769300	55.6301	71.7503	61.0982	23.0234	3.67282	10.9636	-39.8028	25.1664	ATP11A, ATP11A, ATP11A, ATP11A	intron:858970, intron:858999, intron:859027, intron:859057
SCLC-I	446624	0.662037	55.364	0.444444	1	chr1:44662301-44662400	41.4704	29.3294	30.6845	79.0899	-4.89747	-19.2788	45.2618	-21.0856	LOC107984950, LOC107984950, LOC107984950, LOC107984950, TMEM53, TMEM53, TMEM53, TMEM53, TMEM53	intron:80134, intron:80137, intron:80139, intron:80140, intron:80141, intron:80142, intron:80144, intron:80146, intron:80148
SCLC-I	26115157	0.662037	80.2618	0.777778	0.75	chr18:37476601-37476700	89.1267	80.156	88.5466	46.379	17.4328	16.6594	-39.5641	5.47195	NA, CELF4, CELF4, CELF4, CELF4, CELF4, CELF4, CELF4, CELF4, CELF4, CELF4, CELF4, CELF4, CELF4	1to5kb:206669, intron:1112897, intron:1112916, intron:1112928, intron:1112938, intron:1112950, intron:1112962, intron:1112974, intron:1112988, intron:1113007, intron:1113022, intron:1113028, intron:1113034, intron:1113038
SCLC-I	64714	0.660714	97.1598	0.678571	0.666667	chr1:6471301-6471400	79.2327	88.2659	84.0691	41.8011	7.85395	14.3025	-42.0548	19.8983	PLEKHG5, PLEKHG5, PLEKHG5, PLEKHG5, PLEKHG5, PLEKHG5, PLEKHG5, PLEKHG5, PLEKHG5, PLEKHG5, PLEKHG5, PLEKHG5, PLEKHG5, PLEKHG5, PLEKHG5, PLEKHG5, PLEKHG5, PLEKHG5, PLEKHG5, PLEKHG5, PLEKHG5, PLEKHG5, PLEKHG5, PLEKHG5, PLEKHG5, PLEKHG5, PLEKHG5, PLEKHG5, PLEKHG5, PLEKHG5, PLEKHG5, PLEKHG5, PLEKHG5, PLEKHG5, PLEKHG5, PLEKHG5, PLEKHG5, PLEKHG5, PLEKHG5, PLEKHG5, PLEKHG5	promoter:11854, promoter:11855, 1to5kb:11852, 1to5kb:11853, exon:79648, firstexon:11835, intron:67830, intron:67848, intron:67868, intron:67889, intron:67910, intron:67930, intron:67950, intron:67970, intron:67991, intron:68012, intron:68032, intron:68053, intron:68074, intron:68095, intron:68115, intron:68134, intron:68157, intronexonboundary:67337, exonintronboundary:78950, exonintronboundary:7…
SCLC-I	25883754	0.660714	35.2249	0.642857	0.833333	chr18:14336301-14336400	25.2867	39.8762	28.1868	69.9877	-20.7302	-16.8634	38.8711	-1.27756	CYP4F35P, NA, CYP4F35P	1to5kb:203894, 1to5kb:203895, intron:1099761
SCLC-I	26995770	0.660377	59.5018	0.396226	1	chr19:45164601-45164700	56.4067	33.5851	49.9332	8.50705	25.7316	17.1003	-38.1346	-4.69723	NKPD1, NKPD1, MARK4, TRAPPC6A, TRAPPC6A, TRAPPC6A, TRAPPC6A, TRAPPC6A, TRAPPC6A, TRAPPC6A, TRAPPC6A	1to5kb:219848, 1to5kb:219849, intron:1144934, intron:1177424, intron:1177429, intron:1177433, intron:1177438, exonintronboundary:1270212, exonintronboundary:1270213, exonintronboundary:1270214, exonintronboundary:1270215
SCLC-I	64715	0.659649	94.4615	0.596491	0.8	chr1:6471401-6471500	78.5293	87.0239	81.4867	44.7008	7.45887	11.402	-37.6458	18.7849	PLEKHG5, PLEKHG5, PLEKHG5, PLEKHG5, PLEKHG5, PLEKHG5, PLEKHG5, PLEKHG5, PLEKHG5, PLEKHG5, PLEKHG5, PLEKHG5, PLEKHG5, PLEKHG5, PLEKHG5, PLEKHG5, PLEKHG5, PLEKHG5, PLEKHG5, PLEKHG5, PLEKHG5, PLEKHG5, PLEKHG5, PLEKHG5, PLEKHG5, PLEKHG5, PLEKHG5, PLEKHG5, PLEKHG5, PLEKHG5, PLEKHG5, PLEKHG5, PLEKHG5, PLEKHG5, PLEKHG5, PLEKHG5, PLEKHG5, PLEKHG5, PLEKHG5, PLEKHG5, PLEKHG5, PLEKHG5, PLEKHG5, PLEKHG5, PLE…	promoter:11854, promoter:11855, 1to5kb:11852, 1to5kb:11853, exon:79648, exon:79666, exon:79687, exon:79709, exon:79730, exon:79751, exon:79773, exon:79794, exon:79816, exon:79838, exon:79859, exon:79881, exon:79903, exon:79925, exon:79946, exon:79966, exon:79988, exon:80012, firstexon:11835, intron:67830, intron:67848, intron:67868, intron:67889, intron:67910, intron:67930, intron:67950, intron:6…
SCLC-I	26679841	0.657576	90.6926	0.345455	1	chr19:13571701-13571800	92.6022	96.4927	92.1905	56.0146	11.0362	10.4873	-37.7472	16.2236	CACNA1A, CACNA1A, LOC107985287	intron:1164341, intron:1164520, intron:1164525
SCLC-I	25197466	0.657143	77.3401	0.517857	1	chr17:28965001-28965100	74.1423	65.4819	79.4709	31.0282	15.482	22.5867	-42.0035	3.93476	SEZ6, PIPOX, PIPOX, PIPOX, PIPOX, PIPOX, SEZ6, SEZ6, SEZ6, SEZ6, SEZ6	1to5kb:198144, intron:1032632, intron:1032640, intron:1032645, intron:1032655, intron:1032657, intron:1071079, intron:1071095, intron:1071110, intron:1071126, intron:1071141
SCLC-I	2098783	0.655556	93.6992	0.722222	0.8	chr1:209878201-209878300	95.8362	88.2396	92.7924	54.2252	17.4171	13.3587	-38.0642	7.28838		intergenic:1821
SCLC-I	76166	0.654545	67.3462	0.654545	0.833333	chr1:7616501-7616600	76.8194	61.37	67.1195	24.7179	25.7503	12.8171	-43.7184	5.15106	CAMTA1	intron:3097
SCLC-I	18071343	0.651786	85.729	0.535714	1	chr10:132250101-132250200	80.2137	90.8915	82.0651	49.0989	6.19518	8.66372	-35.2912	20.4323	STK32C, STK32C, STK32C, STK32C, STK32C	promoter:127143, 1to5kb:127143, intron:699256, intron:699267, intron:699270
SCLC-I	23878299	0.65	86.5677	0.410714	1	chr15:89377901-89378000	81.2687	63.4266	62.8438	23.3433	31.3974	6.831	-45.8364	7.60798	MIR9-3HG, MIR9-3HG, MIR9-3HG, MIR9-3HG, MIR9-3HG, MIR9-3HG, MIR9-3HG, MIR9-3HG, MIR9-3HG, MIR9-3HG, MIR9-3HG, MIR9-3HG, MIR9-3HG, MIR9-3HG, MIR9-3HG, MIR9-3HG, MIR9-3HG, MIR9-3HG, MIR9-3HG, MIR9-3HG, MIR9-3HG, MIR9-3HG, MIR9-3HG, MIR9-3HG, MIR9-3HG, MIR9-3HG, MIR9-3HG, MIR9-3HG, MIR9-3HG, MIR9-3HG, MIR9-3HG, MIR9-3HG, MIR9-3HG, MIR9-3HG, MIR9-3HG, MIR9-3HG, MIR9-3HG, MIR9-3HG, MIR9-3HG, MIR9-3HG,…	promoter:172436, promoter:172437, promoter:172438, promoter:172439, promoter:172440, promoter:172441, promoter:172442, promoter:172443, 1to5kb:172443, 1to5kb:172444, 1to5kb:172445, 1to5kb:172446, 1to5kb:172447, 1to5kb:172448, 1to5kb:172449, 1to5kb:172450, 1to5kb:172451, 1to5kb:172452, 1to5kb:172453, 1to5kb:172454, 1to5kb:172455, 1to5kb:172456, 1to5kb:172457, 1to5kb:172458, 1to5kb:172459, 1to5kb:1…
SCLC-I	26113141	0.65	67.9254	0.607143	0.8	chr18:37275001-37275100	74.7026	49.2349	74.5127	22.595	25.9217	25.6685	-43.555	-8.03519	CELF4, CELF4, CELF4, CELF4, CELF4, CELF4, CELF4, LOC105372068, LOC105372068, CELF4, CELF4, CELF4, CELF4, CELF4, CELF4, CELF4, CELF4, CELF4, CELF4, CELF4, CELF4, CELF4, CELF4, CELF4, CELF4, CELF4, CELF4, CELF4, CELF4, CELF4, CELF4, CELF4, CELF4, CELF4, CELF4, CELF4, CELF4, CELF4, CELF4, CELF4, CELF4, CELF4, CELF4, CELF4, CELF4, CELF4, CELF4, CELF4, CELF4, CELF4, CELF4, CELF4, CELF4, CELF4, CELF4, …	1to5kb:206647, 1to5kb:206648, 1to5kb:206658, 1to5kb:206659, 1to5kb:206661, 1to5kb:206662, 1to5kb:206663, intron:1103126, intron:1103130, intron:1112895, intron:1112914, intron:1112926, intron:1112936, intron:1112948, intron:1112960, intron:1112972, intron:1112986, intron:1113005, intron:1113020, intron:1113026, intron:1113032, intron:1113036, intronexonboundary:1197413, intronexonboundary:1197414…
SCLC-I	19262117	0.649691	89.9636	0.796296	0.5	chr11:117530001-117530100	60.4531	72.0026	63.2289	23.54	7.52928	11.2303	-41.6882	22.9286	DSCAML1, DSCAML1, DSCAML1, DSCAML1	intron:771164, intron:771196, intron:771226, intron:771258
SCLC-I	26116202	0.645833	97.5475	0.589286	0.833333	chr18:37581101-37581200	97.1946	97.822	88.524	54.6601	16.8593	5.29839	-39.8534	17.6957	LOC105372072, NA, LOC107985118	intron:1103132, intron:1103141, intron:1103143
SCLC-I	298595	0.645455	92.9216	0.472727	1	chr1:29859401-29859500	89.8659	82.4757	78.8528	47.7514	20.1726	5.48848	-35.9801	10.319		intergenic:363
SCLC-I	27345432	0.645455	17.4721	0.836364	0.6	chr20:21513101-21513200	63.7146	37.7895	60.6467	14.1363	26.1904	22.0998	-39.914	-8.37633	NA, NA, NKX2-2	exon:1414277, firstexon:222655, intron:1207852
SCLC-I	3357925	0.644444	33.2784	0.407407	1	chr2:86835901-86836000	42.0549	64.4424	44.2236	86.4785	-22.9933	-20.1017	36.2382	6.85678	CD8B, CD8B, CD8B, CD8B	intron:191981, intron:191985, intron:191990, intron:191994
SCLC-I	16739365	0.643636	60.1872	0.654545	0.8	chr9:137447101-137447200	70.9963	55.3081	63.7547	27.3396	22.1955	12.54	-36.0134	1.27789		intergenic:11980
SCLC-I	13896904	0.643519	81.1343	0.537037	1	chr7:157685701-157685800	78.9781	64.0178	57.8161	24.3952	30.235	2.01905	-42.5422	10.2881	PTPRN2, PTPRN2, PTPRN2, PTPRN2	intron:548280, intron:548301, intron:548322, intron:548344
SCLC-I	26511455	0.642424	84.9701	0.545455	0.833333	chr18:77106401-77106500	87.1893	75.5477	85.3539	29.0991	23.8557	21.4085	-53.5979	8.3336	MBP, MBP, MBP, MBP, MBP, MBP, MBP, MBP, MBP, MBP	1to5kb:207774, intron:1119150, intron:1119228, intron:1119298, intron:1119301, intron:1119304, intron:1119308, intron:1119311, intron:1119318, intron:1119321
SCLC-I	27590877	0.642105	65.8687	0.719298	0.6	chr20:46057601-46057700	75.9187	59.8657	77.8124	32.3865	19.2305	21.7555	-38.8124	-2.17348	SLC12A5, SLC12A5, SLC12A5, SLC12A5, SLC12A5, SLC12A5, SLC12A5, SLC12A5, SLC12A5, SLC12A5, SLC12A5, SLC12A5, SLC12A5	exon:1422761, exon:1422833, exon:1422877, intron:1198869, intron:1198901, intron:1198953, intronexonboundary:1290443, intronexonboundary:1290444, intronexonboundary:1290445, exonintronboundary:1293418, 3UTR:176320, 3UTR:176344, 3UTR:176348
SCLC-I	19376103	0.639394	87.3523	0.563636	0.833333	chr11:128928601-128928700	81.45	66.9737	83.793	39.036	18.1824	21.3064	-38.3696	-1.11927		intergenic:14219
SCLC-I	26558810	0.638393	69.2473	0.392857	1	chr19:1468601-1468700	56.7376	33.837	36.2747	4.26652	31.9449	4.66102	-38.0166	1.4107	APC2, APC2, APC2, C19orf25	exon:1329329, exon:1329350, exon:1329378, intron:1154235
SCLC-I	14848715	0.6375	91.7667	0.696429	0.8	chr8:93520801-93520900	93.5001	84.4647	87.5132	40.4269	22.6985	14.716	-48.0657	10.6513	CIBAR1-DT	intron:585056
SCLC-I	22609799	0.637037	27.0858	0.685185	0.8	chr14:69571701-69571800	53.2261	33.1872	70.7837	16.7451	12.9874	36.3976	-35.6539	-13.7311	CCDC177	exon:1075447
SCLC-I	20992643	0.636364	48.1271	0.654545	0.833333	chr13:22220501-22220600	28.9553	48.7056	23.4137	77.1051	-20.7862	-28.1749	43.4136	5.54758	LINC00540, LINC00540, LINC00540, LINC00540, LINC00540, LINC00540, LINC00540, LINC00540	intron:848492, intron:848495, intron:848496, intron:848497, intron:848498, intron:848499, intron:848500, intron:848501
SCLC-I	26720922	0.636364	71.2143	0.6	0.8	chr19:17679801-17679900	70.5823	56.9183	78.913	25.3314	16.8615	27.9689	-43.4731	-1.3573	UNC13A, UNC13A, UNC13A, UNC13A	intron:1167330, intron:1167374, intron:1167415, intron:1167454
SCLC-I	22609798	0.635965	58.5199	0.666667	0.75	chr14:69571601-69571700	69.3379	51.18	80.7752	25.5167	16.8472	32.097	-41.581	-7.36325	CCDC177	exon:1075447
SCLC-I	1156552	0.633929	90.7409	0.857143	0.5	chr1:115655101-115655200	70.4483	81.0983	80.3494	29.0722	6.94168	20.1431	-48.2265	21.1417	VANGL1, VANGL1, VANGL1, VANGL1	intron:34905, intron:34912, intron:34919, intron:34925
SCLC-I	8824040	0.631579	99.5238	0.964912	0.333333	chr5:2743601-2743700	70.5082	68.8211	38.2466	10.3257	31.3771	-11.6384	-48.8663	29.1277		intergenic:6299
SCLC-I	15732378	0.62963	60.7058	0.814815	0.6	chr9:36748401-36748500	82.1132	65.6649	76.1471	15.8761	29.5505	21.5957	-58.7657	7.61938		intergenic:11236
SCLC-I	26691680	0.62963	99.3827	1	0.333333	chr19:14755601-14755700	38.2286	60.6278	38.6692	88.0352	-24.2155	-23.628	42.1934	5.65012	ADGRE2, ADGRE2, ADGRE2, ADGRE2, ADGRE2, ADGRE2, ADGRE2, ADGRE2, ADGRE2, ADGRE2, ADGRE2, ADGRE2, ADGRE2, ADGRE2, ADGRE2, ADGRE2, ADGRE2, ADGRE2, ADGRE2, ADGRE2, ADGRE2, ADGRE2, ADGRE2, ADGRE2, ADGRE2, ADGRE2, ADGRE2, ADGRE2, ADGRE2, ADGRE2, ADGRE2	exon:1382265, exon:1382301, exon:1382321, exon:1382338, exon:1382357, exon:1382374, exon:1382394, intron:1165129, intron:1165146, intron:1165164, intron:1165182, intron:1165201, intron:1165218, intron:1165236, intron:1165252, intron:1165269, intron:1165277, intronexonboundary:1252177, intronexonboundary:1252178, intronexonboundary:1252179, intronexonboundary:1252180, intronexonboundary:1252181, i…
SCLC-I	13331791	0.629464	44.3807	0.517857	1	chr7:101174401-101174500	56.0122	61.054	39.7248	6.95831	20.0998	-1.61674	-45.3054	26.8223	NAT16, NAT16, NAT16, NAT16, NAT16, NAT16, NAT16, NAT16, NAT16, NAT16, NAT16	exon:633338, exon:633343, exon:633347, exon:633350, intron:535523, intron:535526, intron:535529, exonintronboundary:578170, exonintronboundary:578171, exonintronboundary:578172, 3UTR:75730
SCLC-I	16733351	0.627273	84.8223	0.436364	1	chr9:136845701-136845800	77.2506	66.3232	74.4737	27.1507	21.2681	17.5656	-45.5318	6.69819	PHPT1, PHPT1, PHPT1, PHPT1, PHPT1, PHPT1, AJM1	1to5kb:114108, 1to5kb:114109, 1to5kb:114110, 1to5kb:114111, 1to5kb:114112, 1to5kb:114113, exon:735631
SCLC-I	16019004	0.625758	44.8216	0.545455	1	chr9:65411001-65411100	37.5665	57.3441	33.3263	84.0595	-20.6768	-26.3303	41.3139	5.69328		intergenic:11374
SCLC-I	26207190	0.625731	88.8252	0.368421	1	chr18:46679901-46680000	87.6009	93.5998	82.044	50.4832	12.2252	4.81604	-37.265	20.2237	ST8SIA5, ST8SIA5, ST8SIA5, ST8SIA5, ST8SIA5, ST8SIA5, ST8SIA5	exon:1320954, exon:1320961, exon:1320970, exon:1320976, 3UTR:162866, 3UTR:162867, 3UTR:162868
SCLC-I	503091	0.624242	70.6472	0.781818	0.666667	chr1:50309001-50309100	88.2283	68.7536	77.9244	19.4176	32.8631	19.1246	-58.8845	6.89687	LOC105378711, LINC02808, LINC02808	intron:82760, intron:82761, intron:82763
SCLC-I	10975394	0.622642	88.3479	0.320755	1	chr6:36340701-36340800	66.7995	49.1389	62.8184	21.2445	22.3989	17.0907	-38.3411	-1.14856	BNIP5	1to5kb:84366
SCLC-I	1101306	0.620536	68.701	0.410714	1	chr1:110130501-110130600	60.9738	40.8943	45.0843	5.44749	30.4985	9.31241	-43.5367	3.72577		intergenic:967
SCLC-I	26558809	0.620536	74.565	0.375	1	chr19:1468501-1468600	58.0014	38.3155	42.1369	9.04996	28.1673	7.01457	-37.1013	1.91945	APC2, APC2, APC2, C19orf25	exon:1329329, exon:1329350, exon:1329378, intron:1154235
SCLC-I	27607669	0.619608	98.0317	0.823529	0.6	chr20:47736801-47736900	87.0573	83.3339	88.5985	46.7826	14.1524	16.2072	-39.5473	9.18773	SULF2, SULF2, SULF2, SULF2, SULF2, SULF2, SULF2, SULF2, SULF2, SULF2, SULF2, SULF2, SULF2, SULF2, SULF2, SULF2, SULF2, SULF2, SULF2, SULF2, SULF2, SULF2, SULF2	exon:1441699, exon:1441722, exon:1441743, exon:1441771, exon:1441801, exon:1441806, exon:1441808, firstexon:227097, intron:1214704, intronexonboundary:1308202, intronexonboundary:1308203, intronexonboundary:1308204, intronexonboundary:1308205, intronexonboundary:1308206, intronexonboundary:1308207, intronexonboundary:1308208, exonintronboundary:1309706, exonintronboundary:1309707, exonintronbound…
SCLC-I	13896901	0.618182	87.2833	0.381818	1	chr7:157685401-157685500	80.0907	59.4826	52.5964	26.1591	34.0113	-2.64774	-37.8974	6.53384	PTPRN2, PTPRN2, PTPRN2, PTPRN2	intron:548280, intron:548301, intron:548322, intron:548344
SCLC-I	19455657	0.618182	76.4413	0.4	1	chr12:1797301-1797400	52.0738	32.3444	56.8645	4.39706	20.8718	27.2594	-42.6972	-5.43406	LOC105369602, CACNA2D4, CACNA2D4, CACNA2D4, CACNA2D4, CACNA2D4, CACNA2D4, CACNA2D4, CACNA2D4, CACNA2D4, CACNA2D4, CACNA2D4, CACNA2D4, CACNA2D4, CACNA2D4, CACNA2D4, CACNA2D4, CACNA2D4, CACNA2D4, CACNA2D4, CACNA2D4, CACNA2D4, CACNA2D4, CACNA2D4, CACNA2D4, CACNA2D4, CACNA2D4, CACNA2D4, CACNA2D4, CACNA2D4, CACNA2D4, CACNA2D4, CACNA2D4, CACNA2D4, CACNA2D4, CACNA2D4, CACNA2D4, CACNA2D4, CACNA2D4, CACNA…	1to5kb:141843, 1to5kb:148775, intron:812272, intron:812286, intron:812323, intron:812358, intron:812394, intron:812403, intron:812413, intron:812449, intron:812459, intron:812462, intron:812499, intron:812510, intron:812520, intron:812522, intron:812559, intron:812594, intron:812595, intronexonboundary:869404, intronexonboundary:869405, intronexonboundary:869406, intronexonboundary:869407, intron…
SCLC-I	22699774	0.618182	95.4125	0.509091	0.8	chr14:78569201-78569300	93.8154	76.236	90.1821	45.4865	23.1805	18.3361	-41.258	-0.258659	NRXN3, NRXN3, NRXN3, NRXN3, NRXN3, NRXN3, NRXN3	intron:886045, intron:886065, intron:886084, intron:886103, intron:886105, intron:886108, intron:886110
SCLC-I	28208004	0.618182	78.6644	0.509091	0.833333	chr21:43326101-43326200	77.5482	62.5011	73.4812	35.7607	20.3005	14.8779	-35.4162	0.237767	LINC00322, LINC00322, LINC00322, LINC00322	exon:1462402, intron:1231761, intronexonboundary:1327007, exonintronboundary:1328134
SCLC-I	474341	0.617544	90.2621	0.368421	1	chr1:47434001-47434100	75.6937	62.9841	74.5086	25.6081	21.3267	19.7467	-45.454	4.38064	FOXD2, FOXD2-AS1, FOXD2-AS1	1to5kb:3546, exon:97001, firstexon:14403
SCLC-I	293569	0.614545	71.4529	0.581818	0.8	chr1:29356801-29356900	74.628	62.9318	76.607	26.891	19.1514	21.79	-44.4979	3.5565		intergenic:360
SCLC-I	3340915	0.614545	39.7822	0.781818	0.6	chr2:85134901-85135000	65.0565	50.0818	78.5131	26.0532	13.5072	31.4492	-38.4973	-6.45908	TCF7L1, TCF7L1	intron:137436, intron:137445
SCLC-I	12187557	0.614545	28.3578	0.454545	1	chr6:157557001-157557100	32.9717	49.9652	45.7888	78.9548	-25.2645	-8.17516	36.0462	-2.60655	ZDHHC14, ZDHHC14, ZDHHC14, ZDHHC14	intron:449647, intron:449655, intron:449662, intron:449669
SCLC-I	27590878	0.614035	77.3925	0.578947	0.8	chr20:46057701-46057800	74.4643	64.2774	76.249	34.999	15.9558	18.3354	-36.6645	2.37329	SLC12A5, SLC12A5, SLC12A5, SLC12A5, SLC12A5, SLC12A5, SLC12A5, SLC12A5, SLC12A5, SLC12A5, SLC12A5, SLC12A5, SLC12A5	exon:1422761, exon:1422833, exon:1422877, intron:1198869, intron:1198901, intron:1198953, intronexonboundary:1290443, intronexonboundary:1290444, intronexonboundary:1290445, exonintronboundary:1293418, 3UTR:176320, 3UTR:176344, 3UTR:176348
SCLC-I	28227390	0.612727	89.1121	0.581818	0.8	chr21:45264701-45264800	85.4087	90.3465	88.9002	52.6924	8.09565	12.751	-35.5261	14.6794	POFUT2, POFUT2, POFUT2, POFUT2, POFUT2, POFUT2, LINC00334, LINC00334, NA, LINC00334, LINC00334, POFUT2, POFUT2, POFUT2, POFUT2, POFUT2	exon:1463088, exon:1463096, exon:1463106, exon:1463116, exon:1463125, exon:1463131, exonintronboundary:1321108, exonintronboundary:1321109, exonintronboundary:1321110, exonintronboundary:1321111, exonintronboundary:1321112, 3UTR:180116, 3UTR:180118, 3UTR:180124, 3UTR:180125, 3UTR:180127
SCLC-I	26113140	0.610714	62.6275	0.803571	0.6	chr18:37274901-37275000	81.1159	67.838	81.4275	37.4725	18.8699	19.2854	-39.3214	1.16607	CELF4, CELF4, CELF4, CELF4, CELF4, CELF4, CELF4, LOC105372068, LOC105372068, CELF4, CELF4, CELF4, CELF4, CELF4, CELF4, CELF4, CELF4, CELF4, CELF4, CELF4, CELF4, CELF4, CELF4, CELF4, CELF4, CELF4, CELF4, CELF4, CELF4, CELF4, CELF4, CELF4, CELF4, CELF4, CELF4, CELF4, CELF4, CELF4, CELF4, CELF4, CELF4, CELF4, CELF4, CELF4, CELF4, CELF4, CELF4, CELF4, CELF4, CELF4, CELF4, CELF4, CELF4, CELF4, CELF4, …	1to5kb:206647, 1to5kb:206648, 1to5kb:206658, 1to5kb:206659, 1to5kb:206661, 1to5kb:206662, 1to5kb:206663, intron:1103126, intron:1103130, intron:1112895, intron:1112914, intron:1112926, intron:1112936, intron:1112948, intron:1112960, intron:1112972, intron:1112986, intron:1113005, intron:1113020, intron:1113026, intron:1113032, intron:1113036, intronexonboundary:1197413, intronexonboundary:1197414…
SCLC-I	23725859	0.610526	45.1875	0.77193	0.6	chr15:74133901-74134000	74.8446	55.0654	73.9611	31.2984	21.403	20.225	-36.6587	-4.96929	LOC283731, LOC283731, LOC283731, ISLR2, ISLR2, ISLR2, ISLR2, ISLR2, ISLR2	1to5kb:175881, 1to5kb:175882, 1to5kb:175883, exon:1104121, exon:1104127, exon:1104139, exon:1104142, exon:1104146, intron:932586
SCLC-I	13895993	0.609091	92.9579	0.581818	1	chr7:157594601-157594700	92.7522	91.4537	86.7071	50.2939	16.6006	8.54044	-40.0104	14.8693	PTPRN2, PTPRN2, PTPRN2, PTPRN2, PTPRN2	intron:548275, intron:548296, intron:548317, intron:548339, intron:548361
SCLC-I	16733352	0.609091	87.9857	0.363636	1	chr9:136845801-136845900	74.3655	65.3321	74.1383	27.6145	18.6706	18.3676	-43.6642	6.62601	PHPT1, PHPT1, PHPT1, PHPT1, PHPT1, PHPT1, AJM1	1to5kb:114108, 1to5kb:114109, 1to5kb:114110, 1to5kb:114111, 1to5kb:114112, 1to5kb:114113, exon:735631
SCLC-I	27590874	0.605263	62.832	0.719298	0.6	chr20:46057301-46057400	79.5375	58.7083	79.6672	22.5065	25.9102	26.0831	-50.1312	-1.8621	SLC12A5, SLC12A5, SLC12A5, SLC12A5, SLC12A5, SLC12A5, SLC12A5, SLC12A5, SLC12A5, SLC12A5, SLC12A5, SLC12A5, SLC12A5, SLC12A5, SLC12A5, SLC12A5, SLC12A5, SLC12A5, SLC12A5, SLC12A5, SLC12A5, SLC12A5	exon:1422760, exon:1422832, exon:1422876, exon:1422902, firstexon:223950, intron:1198834, intron:1198869, intron:1198895, intron:1198901, intron:1198935, intron:1198953, intronexonboundary:1290440, intronexonboundary:1290441, intronexonboundary:1290442, intronexonboundary:1290443, intronexonboundary:1290444, intronexonboundary:1290445, exonintronboundary:1293414, exonintronboundary:1293415, exoni…
SCLC-I	3601572	0.603704	12.2368	0.240741	1	chr2:111200601-111200700	35.2399	50.6207	34.9014	82.8391	-20.8804	-21.3319	42.5851	-0.372818	NA, MIR4435-2HG, MIR4435-2HG, MIR4435-2HG, MIR4435-2HG, MIR4435-2HG, MIR4435-2HG, MIR4435-2HG, MIR4435-2HG, MIR4435-2HG, MIR4435-2HG, MIR4435-2HG, MIR4435-2HG, MIR4435-2HG, MIR4435-2HG, MIR4435-2HG, MIR4435-2HG, MIR4435-2HG, MIR4435-2HG, MIR4435-2HG, MIR4435-2HG, MIR4435-2HG, MIR4435-2HG, MIR4435-2HG, MIR4435-2HG, MIR4435-2HG, MIR4435-2HG, MIR4435-2HG	intron:142932, intron:196275, intron:196284, intron:196287, intron:196292, intron:196295, intron:196299, intron:196301, intron:196304, intron:196308, intron:196310, intron:196316, intron:196319, intron:196323, intron:196326, intron:196329, intron:196333, intron:196336, intron:196341, intron:196346, intron:196351, intron:196354, intron:196359, intron:196363, intron:196370, intron:196373, intron:19…
SCLC-I	216194	0.603509	75.6141	0.403509	1	chr1:21619301-21619400	68.3339	54.3007	63.9293	22.3707	21.467	15.5942	-39.8172	2.75606	RAP1GAP, RAP1GAP, RAP1GAP, RAP1GAP, RAP1GAP, RAP1GAP, RAP1GAP, RAP1GAP, RAP1GAP, RAP1GAP	intron:72320, intron:72341, intron:72363, intron:72387, intron:72411, intron:72436, intron:72461, intron:72470, intron:72476, intron:72482
SCLC-I	8812097	0.602679	86.1753	0.571429	1	chr5:1549301-1549400	86.9375	83.5747	74.4129	31.9626	23.6207	6.92124	-49.6791	19.1371		intron:398496
SCLC-I	28734419	0.601852	95.6211	0.388889	1	chr22:49257601-49257700	91.8859	88.84	83.7802	51.9582	17.0264	6.21884	-36.2105	12.9653		intergenic:21701
SCLC-I	15735188	0.6	43.2138	0.509091	1	chr9:37029401-37029500	50.7115	29.6936	44.2382	4.90159	24.4337	15.8026	-36.6462	-3.59021	PAX5, PAX5, PAX5, PAX5, PAX5, PAX5, PAX5, PAX5, PAX5, PAX5, PAX5, PAX5, PAX5, PAX5, PAX5	1to5kb:115408, 1to5kb:115424, intron:628993, intron:629001, intron:629008, intron:629025, intron:629033, intron:629039, intron:629046, intron:629054, intron:629061, intron:629068, intron:629076, intron:629082, intron:629091
SCLC-I	21890976	0.6	52.9676	0.684211	0.6	chr13:112053801-112053900	73.4119	52.4988	62.539	20.8294	28.1228	13.6257	-41.9872	0.238725	SOX1-OT, SOX1-OT, SOX1-OT, SOX1-OT	1to5kb:157458, 1to5kb:157459, 1to5kb:157460, 1to5kb:157461
SCLC-I	24893658	0.6	68.1774	0.509091	1	chr16:88922601-88922700	72.8898	57.4031	53.3094	24.1038	27.951	1.84383	-37.0969	7.30209	CBFA2T3, CBFA2T3, CBFA2T3, CBFA2T3, CBFA2T3, CBFA2T3, CBFA2T3	intron:1021758, intron:1021769, intron:1021784, intron:1021786, intron:1021791, intron:1021793, intron:1021794
SCLC-I	25731687	0.6	74.5138	0.545455	1	chr17:82387101-82387200	75.6372	67.6983	61.0915	21.4117	25.57	6.17584	-46.7307	14.9848		1to5kb:203038
SCLC-I	6201960	0.599057	92.7257	0.830189	0.5	chr3:129045801-129045900	68.8223	70.0749	69.0622	32.0999	11.7433	12.0632	-37.2199	13.4134	NA, NA	exon:297126, firstexon:44550
SCLC-I	18091422	0.597727	86.3759	0.545455	0.75	chr11:460501-460600	75.8442	80.822	82.3018	31.465	10.9813	19.5914	-48.191	17.6183	PTDSS2, PTDSS2, PTDSS2, PTDSS2, PTDSS2, PTDSS2, PTDSS2, PTDSS2, PTDSS2	exon:827854, intron:700435, intron:700438, intron:700450, intron:700455, intron:700457, intron:700464, intron:700466, intronexonboundary:752236
SCLC-I	25718788	0.596491	74.8172	0.701754	0.666667	chr17:81097201-81097300	83.4729	69.7863	83.9075	41.0264	18.5662	19.1456	-38.0291	0.317336	BAIAP2, BAIAP2, BAIAP2, BAIAP2, BAIAP2, BAIAP2, BAIAP2, BAIAP2, BAIAP2, BAIAP2, BAIAP2, BAIAP2, BAIAP2, BAIAP2, BAIAP2, BAIAP2, BAIAP2, BAIAP2, BAIAP2, BAIAP2, BAIAP2	promoter:195270, promoter:195271, intron:1054777, intron:1054807, intron:1054820, intron:1054833, intron:1054846, intron:1054860, intron:1054874, intron:1054900, intron:1054906, intron:1054911, intron:1054916, intron:1054921, intron:1054928, intron:1054934, intron:1054939, intron:1054946, intron:1054949, intron:1054958, intron:1054960
SCLC-I	27590872	0.595455	71.5369	0.6	0.75	chr20:46057101-46057200	72.3275	68.9712	82.3298	33.4405	10.747	24.0834	-41.1023	6.2719	SLC12A5, SLC12A5, SLC12A5, SLC12A5, SLC12A5, SLC12A5, SLC12A5, SLC12A5, SLC12A5, SLC12A5, SLC12A5, SLC12A5, SLC12A5, SLC12A5, SLC12A5, SLC12A5, SLC12A5, SLC12A5, SLC12A5, SLC12A5	promoter:223950, exon:1422760, exon:1422832, exon:1422876, intron:1198833, intron:1198869, intron:1198894, intron:1198901, intron:1198934, intronexonboundary:1290440, intronexonboundary:1290441, intronexonboundary:1290442, exonintronboundary:1293411, exonintronboundary:1293412, exonintronboundary:1293413, exonintronboundary:1293414, exonintronboundary:1293415, exonintronboundary:1293416, exonintr…
SCLC-I	64609	0.594643	81.7384	0.625	0.8	chr1:6460801-6460900	85.6241	76.1108	84.5407	37.0634	19.7191	18.2747	-45.0285	7.03477	ESPN, ESPN, ESPN, TNFRSF25, TNFRSF25, ESPN, ESPN, ESPN, ESPN, ESPN, ESPN, ESPN, TNFRSF25, TNFRSF25	exon:3515, exon:3567, exon:3585, exon:79513, exon:79523, firstexon:586, intron:2996, exonintronboundary:3572, exonintronboundary:3573, exonintronboundary:3574, 3UTR:295, 3UTR:298, 3UTR:10285, 3UTR:10286
SCLC-I	11054752	0.591518	60.9752	0.339286	1	chr6:44276501-44276600	72.1462	82.3332	77.3015	41.0857	5.23936	12.1131	-36.1746	18.8221	TMEM151B, TMEM151B, SPATS1, TMEM151B	exon:515927, intron:436433, intron:436434, 3UTR:60915
SCLC-I	395149	0.590909	3.95637	0.945455	0.5	chr1:39514801-39514900	51.2531	38.5442	45.5098	9.86825	19.9457	12.2879	-35.2341	3.00047	OXCT2P1, BMP8A	promoter:2674, intron:15305
SCLC-I	20666478	0.590909	96.6224	0.945455	0.4	chr12:122879401-122879500	72.3296	74.6668	75.031	31.1822	12.0363	15.6381	-42.827	15.1526	NA, NA, VPS37B, VPS37B, VPS37B	exon:999855, firstexon:154694, intron:845155, intron:845158, intron:845161
SCLC-I	27590873	0.590909	72.0029	0.563636	0.75	chr20:46057201-46057300	73.5793	63.3676	79.1332	22.4839	18.5844	25.9896	-49.5428	4.9688	SLC12A5, SLC12A5, SLC12A5, SLC12A5, SLC12A5, SLC12A5, SLC12A5, SLC12A5, SLC12A5, SLC12A5, SLC12A5, SLC12A5, SLC12A5, SLC12A5, SLC12A5, SLC12A5	promoter:223950, exon:1422760, exon:1422832, exon:1422876, exon:1422902, firstexon:223950, intron:1198869, intron:1198901, intronexonboundary:1290440, intronexonboundary:1290441, intronexonboundary:1290442, exonintronboundary:1293414, exonintronboundary:1293415, exonintronboundary:1293416, exonintronboundary:1293417, 3UTR:176343
SCLC-I	15353004	0.589286	73.1401	0.5	0.833333	chr8:143949701-143949800	68.7892	75.82	80.0059	39.0927	3.8163	18.772	-35.779	13.1907	PLEC, PLEC, PLEC, MIR661, PLEC, PLEC, PLEC, PLEC, PLEC, PLEC, PLEC, PLEC, PLEC	1to5kb:109757, 1to5kb:109763, 1to5kb:109764, 1to5kb:109769, intron:595399, intron:595430, intron:595461, intron:595492, intron:595523, intron:595617, intron:595648, intron:595681, intron:595684
SCLC-I	16304487	0.589286	71.7303	0.357143	1	chr9:93959301-93959400	67.1045	49.4808	49.6269	13.1857	29.6734	6.36986	-42.2184	6.17512	BARX1, BARX1-DT	1to5kb:116470, exonintronboundary:656739
SCLC-I	24893657	0.589286	76.2195	0.464286	1	chr16:88922501-88922600	75.6476	62.2726	56.8829	21.5954	28.7306	3.71103	-43.339	10.8973	CBFA2T3, CBFA2T3, CBFA2T3, CBFA2T3, CBFA2T3, CBFA2T3, CBFA2T3	intron:1021758, intron:1021769, intron:1021784, intron:1021786, intron:1021791, intron:1021793, intron:1021794
SCLC-I	26229182	0.589286	90.0422	0.767857	0.6	chr18:48879101-48879200	76.5684	76.8647	76.8567	38.8349	12.383	12.7674	-37.9284	12.778		intergenic:19197
SCLC-I	26205243	0.589181	86.3436	0.596491	0.833333	chr18:46485201-46485300	88.4946	80.1815	78.635	43.3911	21.0921	7.94595	-39.046	10.008	LOXHD1, LOXHD1, LOXHD1, LOXHD1, LOXHD1, LOXHD1, LOXHD1, LOXHD1, LOXHD1, LOXHD1, LOXHD1, LOXHD1, LOXHD1, LOXHD1, LOXHD1, LOXHD1, LOXHD1, LOXHD1, LOXHD1, LOXHD1, LOXHD1, LOXHD1, LOXHD1, LOXHD1	intron:1113840, intron:1113849, intron:1113870, intron:1113892, intron:1113912, intron:1113951, intron:1113959, intron:1113999, intronexonboundary:1198481, intronexonboundary:1198482, intronexonboundary:1198483, intronexonboundary:1198484, intronexonboundary:1198485, intronexonboundary:1198486, intronexonboundary:1198487, intronexonboundary:1198488, exonintronboundary:1200608, exonintronboundary:…
SCLC-I	13895445	0.589091	85.4149	0.254545	1	chr7:157539801-157539900	94.2186	93.9599	85.7963	50.524	17.4586	6.22877	-40.801	17.1136	PTPRN2, PTPRN2, PTPRN2, PTPRN2, PTPRN2, PTPRN2, PTPRN2, PTPRN2	exon:648215, exon:648237, exon:648260, exon:648282, 3UTR:77641, 3UTR:77642, 3UTR:77643, 3UTR:77644
SCLC-I	216080	0.585965	65.5654	0.578947	0.8	chr1:21607901-21608000	66.6536	50.9423	68.8224	17.3896	20.9355	23.8272	-44.7498	-0.0129168	RAP1GAP, RAP1GAP, RAP1GAP, RAP1GAP, RAP1GAP, RAP1GAP, RAP1GAP	intron:72307, intron:72328, intron:72350, intron:72374, intron:72398, intron:72423, intron:72448
SCLC-I	17465976	0.585455	57.3229	0.709091	0.6	chr10:71713401-71713500	73.0663	63.6632	80.0125	34.3402	13.7276	22.9893	-37.9072	1.19023	CDH23, C10orf105, C10orf105, CDH23, CDH23, CDH23, CDH23, CDH23, CDH23, C10orf105, C10orf105	exon:779641, exon:809963, exon:809965, intron:658941, intron:659010, intron:659082, intron:659152, intron:659156, 3UTR:94268, 3UTR:97988, 3UTR:97989
SCLC-I	2576332	0.583333	37.3721	0.37037	1	chr2:8676601-8676700	72.7222	68.5196	36.5929	14.9103	32.7146	-15.4578	-44.3679	27.1111	ID2-AS1, ID2-AS1, ID2, ID2-AS1, ID2-AS1, ID2-AS1, ID2-AS1, ID2-AS1, ID2-AS1, ID2-AS1, ID2-AS1, ID2-AS1, ID2-AS1, ID2-AS1, ID2-AS1, ID2-AS1	promoter:31330, promoter:31334, 1to5kb:21812, exon:204287, exon:204304, firstexon:31330, firstexon:31334, intron:172957, intron:172963, intron:172966, intron:172970, intron:172979, intron:172983, intronexonboundary:181363, intronexonboundary:181364, exonintronboundary:191491
SCLC-I	23768575	0.583333	83.0208	0.684211	0.666667	chr15:78405501-78405600	88.2303	81.0996	85.9738	48.8252	16.2641	13.2554	-36.276	6.75656		intergenic:17182
SCLC-I	15330920	0.581818	49.1753	0.854545	0.5	chr8:141741301-141741400	87.0437	69.6128	81.1901	43.1416	22.3955	14.5907	-36.1406	-0.845663		intergenic:10938
SCLC-I	20762620	0.581019	77.4081	0.314815	1	chr12:132493601-132493700	86.182	90.1035	84.9649	40.6677	14.2699	12.6472	-46.4158	19.4986	FBRSL1, FBRSL1, FBRSL1	intron:811439, intron:811455, intron:811474
SCLC-I	3763579	0.580409	58.3888	0.245614	1	chr2:127401301-127401400	76.5944	83.8949	79.2212	42.908	7.91965	11.4221	-36.9955	17.6537	MAP3K2-DT	intron:145075
SCLC-I	23915731	0.580247	32.8458	0.5	0.833333	chr15:93121101-93121200	34.6726	52.7143	35.1942	76.929	-20.2733	-19.5778	36.0686	3.78238		intergenic:17282
SCLC-I	26550040	0.578947	72.4159	0.54386	0.8	chr19:591601-591700	75.4301	56.5271	61.114	26.4452	27.4013	8.31318	-37.9118	2.19735	NA, HCN2	promoter:215105, intron:1119620
SCLC-I	56494	0.578788	98.9402	0.6	0.666667	chr1:5649301-5649400	96.0567	96.2001	83.722	56.3227	17.3084	0.862191	-35.6703	17.4996	NA, NA	intron:67279, intron:67280
SCLC-I	26229181	0.578571	99.0407	0.982143	0.4	chr18:48879001-48879100	83.1006	79.6275	76.1163	38.7678	18.2634	8.951	-40.847	13.6326		intergenic:19197
SCLC-I	118654	0.575472	98.5499	1	0.333333	chr1:11865301-11865400	79.0115	81.3957	76.4464	41.2787	12.6379	9.21782	-37.6725	15.8169		intergenic:119
SCLC-I	27625129	0.575	73.1115	0.482143	0.8	chr20:49482801-49482900	64.8744	51.0327	61.8281	11.2284	23.5113	19.4496	-48.0166	5.05571	KCNB1, KCNB1, KCNB1, KCNB1, KCNB1, KCNB1, KCNB1, KCNB1, KCNB1	promoter:227134, promoter:227136, promoter:227139, promoter:227140, intron:1214952, intron:1214956, intronexonboundary:1308505, intronexonboundary:1308506, intronexonboundary:1308507
SCLC-I	25651385	0.571429	83.9134	0.339286	1	chr17:74356901-74357000	50.0233	43.2094	71.0483	5.49301	10.1064	38.1397	-49.2673	1.0212	BTBD17	exon:1291902
SCLC-I	12291313	0.570988	68.5954	0.814815	0.5	chr6:167932601-167932700	85.2328	78.6252	80.3702	45.1784	17.1749	10.6914	-36.231	8.36473	AFDN, AFDN, AFDN, AFDN, AFDN, AFDN, AFDN, AFDN, AFDN, AFDN, AFDN, AFDN, AFDN, AFDN, AFDN	promoter:82405, exon:534153, firstexon:82405, intron:451444, intron:451481, intron:451511, intron:451543, intron:451571, intron:451606, intron:451634, intron:451666, intron:451699, intron:451726, intron:451738, exonintronboundary:489507
SCLC-I	219313	0.57037	79.306	0.481481	0.8	chr1:21931201-21931300	71.207	70.8035	86.0248	38.7061	6.02886	25.7859	-37.3056	5.49086	HSPG2	intron:72718
SCLC-I	24024357	0.569444	60.9353	0.648148	0.75	chr16:1992501-1992600	70.2641	61.5101	69.2711	28.5376	17.1578	15.8339	-38.4775	5.48588	NA, NA, NA, SYNGR3, SYNGR3, SYNGR3, SYNGR3, SYNGR3, SYNGR3, SYNGR3, SYNGR3, SYNGR3, SYNGR3, SYNGR3, SYNGR3, SYNGR3, SYNGR3, SYNGR3	1to5kb:184117, 1to5kb:184118, 1to5kb:184119, exon:1145985, firstexon:178052, intron:967924, intron:967927, intron:967931, intron:967932, intronexonboundary:1040653, intronexonboundary:1040654, intronexonboundary:1040655, intronexonboundary:1040656, exonintronboundary:1042910, exonintronboundary:1042911, exonintronboundary:1042912, exonintronboundary:1042913, exonintronboundary:1042914
SCLC-I	34237	0.568182	55.8984	0.581818	0.75	chr1:3423601-3423700	59.5547	52.5638	74.6108	19.852	10.5458	30.6207	-42.3911	1.22465	PRDM16, PRDM16, PRDM16, PRDM16, PRDM16, PRDM16, PRDM16, PRDM16	1to5kb:421, 1to5kb:422, intron:1974, intron:1990, intron:2006, intron:2022, intron:2036, intron:2050
SCLC-I	26564471	0.567857	94.7567	0.285714	1	chr19:2034701-2034800	83.7754	80.0011	82.6942	41.3448	15.7621	14.3205	-40.8122	10.7297	NA, LOC107985278, LOC107985278, LOC107985278, LOC107985278, LOC107985278, LOC107985278, LOC107985278, LOC107985278, LOC107985278, LOC107985278, LOC107985278, LOC107985278, LOC107985278, LOC107985278, LOC107985278, LOC107985278, LOC107985278, LOC107985278	1to5kb:215336, 5UTR:145073, 5UTR:145077, 5UTR:145082, exon:1370204, exon:1370209, exon:1370215, firstexon:215331, firstexon:215332, firstexon:215333, intron:1154877, intron:1154882, intron:1154884, intronexonboundary:1240085, intronexonboundary:1240086, intronexonboundary:1240087, exonintronboundary:1248508, exonintronboundary:1248509, exonintronboundary:1248510
SCLC-I	27590875	0.564912	65.6728	0.77193	0.6	chr20:46057401-46057500	82.1729	62.3772	77.794	16.3284	30.0064	24.1678	-57.7863	3.61209	SLC12A5, SLC12A5, SLC12A5, SLC12A5, SLC12A5, SLC12A5, SLC12A5, SLC12A5, SLC12A5, SLC12A5, SLC12A5, SLC12A5, SLC12A5	intron:1198834, intron:1198869, intron:1198895, intron:1198901, intron:1198935, intron:1198953, intronexonboundary:1290443, intronexonboundary:1290444, intronexonboundary:1290445, exonintronboundary:1293414, exonintronboundary:1293415, exonintronboundary:1293416, exonintronboundary:1293417
SCLC-I	17502830	0.564815	90.3492	0.37037	1	chr10:75398801-75398900	79.7518	80.6786	80.8062	36.7673	13.6678	15.0736	-43.6449	14.9035	ZNF503-AS2, ZNF503-AS2, ZNF503-AS2, ZNF503-AS2, ZNF503-AS2, ZNF503, ZNF503	1to5kb:120803, 1to5kb:120804, 1to5kb:120805, 1to5kb:120806, 1to5kb:120807, exon:811789, intron:686526
SCLC-I	28138967	0.564286	74.2258	0.482143	0.8	chr21:36422401-36422500	67.2617	61.2723	77.4536	23.3578	13.2338	26.823	-45.3047	5.24795		intergenic:21138
SCLC-I	26511456	0.560606	59.9456	0.836364	0.5	chr18:77106501-77106600	86.7634	71.2011	85.8807	25.1814	26.009	24.8321	-56.1004	5.25927	MBP, MBP, MBP, MBP, MBP, MBP, MBP, MBP, MBP, MBP	1to5kb:207774, intron:1119150, intron:1119228, intron:1119298, intron:1119301, intron:1119304, intron:1119308, intron:1119311, intron:1119318, intron:1119321
SCLC-I	24547256	0.558036	45.7594	0.767857	0.5	chr16:54282401-54282500	65.1919	58.3644	74.5956	18.8556	14.5867	27.125	-47.195	5.48337		1to5kb:181134
SCLC-I	27002891	0.558036	42.206	0.607143	0.666667	chr19:45876701-45876800	50.7337	47.7877	29.7874	5.97115	22.8849	-5.04345	-36.7985	18.957		intergenic:20023
SCLC-I	16717426	0.555357	80.612	0.785714	0.4	chr9:135253201-135253300	47.9243	53.741	65.2452	13.4989	3.76262	26.8571	-42.1379	11.5182	LOC107987138	promoter:118104
SCLC-I	19283682	0.554545	92.3963	0.654545	0.666667	chr11:119686501-119686600	91.0874	82.3367	93.3396	50.1577	15.8094	18.8123	-38.7635	4.14186	NECTIN1, NECTIN1, NECTIN1, NECTIN1	intron:772730, intron:772735, intron:772741, intron:772745
SCLC-I	61140	0.553571	89.1787	0.517857	0.8	chr1:6113901-6114000	87.4777	86.0047	83.3505	41.9471	17.0436	11.5406	-43.6638	15.0796	CHD5, CHD5, CHD5, CHD5	intron:67433, intron:67476, intron:67505, intron:67526
SCLC-I	8800898	0.553571	83.7877	0.375	1	chr5:429401-429500	72.8184	69.407	78.6709	36.4697	11.3026	19.1058	-37.1624	6.75402	AHRR, PDCD6-AHRR, PDCD6-AHRR, PDCD6-AHRR, AHRR, AHRR, AHRR, AHRR	1to5kb:65260, intron:366479, intron:366492, intron:366503, intron:366517, intron:366537, intron:366551, intron:366555
SCLC-I	10604641	0.552632	51.0958	0.631579	0.666667	chr5:180803701-180803800	63.6093	52.9702	61.0523	22.9191	17.9621	14.5528	-36.2916	3.77669	MGAT1, MGAT1, MGAT1, MGAT1, MGAT1, MGAT1, MGAT1, MGAT1, MGAT1, MGAT1, MGAT1, MGAT1, MGAT1, MGAT1, MGAT1, MGAT1, MGAT1, MGAT1, MGAT1, MGAT1, MGAT1, MGAT1, MGAT1, MGAT1, MGAT1	promoter:76718, promoter:76723, promoter:76726, promoter:76727, promoter:76731, promoter:76734, 1to5kb:76723, 1to5kb:76734, 5UTR:50680, exon:500338, firstexon:76722, intron:423611, intron:423613, intron:423615, intron:423620, intron:423622, intron:423625, intron:423626, intron:423627, intron:423630, intron:423633, intronexonboundary:454720, intronexonboundary:454721, exonintronboundary:455930, ex…
SCLC-I	871516	0.551887	86.9619	0.264151	1	chr1:87151501-87151600	64.0917	63.2837	73.6747	28.9066	8.80338	21.5807	-38.1101	7.72609	LINC01140, LINC01140, LINC01140, LINC01140	intron:28384, intron:28386, intron:28389, intron:28405
SCLC-I	474342	0.550877	89.0729	0.350877	1	chr1:47434101-47434200	75.9142	69.6207	68.2026	18.8224	23.6989	13.4169	-52.4234	15.3076	FOXD2, FOXD2-AS1, FOXD2-AS1	1to5kb:3546, exon:97001, firstexon:14403
SCLC-I	26732831	0.55	80.84	0.472727	1	chr19:18870701-18870800	72.4761	70.8009	73.2917	28.0669	15.0896	16.177	-44.1227	12.8561	GDF1, GDF1, GDF1, GDF1	intron:1168082, intron:1168089, intronexonboundary:1255552, intronexonboundary:1255553
SCLC-I	27752482	0.549708	77.2332	0.736842	0.666667	chr20:62218101-62218200	87.4492	76.6781	79.6389	44.0191	20.6705	10.2568	-37.2363	6.30903	HRH3, HRH3	intron:1216611, intron:1216615
SCLC-I	14331485	0.549528	71.354	0.641509	0.75	chr8:41797801-41797900	73.7355	64.9563	69.8542	5.90124	26.8316	21.6565	-63.6141	15.126	LOC105379392, LOC105379392, ANK1, ANK1, ANK1, LOC105379392, LOC105379392, LOC105379392, LOC105379392, LOC105379392, ANK1, ANK1, ANK1, LOC105379392	promoter:101657, promoter:101658, promoter:106358, promoter:106359, promoter:106372, exon:658542, exon:658545, firstexon:101657, firstexon:101658, intron:556886, intron:579345, intronexonboundary:621685, intronexonboundary:621686, exonintronboundary:600785
SCLC-I	22668616	0.549091	68.2523	0.872727	0.4	chr14:75453401-75453500	84.2158	75.052	85.484	42.1021	16.6698	18.3606	-39.4818	4.45139	JDP2, JDP2, JDP2, JDP2, JDP2, JDP2	intron:885167, intron:885172, intron:885175, intron:885180, intron:885183, intron:885186
SCLC-I	14089792	0.548485	88.482	0.472727	0.833333	chr8:17628501-17628600	78.0365	79.0181	74.3526	42.1053	12.8778	7.96595	-35.0304	14.1867	PDGFRL, PDGFRL, PDGFRL, PDGFRL, PDGFRL, PDGFRL	exon:651504, exon:651514, intronexonboundary:592324, intronexonboundary:592325, exonintronboundary:593754, exonintronboundary:593755
SCLC-I	27006450	0.548246	90.5753	0.350877	1	chr19:46232601-46232700	78.5257	73.499	68.7197	38.2099	18.3828	5.30818	-35.3716	11.6806		1to5kb:220067
SCLC-I	26675091	0.546784	62.3678	0.842105	0.5	chr19:13096701-13096800	85.3898	72.0854	80.5717	40.823	20.8965	14.4723	-38.5259	3.15717	NFIX, NFIX, NFIX, NFIX	exon:1338932, exon:1338982, 3UTR:165151, 3UTR:165162
SCLC-I	25304820	0.546429	71.7384	0.267857	1	chr17:39700401-39700500	57.8782	37.4924	27.2796	2.59592	35.4223	-5.37592	-38.2875	8.24115	ERBB2, PGAP3, ERBB2, ERBB2, ERBB2, ERBB2, ERBB2, ERBB2, ERBB2, ERBB2, ERBB2, ERBB2, ERBB2, ERBB2, ERBB2, ERBB2, ERBB2, ERBB2, ERBB2, ERBB2	1to5kb:191915, 1to5kb:198862, intron:1036565, intron:1036597, intron:1036611, intron:1036637, intron:1036663, intron:1036683, intron:1036708, intron:1036734, intron:1036741, intron:1036748, intron:1036774, exonintronboundary:1118870, exonintronboundary:1118871, exonintronboundary:1118872, exonintronboundary:1118873, exonintronboundary:1118874, exonintronboundary:1118875, exonintronboundary:1118876
SCLC-I	26935492	0.546429	50.2432	0.714286	0.6	chr19:39136801-39136900	62.4455	53.717	74.5516	24.662	11.4687	27.61	-38.9094	-0.169365	NA, PAK4, PAK4, PAK4, PAK4, PAK4, PAK4, PAK4, PAK4	promoter:219027, intron:1140971, intron:1140973, intron:1140980, intron:1140989, intron:1140993, intron:1141001, intron:1141002, intron:1141012
SCLC-I	397714	0.546296	90.084	0.314815	1	chr1:39771301-39771400	73.7937	61.6546	55.4955	18.9536	28.4258	4.0282	-44.6944	12.2404	OXCT2, OXCT2, OXCT2, OXCT2, BMP8B, OXCT2	promoter:13795, 5UTR:9293, exon:92582, firstexon:13795, intron:78785, intronexonboundary:80096
SCLC-I	26716529	0.544444	99.0566	0.87037	0.4	chr19:17240501-17240600	82.207	79.2229	82.5619	45.4837	13.1176	13.5906	-35.8469	9.13872	NR2F6, NR2F6, USHBP1, NR2F6, NR2F6, USHBP1, NR2F6, NR2F6, USHBP1	intron:1167125, intron:1167127, intron:1167129, intronexonboundary:1254436, intronexonboundary:1254437, intronexonboundary:1254438, exonintronboundary:1260379, exonintronboundary:1260380, exonintronboundary:1260381
SCLC-I	24886299	0.54386	68.6504	0.508772	0.8	chr16:88186701-88186800	68.8106	66.2907	70.9096	31.6763	12.5184	15.3171	-36.994	9.15854	LINC02182, LOC105371401, LOC105371401, LINC02182, LOC105371401, LOC105371401, LINC02182, LOC105371401, LOC105371401, LINC02182	exon:1177758, exon:1210109, exon:1210111, firstexon:183260, firstexon:188720, firstexon:188721, intron:994499, intronexonboundary:1098456, intronexonboundary:1098457, exonintronboundary:1074668
SCLC-I	28700515	0.54386	10.3558	0.403509	1	chr22:45867201-45867300	44.5362	37.0156	39.6526	4.71873	17.4073	10.8957	-35.6827	7.37979		intergenic:21674
SCLC-I	26597349	0.54386	67.5672	0.22807	1	chr19:5322501-5322600	48.0081	42.3341	56.9946	11.9451	10.9168	22.8989	-37.1672	3.35155	PTPRS, PTPRS	intron:1156822, intron:1156859
SCLC-I	22965827	0.543155	57.1929	0.839286	0.5	chr14:105174501-105174600	76.0072	67.818	72.1951	35.992	17.3389	12.256	-36.0148	6.41991	NUDT14, JAG2, NUDT14	promoter:168394, intron:915533, intron:915535
SCLC-I	24092196	0.542857	76.555	0.767857	0.6	chr16:8776401-8776500	86.4281	75.3415	76.2869	34.7722	24.2945	10.773	-44.5799	9.51238	ABAT, ABAT, ABAT, ABAT, ABAT, ABAT, ABAT, ABAT, ABAT, ABAT, ABAT, ABAT, ABAT, ABAT, ABAT, ABAT, ABAT, ABAT, ABAT, ABAT, ABAT, ABAT, ABAT, ABAT, ABAT	exon:1150998, exon:1151026, exon:1151041, exon:1151065, exon:1151081, exon:1151097, intron:972214, intron:972237, intron:972251, intron:972272, intron:972287, intron:972302, intronexonboundary:1044984, intronexonboundary:1044985, intronexonboundary:1044986, intronexonboundary:1044987, intronexonboundary:1044988, intronexonboundary:1044989, exonintronboundary:1048027, exonintronboundary:1048028, e…
SCLC-I	64608	0.540881	86.3103	0.490566	0.833333	chr1:6460701-6460800	85.1652	79.3958	74.1517	30.9357	23.6708	8.98615	-48.6351	15.9782	ESPN, ESPN, ESPN, TNFRSF25, TNFRSF25, ESPN, ESPN, ESPN, ESPN, ESPN, ESPN, ESPN, TNFRSF25, TNFRSF25	exon:3515, exon:3567, exon:3585, exon:79513, exon:79523, firstexon:586, intron:2996, exonintronboundary:3572, exonintronboundary:3573, exonintronboundary:3574, 3UTR:295, 3UTR:298, 3UTR:10285, 3UTR:10286
SCLC-I	16779806	0.538596	97.6596	0.894737	0.4	chr10:3096401-3096500	88.8055	86.7153	91.6685	44.6133	14.4732	18.2904	-44.4498	11.6862	PFKP, PFKP, PFKP, PFKP, PFKP, PFKP, PFKP, PFKP	intron:648290, intron:648293, intron:648316, intron:648341, intron:648362, intron:648385, intron:648406, intron:648410
SCLC-I	19417643	0.5375	30.5015	0.267857	1	chr11:133082601-133082700	20.6844	15.9266	13.3291	55.2802	-7.49426	-17.3013	38.6335	-13.8379	OPCML, OPCML	intron:774718, intron:774724
SCLC-I	25406445	0.535714	73.3673	0.482143	0.8	chr17:49862901-49863000	65.997	61.3181	75.5176	30.6198	10.1785	22.8727	-36.9911	3.9399		intergenic:18611
SCLC-I	25651386	0.535714	87.7841	0.321429	1	chr17:74357001-74357100	52.6101	49.896	74.3632	6.61218	8.98633	37.9904	-52.3442	5.36749	BTBD17	exon:1291902
SCLC-I	18271375	0.533929	86.8124	0.625	0.6	chr11:18455801-18455900	72.0802	74.1942	79.2446	36.6086	8.73107	18.2836	-38.5644	11.5497	LDHAL6A, LDHAL6A, NA, LDHAL6A, LDHAL6A, LDHAL6A, LDHAL6A, LDHAL6A, LDHAL6A, LDHAL6A	promoter:128634, promoter:128635, 1to5kb:136197, 5UTR:84260, 5UTR:84262, exon:835178, exon:835186, firstexon:128634, firstexon:128635, exonintronboundary:761438
SCLC-I	17502831	0.531818	87.2354	0.545455	0.75	chr10:75398901-75399000	77.9921	82.4423	84.093	34.4879	10.9844	19.1189	-47.0212	16.9179	ZNF503-AS2, ZNF503-AS2, ZNF503-AS2, ZNF503-AS2, ZNF503-AS2, ZNF503, ZNF503	1to5kb:120803, 1to5kb:120804, 1to5kb:120805, 1to5kb:120806, 1to5kb:120807, exon:811789, intron:686526
SCLC-I	25304821	0.528571	45.7359	0.535714	0.8	chr17:39700501-39700600	59.3948	37.0053	31.6684	2.41285	35.6993	-1.26924	-40.2766	5.84662	ERBB2, PGAP3, ERBB2, ERBB2, ERBB2, ERBB2, ERBB2, ERBB2, ERBB2, ERBB2, ERBB2, ERBB2, ERBB2, ERBB2, ERBB2, ERBB2, ERBB2, ERBB2, ERBB2, ERBB2	1to5kb:191915, 1to5kb:198862, intron:1036565, intron:1036597, intron:1036611, intron:1036637, intron:1036663, intron:1036683, intron:1036708, intron:1036734, intron:1036741, intron:1036748, intron:1036774, exonintronboundary:1118870, exonintronboundary:1118871, exonintronboundary:1118872, exonintronboundary:1118873, exonintronboundary:1118874, exonintronboundary:1118875, exonintronboundary:1118876
SCLC-I	17673045	0.528302	81.9166	0.339623	1	chr10:92420301-92420400	64.3492	62.4847	68.1219	29.0885	11.1175	16.1477	-35.8968	8.63153	NA, NA, NA, NA, NA	1to5kb:121360, exon:784355, firstexon:121359, intron:662997, exonintronboundary:715636
SCLC-I	276353	0.527273	76.5363	0.327273	1	chr1:27635201-27635300	57.7068	56.0003	64.5017	13.6701	12.9827	22.0427	-45.7328	10.7075	FGR, FGR, FGR, FGR, FGR, FGR	promoter:12980, promoter:12985, intronexonboundary:74870, intronexonboundary:74871, exonintronboundary:85165, exonintronboundary:85166
SCLC-I	16304498	0.527273	53.1432	0.690909	0.6	chr9:93960401-93960500	75.7255	61.9263	57.5594	7.86878	33.2741	9.05252	-57.2016	14.875		intergenic:11602
SCLC-I	19283683	0.526786	68.1374	0.803571	0.5	chr11:119686601-119686700	84.2289	76.1447	87.8538	45.5128	14.3918	19.2249	-37.2296	3.61288	NECTIN1, NECTIN1, NECTIN1, NECTIN1	intron:772730, intron:772735, intron:772741, intron:772745
SCLC-I	18073324	0.525455	54.0392	0.836364	0.4	chr10:132448201-132448300	86.6701	74.6499	80.1582	45.1781	20.0081	11.3255	-35.3146	3.98108	LINC02870	exon:795646
SCLC-I	15332355	0.525157	42.472	0.830189	0.5	chr8:141884801-141884900	82.1577	61.613	69.0616	33.878	27.3069	9.84532	-37.0661	-0.0861284		intergenic:10939
SCLC-I	23893477	0.525	49.8619	0.464286	0.8	chr15:90895701-90895800	40.4686	48.0889	39.6332	78.8777	-15.0647	-16.1785	36.1474	-4.90425	FES, FES, FES, FES, FES, FES, FES, FES, NA	exon:1110644, exonintronboundary:1012905, exonintronboundary:1012906, exonintronboundary:1012907, exonintronboundary:1012908, exonintronboundary:1012909, exonintronboundary:1012910, 3UTR:135312, intergenic:17273
SCLC-I	27456048	0.520468	50.5174	0.666667	0.666667	chr20:32574701-32574800	66.9001	59.5105	57.3101	23.3209	20.1862	7.39965	-37.9193	10.3335	NOL4L-DT, NOL4L, NOL4L, NOL4L	intron:1193161, intron:1209432, intron:1209454, intron:1209458
SCLC-I	2259116	0.52037	79.779	0.62963	0.6	chr1:225911501-225911600	79.9658	72.8563	80.4043	31.0554	18.5271	19.1118	-46.6867	9.04782	LEFTY1, LEFTY1, LEFTY1	promoter:20631, intron:116963, intronexonboundary:125093
SCLC-I	24711809	0.52	35.9745	0.6	0.6	chr16:70737701-70737800	56.3245	43.6896	39.0285	9.85031	25.4683	2.40699	-36.4972	8.62189	VAC14, VAC14, VAC14, VAC14, VAC14, VAC14, VAC14	intron:1017414, intron:1017426, intron:1017444, intron:1017468, intron:1017471, intron:1017473, intron:1017475
SCLC-I	26952129	0.512281	86.73	0.157895	1	chr19:40800501-40800600	60.876	59.9214	71.3342	28.9482	7.47471	21.419	-35.0956	6.20191	EGLN2, CYP2G1P, EGLN2, EGLN2, EGLN2, NA, EGLN2, EGLN2, EGLN2, EGLN2, EGLN2, EGLN2, EGLN2, EGLN2, EGLN2, EGLN2, RAB4B-EGLN2, EGLN2, EGLN2, EGLN2, EGLN2, EGLN2, EGLN2, EGLN2, EGLN2, EGLN2, EGLN2, EGLN2, RAB4B-EGLN2, RAB4B-EGLN2, RAB4B-EGLN2, EGLN2, EGLN2, EGLN2, EGLN2, EGLN2, EGLN2, EGLN2, EGLN2, EGLN2, RAB4B-EGLN2, RAB4B-EGLN2, EGLN2, EGLN2, RAB4B-EGLN2	promoter:212444, promoter:212445, 1to5kb:212446, 1to5kb:212447, 1to5kb:212448, 1to5kb:219293, 5UTR:142452, 5UTR:142454, 5UTR:142456, 5UTR:142458, 5UTR:142459, 5UTR:142461, 5UTR:142463, 5UTR:142465, 5UTR:142467, 5UTR:142469, exon:1354936, exon:1354975, exon:1354977, exon:1354983, exon:1354985, exon:1354990, exon:1354996, exon:1354998, exon:1355000, exon:1355002, exon:1355004, firstexon:212438, int…
SCLC-I	19463938	0.510417	59.466	0.857143	0.5	chr12:2625401-2625500	83.9244	70.8566	78.4042	26.4797	25.3442	17.984	-51.2487	7.92054	CACNA1C, CACNA1C, CACNA1C, CACNA1C, CACNA1C, CACNA1C, CACNA1C, CACNA1C, CACNA1C, CACNA1C, CACNA1C, CACNA1C, CACNA1C, CACNA1C, CACNA1C, CACNA1C, CACNA1C, CACNA1C, CACNA1C, CACNA1C, CACNA1C, CACNA1C, CACNA1C, CACNA1C, CACNA1C, CACNA1C, CACNA1C, CACNA1C, CACNA1C, CACNA1C, CACNA1C, CACNA1C, CACNA1C	intron:776274, intron:776322, intron:776368, intron:776414, intron:776460, intron:776507, intron:776559, intron:776605, intron:776652, intron:776700, intron:776747, intron:776793, intron:776839, intron:776886, intron:776932, intron:776980, intron:777053, intron:777126, intron:777171, intron:777217, intron:777262, intron:777307, intron:777353, intron:777400, intron:777446, intron:777492, intron:77…
SCLC-I	27381784	0.509091	37.8078	0.527273	0.75	chr20:25148301-25148400	43.0896	41.2194	65.3843	9.42384	4.41374	34.14	-40.4739	1.92017	LOC284798, LOC284798, LOC284798, LOC284798, LOC284798, LOC284798, LOC284798, LOC284798, LOC284798, LOC284798, LOC284798, LOC284798, LOC284798, LOC284798	promoter:225859, 1to5kb:225855, exon:1434029, firstexon:225852, intron:1208177, intron:1208183, intron:1208186, intron:1208190, intron:1208192, intron:1208194, intron:1208198, exonintronboundary:1303531, exonintronboundary:1303532, exonintronboundary:1303533
SCLC-I	25718789	0.505848	66.0025	0.807018	0.5	chr17:81097301-81097400	79.657	77.6574	86.2376	40.7309	11.4484	20.2225	-40.4531	8.7822	BAIAP2, BAIAP2, BAIAP2, BAIAP2, BAIAP2, BAIAP2, BAIAP2, BAIAP2, BAIAP2, BAIAP2, BAIAP2, BAIAP2, BAIAP2, BAIAP2, BAIAP2, BAIAP2, BAIAP2, BAIAP2, BAIAP2, BAIAP2, BAIAP2	promoter:195270, promoter:195271, intron:1054777, intron:1054807, intron:1054820, intron:1054833, intron:1054846, intron:1054860, intron:1054874, intron:1054900, intron:1054906, intron:1054911, intron:1054916, intron:1054921, intron:1054928, intron:1054934, intron:1054939, intron:1054946, intron:1054949, intron:1054958, intron:1054960
SCLC-I	26946358	0.504464	69.52	0.553571	0.666667	chr19:40223401-40223500	66.0278	61.7842	65.7781	15.8265	18.2315	17.8986	-48.7035	12.5734	CCNP, CCNP, CCNP, CCNP, CCNP, CCNP, CCNP, CCNP, CCNP, CCNP, CCNP, CCNP, CCNP, CCNP, CCNP, CCNP, CCNP, CCNP, CCNP, CCNP, CCNP, CCNP	exon:1393535, exon:1393540, exon:1393543, exon:1393548, exon:1393552, firstexon:219122, intronexonboundary:1263389, intronexonboundary:1263390, intronexonboundary:1263391, intronexonboundary:1263392, intronexonboundary:1263393, intronexonboundary:1263394, intronexonboundary:1263395, intronexonboundary:1263396, intronexonboundary:1263397, intronexonboundary:1263398, exonintronboundary:1267474, exo…
SCLC-I	22609809	0.504386	78.4814	0.508772	0.75	chr14:69572701-69572800	73.0408	75.2042	81.6148	29.2464	11.019	22.4511	-47.3736	13.9036	CCDC177	exon:1075447
SCLC-I	26550288	0.503571	40.7492	0.375	1	chr19:616401-616500	65.4766	64.3611	60.0274	20.8969	17.0481	9.78251	-42.3915	15.5608	HCN2, HCN2	exon:1327559, 3UTR:163818
SCLC-I	19287103	0.502976	39.9716	0.375	0.833333	chr11:120028601-120028700	41.2131	53.3223	58.4923	93.2132	-27.1295	-4.0906	42.204	-10.9839		intron:732723
SCLC-I	26205244	0.502924	88.2584	0.54386	0.666667	chr18:46485301-46485400	88.1594	82.4768	83.9518	42.8174	18.4107	12.8006	-42.0453	10.8339	LOXHD1, LOXHD1, LOXHD1, LOXHD1, LOXHD1, LOXHD1, LOXHD1, LOXHD1, LOXHD1, LOXHD1, LOXHD1, LOXHD1, LOXHD1, LOXHD1, LOXHD1, LOXHD1	intron:1113840, intron:1113849, intron:1113870, intron:1113892, intron:1113912, intron:1113951, intron:1113959, intron:1113999, intronexonboundary:1198481, intronexonboundary:1198482, intronexonboundary:1198483, intronexonboundary:1198484, intronexonboundary:1198485, intronexonboundary:1198486, intronexonboundary:1198487, intronexonboundary:1198488
SCLC-I	19503008	0.5	3.72755	0.685185	0.5	chr12:6532401-6532500	21.7885	28.35	14.212	58.8603	-12.0189	-22.1209	37.4101	-3.27025	GAPDH, GAPDH, GAPDH, GAPDH, GAPDH, GAPDH, GAPDH, GAPDH, GAPDH, GAPDH, GAPDH, GAPDH-DT	1to5kb:142192, 1to5kb:142193, 1to5kb:142194, 1to5kb:142195, 1to5kb:142196, 1to5kb:142197, 1to5kb:142198, 1to5kb:142199, 1to5kb:142200, 1to5kb:142201, 1to5kb:142202, exon:962621
SCLC-I	26946357	0.497024	54.2021	0.553571	0.666667	chr19:40223301-40223400	54.8766	49.7614	57.5093	14.2784	14.3602	17.8705	-39.7706	7.5399	TTC9B, NA, CCNP, CCNP, CCNP, CCNP, CCNP, CCNP, CCNP, CCNP, CCNP, CCNP, CCNP, CCNP, CCNP, CCNP, CCNP, CCNP, CCNP, CCNP, CCNP, CCNP, CCNP, CCNP, CCNP, CCNP, CCNP, CCNP, CCNP, CCNP, CCNP, CCNP, CCNP, CCNP, CCNP, CCNP	1to5kb:219118, 1to5kb:219119, exon:1393535, exon:1393536, exon:1393540, exon:1393541, exon:1393543, exon:1393544, exon:1393548, exon:1393549, exon:1393552, exon:1393553, firstexon:219122, intron:1174413, intron:1174418, intron:1174423, intron:1174424, intron:1174427, intronexonboundary:1263389, intronexonboundary:1263390, intronexonboundary:1263391, intronexonboundary:1263392, intronexonboundary:…
SCLC-I	12322391	0.491228	42.5456	0.877193	0.5	chr7:234401-234500	77.7172	66.4933	78.93	38.3835	16.4483	18.0653	-35.9967	1.48314	NA, FAM20C	1to5kb:94144, intron:485656
SCLC-I	27161979	0.489766	58.6485	0.526316	0.666667	chr20:3167801-3167900	64.5336	63.0038	67.2542	28.7534	11.5298	15.1573	-36.1772	9.4901	LZTS3, LZTS3, LZTS3, LZTS3, LZTS3, LZTS3, LZTS3, LZTS3, LZTS3, LZTS3, LZTS3, LZTS3, LZTS3, LZTS3, LZTS3	5UTR:152960, 5UTR:152962, 5UTR:152965, 5UTR:152968, exon:1430675, exon:1430679, exon:1430685, exon:1430691, firstexon:225233, intronexonboundary:1297102, intronexonboundary:1297103, intronexonboundary:1297104, exonintronboundary:1300839, exonintronboundary:1300840, exonintronboundary:1300841
SCLC-I	21904462	0.488095	88.7354	0.535714	0.666667	chr13:113402401-113402500	78.6859	80.4399	85.9931	46.3499	7.75823	17.5013	-35.3564	10.097	ADPRHL1, ADPRHL1, ADPRHL1, ADPRHL1	exon:1029919, exon:1029927, 3UTR:125052, 3UTR:125053
SCLC-I	344576	0.483636	61.6071	0.636364	0.6	chr1:34457501-34457600	71.4575	69.4998	72.6363	31.3557	13.6269	15.1986	-39.8422	11.0167		intergenic:413
SCLC-I	52677	0.481818	57.1856	0.454545	0.75	chr1:5267601-5267700	55.9715	49.6378	43.4151	7.00879	22.6176	5.87576	-42.666	14.1727		intergenic:60
SCLC-I	20568620	0.479167	77.8276	0.875	0.333333	chr12:113093601-113093700	93.1662	89.9432	92.4108	53.4955	14.5497	13.5425	-38.3445	10.2523	DTX1, DTX1, DTX1, DTX1, DTX1, DTX1, DTX1, DTX1, DTX1, DTX1, DTX1, DTX1, DTX1	1to5kb:147517, exon:954466, exon:954475, exon:954483, exon:954489, firstexon:147516, intronexonboundary:864008, intronexonboundary:864009, intronexonboundary:864010, exonintronboundary:872200, exonintronboundary:872201, exonintronboundary:872202, exonintronboundary:872203
SCLC-I	13076952	0.478788	92.5513	0.563636	0.666667	chr7:75690501-75690600	90.0304	88.6288	80.7178	50.9208	16.6079	4.19116	-35.5382	14.7392	HIP1, HIP1, HIP1	intron:527826, intron:527854, intron:527895
SCLC-I	28222236	0.477679	80.3001	0.482143	0.75	chr21:44749301-44749400	82.2437	74.9162	62.7973	32.5519	25.4885	-0.439912	-40.7671	15.7185		intron:1224588
SCLC-I	27509283	0.477679	70.8276	0.553571	0.666667	chr20:37898201-37898300	72.2493	70.0081	64.1807	29.1327	17.8088	7.05068	-39.68	14.8205	VSTM2L, VSTM2L, VSTM2L	1to5kb:223375, 1to5kb:223376, 1to5kb:223377
SCLC-I	26492439	0.473765	89.9113	0.574074	0.666667	chr18:75204801-75204900	85.0014	76.5918	80.1505	42.172	18.6967	12.2287	-38.4093	7.4839	PTGR3, PTGR3, PTGR3, PTGR3	intron:1119084, intron:1119085, intron:1119086, intron:1119087
SCLC-I	26550041	0.470175	57.3136	0.614035	0.6	chr19:591701-591800	72.2443	65.5613	54.9561	8.24598	29.3231	6.2722	-56.0079	20.4126	NA, HCN2	promoter:215105, intron:1119620
SCLC-I	26558804	0.46875	8.21251	0.232143	1	chr19:1468001-1468100	60.3977	48.5801	53.3018	4.7125	24.8662	15.405	-49.3807	9.10947	APC2, APC2, APC2, C19orf25	exon:1329329, exon:1329350, exon:1329378, intron:1154235
SCLC-I	276352	0.467857	89.254	0.178571	1	chr1:27635101-27635200	64.3716	69.4041	66.9727	23.6493	11.0296	14.4977	-43.2669	17.7396	FGR, FGR, FGR, FGR, FGR, FGR, FGR, FGR, FGR, FGR, FGR	promoter:12980, promoter:12985, 5UTR:8817, exon:87290, exon:87349, firstexon:12980, firstexon:12985, intronexonboundary:74870, intronexonboundary:74871, exonintronboundary:85165, exonintronboundary:85166
SCLC-I	26583122	0.457143	88.3626	0.607143	0.6	chr19:3899801-3899900	86.2091	80.8103	82.0086	45.8425	16.6553	11.0546	-37.1668	9.45694	ATCAY, ATCAY, ATCAY, ATCAY	intron:1122418, intron:1122424, intron:1122436, intron:1122447
SCLC-I	25645300	0.450617	26.4723	0.518519	0.666667	chr17:73748401-73748500	30.9656	32.3463	22.0775	79.9524	-13.8264	-25.6773	51.4893	-11.9855	LOC100134391, LOC100134391, LOC100134391, LOC100134391	1to5kb:194359, intron:1049795, intron:1049800, exonintronboundary:1134540
SCLC-I	18091423	0.45	92.0292	0.436364	0.75	chr11:460601-460700	82.9284	88.2578	85.9432	38.5426	12.0139	16.0336	-47.1672	19.1197	PTDSS2, PTDSS2, PTDSS2, PTDSS2, PTDSS2, PTDSS2, PTDSS2, PTDSS2, PTDSS2, PTDSS2	exon:827854, intron:700435, intron:700438, intron:700450, intron:700455, intron:700457, intron:700464, intron:700466, intronexonboundary:752236, exonintronboundary:754103
SCLC-I	503090	0.44697	71.4827	0.745455	0.5	chr1:50308901-50309000	86.4112	81.1745	71.7578	40.2255	22.0253	2.48739	-39.5556	15.043	LOC105378711, LINC02808, LINC02808	intron:82760, intron:82761, intron:82763
SCLC-I	20568619	0.446429	90.6151	0.535714	0.666667	chr12:113093501-113093600	84.325	86.2836	84.3861	38.6287	14.5588	14.6404	-46.3695	17.1703	DTX1, DTX1, DTX1, DTX1, DTX1, DTX1, DTX1, DTX1, DTX1, DTX1, DTX1, DTX1, DTX1, DTX1, DTX1, DTX1	1to5kb:147517, exon:954466, exon:954475, exon:954483, exon:954489, firstexon:147516, intron:806953, intron:806961, intron:806968, intronexonboundary:864008, intronexonboundary:864009, intronexonboundary:864010, exonintronboundary:872200, exonintronboundary:872201, exonintronboundary:872202, exonintronboundary:872203
SCLC-I	19374588	0.445455	81.757	0.709091	0.5	chr11:128777101-128777200	90.6244	87.9435	78.4269	43.8427	20.5533	4.28999	-41.8222	16.9788	FLI1, FLI1, FLI1, FLI1, FLI1, FLI1	intron:735504, intron:735510, intron:735522, intron:735530, intron:735539, intron:735548
SCLC-I	20013881	0.445455	18.4029	0.363636	0.75	chr12:57619701-57619800	52.7486	40.0811	39.349	8.30001	23.5052	5.63908	-35.7595	6.61521	SLC26A10, SLC26A10, NA, SLC26A10, SLC26A10, SLC26A10, SLC26A10, SLC26A10, NA, NA, NA, SLC26A10, SLC26A10, NA, SLC26A10, NA, SLC26A10, NA, SLC26A10, SLC26A10, NA, NA, SLC26A10	promoter:145360, promoter:145361, promoter:152206, 1to5kb:145362, 1to5kb:145363, 1to5kb:145364, 1to5kb:145365, 1to5kb:145366, 1to5kb:152204, 1to5kb:152205, 1to5kb:152207, exon:940238, exon:940257, exon:940275, firstexon:145358, firstexon:145359, intronexonboundary:852537, intronexonboundary:891939, exonintronboundary:857970, exonintronboundary:857971, exonintronboundary:857972, exonintronboundary…
SCLC-I	27633725	0.445455	34.5588	0.509091	0.8	chr20:50342401-50342500	38.7542	35.8807	29.6291	73.3489	-7.53199	-19.6989	38.5942	-11.3633		intergenic:20731
SCLC-I	377190	0.444444	66.9222	0.703704	0.5	chr1:37718901-37719000	77.0102	78.5995	83.5188	42.7372	8.72503	17.4032	-36.9723	10.8441	EPHA10, EPHA10, EPHA10, EPHA10, EPHA10, EPHA10, EPHA10, EPHA10, EPHA10, EPHA10, EPHA10, EPHA10, EPHA10, EPHA10, EPHA10, EPHA10, EPHA10	1to5kb:13643, exon:91502, intron:77857, intron:77872, intron:77885, intron:77901, intron:77914, intron:77930, intronexonboundary:79029, intronexonboundary:79030, intronexonboundary:79031, intronexonboundary:79032, intronexonboundary:79033, intronexonboundary:79034, intronexonboundary:79035, exonintronboundary:88561, 3UTR:11521
SCLC-I	6902659	0.440909	76.0462	0.745455	0.5	chr4:820101-820200	86.9758	84.7483	82.0355	49.1508	14.9976	8.41061	-35.4358	12.0276	CPLX1, CPLX1	intron:341776, intron:341780
SCLC-I	27633390	0.440909	75.962	0.381818	0.75	chr20:50308901-50309000	68.6098	63.8938	44.2288	21.9923	25.2382	-7.26981	-36.9185	18.9501	LINC01270, LINC01270, LINC01270, LINC01270, LINC01270, LINC01270, LINC01270, LINC01270, LINC01270, LINC01270, LINC01270, LINC01270, LINC01270, LINC01270, LINC01270, LINC01270, LINC01270, LINC01270, LINC01271, LINC01271, LINC01270, LINC01270	promoter:224125, 1to5kb:224126, exon:1424005, exon:1424010, firstexon:224124, firstexon:224125, intron:1199847, intron:1199849, intron:1199855, intron:1199857, intron:1199861, intron:1199866, intron:1199873, intron:1199875, intron:1199878, intron:1199881, intron:1199882, intron:1199886, intron:1215095, intron:1215097, exonintronboundary:1294499, exonintronboundary:1294500
SCLC-I	2576333	0.430556	88.5767	0.203704	1	chr2:8676701-8676800	70.656	63.883	28.4997	13.6071	35.3261	-20.8823	-40.7391	26.2954	ID2-AS1, ID2-AS1, ID2, ID2-AS1, ID2-AS1, ID2-AS1, ID2-AS1, ID2-AS1, ID2-AS1, ID2-AS1, ID2-AS1, ID2-AS1	promoter:31330, promoter:31334, 1to5kb:21812, intron:172957, intron:172963, intron:172966, intron:172970, intron:172979, intron:172983, intronexonboundary:181363, intronexonboundary:181364, exonintronboundary:191491
SCLC-I	27161980	0.423977	54.2004	0.491228	0.666667	chr20:3167901-3168000	60.1285	62.8773	64.4296	26.3936	8.895	14.6298	-36.0848	12.56	LZTS3, LZTS3, LZTS3, LZTS3, LZTS3, LZTS3, LZTS3, LZTS3, LZTS3, LZTS3, LZTS3, LZTS3, LZTS3, LZTS3, LZTS3, LZTS3, LZTS3, LZTS3	5UTR:152960, 5UTR:152962, 5UTR:152965, 5UTR:152968, exon:1430675, exon:1430679, exon:1430685, exon:1430691, firstexon:225233, intron:1205449, intron:1205454, intron:1205458, intronexonboundary:1297102, intronexonboundary:1297103, intronexonboundary:1297104, exonintronboundary:1300839, exonintronboundary:1300840, exonintronboundary:1300841
SCLC-I	4894040	0.421818	68.5019	0.618182	0.6	chr2:240447401-240447500	70.0544	76.295	73.7497	35.8256	8.09762	13.0247	-37.5407	16.4184	GPC1, GPC1	intron:169383, intron:169391
SCLC-I	14290485	0.419643	61.4852	0.517857	0.6	chr8:37697801-37697900	64.6722	50.4941	54.4381	21.5002	22.528	8.88261	-35.0346	3.62397	ZNF703	exon:656578
SCLC-I	24148493	0.416364	83.5429	0.545455	0.6	chr16:14406101-14406200	79.0262	80.4999	65.6938	32.6843	19.4001	1.62368	-42.3889	21.3651		intergenic:17451
SCLC-I	22928508	0.41369	76.1849	0.517857	0.666667	chr14:101442601-101442700	71.4579	73.9633	59.0266	27.5473	17.9455	1.37045	-40.6019	21.286	NA, LINC02314	1to5kb:163966, intron:891103
SCLC-I	3457183	0.410714	90.2796	0.5	0.75	chr2:96761701-96761800	86.9486	90.8396	78.7477	47.6993	14.5197	3.58521	-37.8126	19.7078	CNNM4, CNNM4	exon:164748, firstexon:25079
SCLC-I	27768039	0.399554	80.9107	0.625	0.5	chr20:63773801-63773900	80.336	86.0986	79.1547	44.3982	10.4521	8.8771	-37.4649	18.1357	ZBTB46, ZBTB46, ZBTB46, ZBTB46	intron:1217447, intron:1217450, intron:1217456, intron:1217461
SCLC-I	26558805	0.350877	66.0943	0.526316	0.6	chr19:1468101-1468200	64.1619	44.4022	50.5662	12.4987	28.3396	10.2119	-40.5448	1.99326	APC2, APC2, APC2, C19orf25	exon:1329329, exon:1329350, exon:1329378, intron:1154235

## Sheet: Tissue DMC classification
Table S3: Classification of SCLC from DNA methylation, Related to Figure 3.
Classification of SCLC samples using the SCLC-DMC approach from tissue DNA methylation
ID	A	N	P	I	Consensus
JHSC-0009	99.6016	0.398406	0	0	A
JHSC-0010	3.2882	96.7118	0	0	N
JHSC-0011	100	0	0	0	A
JHSC-0013	100	0	0	0	A
JHSC-0014	99.3976	0.60241	0	0	A
JHSC-0016	63.4804	36.5196	0	0	A
JHSC-0017	100	0	0	0	A
JHSC-0019	100	0	0	0	A
JHSC-0020	92.9368	7.0632	0	0	A
JHSC-0021	99.8004	0.199601	0	0	A
JHSC-0023	100	0	0	0	A
JHSC-0024	0.20202	99.798	0	0	N
JHSC-0025	100	0	0	0	A
JHSC-0028	0	0	0	100	I
JHSC-0029	99.4565	0	0.271739	0.271739	A
JHSC-0034	86.7384	13.2616	0	0	A
JHSC-0035	0	100	0	0	N
JHSC-0041	100	0	0	0	A
JHSC-0045	90.6137	6.85921	0.361011	2.16606	A
JHSC-0046	0	99.2063	0.793651	0	N
JHSC-0047	0	0	0.249377	99.7506	I
JHSC-0048	100	0	0	0	A
JHSC-0049	3.84615	96.1538	0	0	N
JHSC-0050	0	98.2249	1.38067	0.394477	N
JHSC-0051	96.5726	3.42742	0	0	A
JHSC-0052	0.199601	99.8004	0	0	N
JHSC-0053	0.294985	94.1003	0.884956	4.71976	N
JHSC-0054	100	0	0	0	A
JHSC-0056	100	0	0	0	A
JHSC-0057	99.8	0.2	0	0	A
JHSC-0058	100	0	0	0	A
JHSC-0059	97.2656	0	0	2.73438	A
JHSC-0060	100	0	0	0	A
JHSC-0061	0.398406	99.6016	0	0	N
JHSC-0062	25.3731	74.6269	0	0	N
JHSC-0063	1.59363	98.4064	0	0	N
JHSC-0064	0	0	100	0	P
JHSC-0065	1.5748	98.4252	0	0	N
JHSC-0066	100	0	0	0	A
JHSC-0067	0	0	9.94371	90.0563	I
JHSC-0068	100	0	0	0	A
JHSC-0069	100	0	0	0	A
JHSC-0072	0	0	0	100	I
JHSC-0074	100	0	0	0	A
JHSC-0075	100	0	0	0	A
JHSC-0076	0	0	100	0	P
JHSC-0077	99.8004	0	0	0.199601	A
JHSC-0078	100	0	0	0	A
JHSC-0079	8.17844	91.8216	0	0	N
JHSC-0080	100	0	0	0	A
JHSC-0081	100	0	0	0	A
JHSC-0082	100	0	0	0	A
JHSC-0083	100	0	0	0	A
JHSC-0084	100	0	0	0	A
JHSC-0085	95.6023	4.39771	0	0	A
JHSC-0087	0	100	0	0	N
JHSC-0088	0	0	100	0	P
JHSC-0089	100	0	0	0	A
JHSC-0090	100	0	0	0	A
JHSC-0091	100	0	0	0	A
JHSC-0092	100	0	0	0	A
JHSC-0094	100	0	0	0	A
JHSC-0095	0	0	0	100	I
JHSC-0096	0.398406	99.6016	0	0	N
JHSC-0097	100	0	0	0	A
JHSC-0098	100	0	0	0	A
JHSC-0099	100	0	0	0	A
JHSC-0100	0	100	0	0	N
JHSC-0101	0	100	0	0	N
JHSC-0102	100	0	0	0	A
JHSC-0104	98.6193	1.38067	0	0	A
JHSC-0105	47.8624	52.1376	0	0	N
JHSC-0106	100	0	0	0	A
JHSC-0107	100	0	0	0	A
JHSC-0109	98.1524	1.84758	0	0	A
JHSC-0110	98.8189	0	0.787402	0.393701	A
JHSC-0111	100	0	0	0	A
JHSC-0112	0	100	0	0	N
JHSC-0113	1.25	98.75	0	0	N
JHSC-0214	99.7976	0.202429	0	0	A
JHSC-0215	51.3812	0	25.6906	22.9282	A
JHSC-0217	93.4066	0	0.549451	6.04396	A
JHSC-0218	100	0	0	0	A
JHSC-0219	0	94.6429	5.35714	0	N
JHSC-0220	100	0	0	0	A
JHSC-0222	35.6223	18.0258	5.5794	40.7725	equivocal
JHSC-0224	100	0	0	0	A
JHSC-0225	10.0313	0	26.3323	63.6364	I
JHSC-0241	84.7727	0	0	15.2273	A
JHSC-0243	0	0	100	0	P
JHSC-0249	97.6526	0	0	2.34742	A
JHSC-0252	3.50877	29.8246	12.2807	54.386	I
JHSC-0253	100	0	0	0	A
JHSC-0254	0	0	39.5884	60.4116	I
JHSC-0256	0	0.212766	0	99.7872	I
JHSC-0257	0	100	0	0	N
JHSC-0258	0	0	100	0	P
JHSC-0259	0	0	100	0	P
JHSC-0260	100	0	0	0	A
JHSC-0261	33.3333	66.6667	0	0	N
JHSC-0262	0	100	0	0	N
JHSC-0263	79.5455	0	18.1818	2.27273	A
JHSC-0264	100	0	0	0	A
JHSC-0265	3.43915	0	22.2222	74.3386	I
JHSC-0269	100	0	0	0	A
JHSC-0270	100	0	0	0	A
JHSC-0272	0	0	100	0	P
JHSC-0273	100	0	0	0	A
JHSC-0277	100	0	0	0	A
JHSC-0278	3.52941	0	77.6471	18.8235	P
JHSC-0279	8.07175	11.6592	79.8206	0.44843	P
JHSC-0280	57.7904	0	3.11615	39.0935	A
JHSC-0284	12.2605	0.383142	0.383142	86.9732	I
JHSC-0285	100	0	0	0	A
JHSC-0286	0	0	0	100	I
JHSC-0287	100	0	0	0	A
JHSC-0288	100	0	0	0	A
JHSC-0291	100	0	0	0	A
JHSC-0292	99.6241	0	0	0.37594	A
JHSC-0294	100	0	0	0	A
JHSC-0295	100	0	0	0	A

## Sheet: Plasma DMC classification
Table S3: Classification of SCLC from DNA methylation, Related to Figure 3.
Classification of SCLC samples using the SCLC-cfDMC approach from plasma DNA methylation.
ID	A	P	I	N	Consensus	Timepoint
JHSC-0035	0.204499	0.613497	0	99.182	N	Baseline
JHSC-0038	99.7967	0.203252	0	0	A	Baseline
JHSC-0040	100	0	0	0	A	Baseline
JHSC-0052	0	0.249377	0	99.7506	N	Baseline
JHSC-0055	1.91083	0	98.0892	0	I	Baseline
JHSC-0065	11.5721	0	0	88.4279	N	Baseline
JHSC-0101	0	0	0	100	N	Baseline
JHSC-0217	63.4675	0.619195	35.9133	0	A	Baseline
JHSC-0221	100	0	0	0	A	Baseline
JHSC-0221-2	73.5577	8.65385	17.3077	0.480769	A	Progression
JHSC-0222	63.1579	0.277008	36.0111	0.554017	A	Baseline
JHSC-0222-2	78.3505	0.257732	21.3918	0	A	Progression
JHSC-0226	95.7854	2.10728	0	2.10728	A	Baseline
JHSC-0227	100	0	0	0	A	Baseline
JHSC-0229	100	0	0	0	A	Baseline
JHSC-0230	63.7807	0	0.2886	35.9307	A	Baseline
JHSC-0230-2	56.2827	0	0	43.7173	A	Progression
JHSC-0231	65.8203	0.195312	0	33.9844	A	Baseline
JHSC-0232	100	0	0	0	A	Baseline
JHSC-0234	100	0	0	0	A	Baseline
JHSC-0235	85.1515	5.45455	9.39394	0	A	Baseline
JHSC-0236	97.8118	0	2.18818	0	A	Baseline
JHSC-0238	0.206186	76.4948	0	23.299	P	Baseline
JHSC-0239	99.7868	0	0.21322	0	A	Baseline
JHSC-0240	6.77291	93.2271	0	0	P	Baseline
JHSC-0241	79.8122	1.40845	18.3099	0.469484	A	Baseline
JHSC-0244	0	10.4762	89.5238	0	I	Baseline
JHSC-0245	100	0	0	0	A	Baseline
JHSC-0245-2	31.6583	2.01005	66.3317	0	I	Progression
JHSC-0246	98.364	0.613497	1.02249	0	A	Baseline
JHSC-0250	94.7475	0	0	5.25253	A	Baseline
JHSC-0250-2	98.3651	0	0	1.63488	A	Progression
JHSC-0254	1.47059	98.5294	0	0	P	Baseline
JHSC-0256	0.384615	0	99.6154	0	I	Baseline
JHSC-0257	0	0	0.694444	99.3056	N	Baseline
JHSC-0258	0.200803	99.5984	0	0.200803	P	Baseline
JHSC-0259	0.215517	99.569	0.215517	0	P	Baseline
JHSC-0260	99.7778	0	0.222222	0	A	Baseline
JHSC-0261	4.98008	0.199203	0	94.8207	N	Baseline
JHSC-0262	0.606061	0	0	99.3939	N	Baseline
JHSC-0263	14.8325	74.6411	3.82775	6.69856	P	Baseline
JHSC-0264	99.7863	0.213675	0	0	A	Baseline
JHSC-0265	0.262467	0	99.7375	0	I	Baseline
JHSC-0266	4.83871	0	95.1613	0	I	Baseline
JHSC-0267	0	98.5507	1.44928	0	P	Baseline
JHSC-0268	0.455581	0	99.5444	0	I	Baseline
JHSC-0269	90.3292	0	9.67078	0	A	Baseline
JHSC-0270	98.8399	0	1.16009	0	A	Baseline
JHSC-0271	4.375	0	95.625	0	I	Baseline
JHSC-0272	0	100	0	0	P	Baseline
JHSC-0273	90.5556	0	9.44444	0	A	Baseline
JHSC-0274	0.632911	0	99.3671	0	I	Baseline
JHSC-0275	0	0	100	0	I	Baseline
JHSC-0276	1.06383	98.9362	0	0	P	Baseline
JHSC-0277	95.3229	4.45434	0	0.222717	A	Baseline
JHSC-0279	0	93.6321	6.36792	0	P	Baseline
JHSC-0280	92.3913	3.80435	0.543478	3.26087	A	Baseline
JHSC-0280-2	91.5663	3.21285	0	5.22088	A	Progression
JHSC-0281-2	4.5	43	0	52.5	N	Progression
JHSC-0283	0.869565	0	83.4783	15.6522	I	Baseline
JHSC-0284	0.401606	0	99.5984	0	I	Baseline
JHSC-0285	100	0	0	0	A	Baseline
JHSC-0285-2	91.2162	0	8.78378	0	A	Progression
JHSC-0286	0	0	100	0	I	Baseline
JHSC-0286-2	2.42291	76.4317	18.9427	2.20264	P	Progression
JHSC-0287	100	0	0	0	A	Baseline
JHSC-0287-2	5.37313	13.4328	81.194	0	I	Progression
JHSC-0288	100	0	0	0	A	Baseline
JHSC-0288-2	18.6047	11.1111	70.2842	0	I	Progression
JHSC-0289	100	0	0	0	A	Baseline
JHSC-0289-2	12.3043	1.11857	86.5772	0	I	Progression
JHSC-0290	3.18627	3.18627	93.6275	0	I	Baseline
JHSC-0290-2	99.7886	0	0	0.211416	A	Progression
JHSC-0291-2	98.6885	0.327869	0.983607	0	A	Progression
JHSC-0292	82.7815	5.96026	8.60927	2.64901	A	Baseline
JHSC-0292-2	28.5388	1.82648	69.6347	0	I	Progression
JHSC-0293-2	9.10931	10.3239	80.5668	0	I	Progression
JHSC-0294	100	0	0	0	A	Baseline
JHSC-0294-2	11.7381	0.677201	87.5847	0	I	Progression
JHSC-0295	74.4227	0	25.5773	0	A	Baseline
JHSC-0296	100	0	0	0	A	Baseline
